# Supplementary material for: The Landscape of Pseudomonas aeruginosa Membrane-Associated Proteins
Source: Cells. 2020 Nov 5;9(11):2421. doi: 10.3390/cells9112421 (PMC7694347; doi:10.3390/cells9112421)
Supplement: Supplementary file 1 [file cells-09-02421-s001.zip]

Archive with 9 entries (8 files):
- cells-976337-supplementary/
- cells-976337-supplementary/Figure S1.pdf
- cells-976337-supplementary/Table S1.xls
- cells-976337-supplementary/Table S2.xls
- cells-976337-supplementary/Table S3.xls
- cells-976337-supplementary/Table S4.xls
- cells-976337-supplementary/Table S5.xls
- cells-976337-supplementary/Table S6.xls
- cells-976337-supplementary/Table S7.xls
