# Supplementary material for: The Landscape of Pseudomonas aeruginosa Membrane-Associated Proteins
Source: Cells. 2020 Nov 5;9(11):2421. doi: 10.3390/cells9112421 (PMC7694347; doi:10.3390/cells9112421)
Supplement: Supplementary file 1 [file cells-09-02421-s001.zip › cells-976337-supplementary/Table S1.xls]

## Sheet: Table S1
Table S1. Proteins identified by analyzing P. aerugnosa cells treated by IM (n=6), OM (n=5), GFP (n=6), NP (n=6), SH (n=6) protein extraction methods. MW: molecular weight, IF: Identification Frequency, aSpC: average SpC, nSpC: aSpC normalized based on protein length (n° of amino acids (aa)).
Annotations						Identification Frequency (IF) - %						aSpC							nSpC
Accession	Protein names	Gene names	pI	MW (Da)	Length (aa)	IM	OM	GMF	NP	SH	Total IF	IM	OM	GMF	NP	SH	Total aSpC	Sum of aSpC	(total aSpC/Lenght(aa))*1000
P13794	Outer membrane porin F	oprF PA1777	4.86	35250.7	350	100	100	100	100	100	100	47.6167	341.263	22.3286	13.4667	3.23333	85.5815	427.908	244.519
Q9I4Z4	Peptidoglycan-associated lipoprotein	pal oprL PA0973	5.65	15773.4	168	83.3333	100	71.4286	66.6667	0	66.6667	12.6	122.263	1.95714	4.65	0	28.2939	141.47	168.416
Q9I3D4	Succinate dehydrogenase	sdhB PA1584	6.59	26155.2	235	100	87.5	100	66.6667	0	72.7273	61.3667	54.0375	4.42857	5.16667	0	24.9999	124.999	106.382
P72151	B-type flagellin	fliC PA1092	5.4	49242.2	488	50	87.5	85.7143	100	100	84.8485	10.8333	209.213	3.6	9.38333	2.11667	47.0292	235.146	96.3712
P11221	Major outer membrane lipoprotein	oprI PA2853	6.8	6948.59	83	100	100	57.1429	33.3333	0	60.6061	8.43333	29.725	0.928571	0.416667	0	7.90071	39.5036	95.1893
Q9HT16	ATP synthase subunit b	atpF PA5558	5.77	16956.4	156	100	87.5	57.1429	100	0	69.697	38.5667	17.9	2.5	8.4	0	13.4733	67.3667	86.3675
P04739	Fimbrial protein	pilA fimA PA4525	5.04	14868	149	100	87.5	100	100	0	78.7879	30.1333	23.4625	4.4	3.8	0	12.3592	61.7958	82.9474
Q9HWF3	50S ribosomal protein L30	rpmD PA4245	10.13	6346.43	58	33.3333	37.5	100	100	66.6667	66.6667	1.51667	6.9625	6.22857	5.56667	1.83333	4.42155	22.1077	76.2336
Q9HTN8	50S ribosomal protein L28	rpmB PA5316	11.72	9065.56	78	33.3333	75	100	83.3333	83.3333	75.7576	2.55	10.875	6.08571	6.81667	2.31667	5.72881	28.644	73.4463
Q9HWD8	50S ribosomal protein L2	rplB PA4260	11.23	29579.1	273	83.3333	75	100	100	83.3333	87.8788	8.08333	46.3625	14.0571	15.6167	8	18.4239	92.1196	67.4869
G3XD11	PhoP/Q and low Mg2+ inducible outer membrane protein H1	oprH PA1178	8.1	19416.4	200	50	50	42.8571	66.6667	33.3333	48.4848	11.3167	49.35	1.07143	1.96667	0.583333	12.8576	64.2881	64.2881
Q9I3D5	Succinate dehydrogenase flavoprotein subunit	sdhA PA1583	6.04	63531.9	590	100	87.5	100	100	16.6667	81.8182	87.3833	77.075	12.6857	8.28333	0.3	37.1455	185.727	62.9584
Q9HWE0	50S ribosomal protein L22	rplV PA4258	10.12	11910.9	110	50	62.5	100	100	83.3333	78.7879	1.95	5.4875	12.1429	9.16667	4.88333	6.72607	33.6304	61.1461
P32722	Porin D	oprD PA0958	4.86	46010.5	443	83.3333	75	0	0	0	33.3333	13.7	114.875	0	0	0	25.715	128.575	58.0474
Q9I4S1	Uncharacterized protein	PA1053	8.99	13715.4	154	66.6667	100	57.1429	33.3333	0	54.5455	1.68333	39.075	1.11429	0.55	0	8.48452	42.4226	55.0943
Q9HT20	ATP synthase subunit beta	atpD PA5554	4.98	49499.5	458	100	100	100	100	0	81.8182	25.55	16.95	69.6286	13.95	0	25.2157	126.079	55.0561
Q9HYX8	Peptidyl-prolyl cis-trans isomerase	PA3262	5.09	26845.5	253	100	87.5	100	83.3333	16.6667	78.7879	32.7	20.7625	7.04286	7.41667	0.3	13.6444	68.222	53.9305
P05384	DNA-binding protein HU-beta	hupB PA1804	9.99	9086.6	90	33.3333	50	100	66.6667	100	69.697	3.31667	10.65	3.67143	4.16667	2.15	4.79095	23.9548	53.2328
Q9HVL6	50S ribosomal protein L21	rplU PA4568	9.85	11653.6	103	83.3333	87.5	100	83.3333	83.3333	87.8788	4.35	8.05	7.51429	4.45	1.58333	5.18952	25.9476	50.3837
Q9HWW1	Outer membrane protein OprG	oprG PA4067	4.64	22976.9	232	100	87.5	0	16.6667	0	42.4242	5	52.475	0	0.0833333	0	11.5117	57.5583	49.6193
Q9I5A7	Uncharacterized protein	PA0833	8.84	22238.5	237	83.3333	87.5	100	50	0	66.6667	9.68333	39.9625	4.04286	1.03333	0	10.9444	54.722	46.1789
Q9HWE1	30S ribosomal protein S3	rpsC PA4257	10.14	25838.1	228	33.3333	50	100	100	33.3333	63.6364	1.75	17.55	14.6714	17.9833	0.633333	10.5176	52.5881	46.1299
O82850	30S ribosomal protein S2	rpsB PA3656	8.54	27336.4	246	33.3333	50	100	100	66.6667	69.697	8.76667	16.9625	10.3857	16.2833	3.51667	11.183	55.9149	45.4593
G3XDA5	Anaerobically-induced outer membrane porin OprE	oprE PA0291	6.28	46702.4	460	100	100	0	0	0	42.4242	5.96667	96.75	0	0	0	20.5433	102.717	44.6594
Q9I083	Probable outer membrane protein	PA2760	5.21	44664.9	425	100	87.5	0	0	0	39.3939	13.8	80.8125	0	0	0	18.9225	94.6125	44.5235
Q9HWF7	30S ribosomal protein S13	rpsM PA4241	10.94	13265.4	118	33.3333	37.5	100	100	83.3333	69.697	1.35	8.05	8.72857	5.15	2.28333	5.11238	25.5619	43.3253
Q9HVY2	50S ribosomal protein L13	rplM PA4433	9.84	16028.5	142	50	25	100	100	83.3333	69.697	2.2	3.2	13.6571	8.45	2.56667	6.01476	30.0738	42.3575
Q9HWF8	30S ribosomal protein S11	rpsK PA4240	10.83	13629.6	129	33.3333	37.5	57.1429	66.6667	0	39.3939	3.18333	17.2125	2.35714	4	0	5.3506	26.753	41.4775
Q9HT18	ATP synthase subunit alpha	atpA PA5556	5.33	55393.2	514	100	100	100	100	0	81.8182	35	19.975	41.2429	10.05	0	21.2536	106.268	41.3494
Q9HV52	Protein-export membrane protein SecG	secG PA4747	5.21	13207.2	129	100	75	100	100	33.3333	81.8182	9.9	8.0875	1.41429	6.11667	0.633333	5.23036	26.1518	40.5454
Q9HWD0	30S ribosomal protein S12	rpsL PA4268	11	13799	123	33.3333	37.5	57.1429	100	0	45.4545	1.35	16.2375	1.87143	4.61667	0	4.81512	24.0756	39.1473
Q9HWF4	50S ribosomal protein L15	rplO PA4244	10.96	15174.4	144	83.3333	100	85.7143	83.3333	83.3333	87.8788	3.68333	13.725	1.97143	3.7	4.65	5.54595	27.7298	38.5136
Q9HVY3	30S ribosomal protein S9	rpsI PA4432	11.22	14614.8	130	83.3333	25	100	100	83.3333	75.7576	3.91667	7.6875	1.78571	8.86667	2.51667	4.95464	24.7732	38.1126
P30718	60 kDa chaperonin	groL groEL mopA PA4385	5.04	56954.7	547	100	50	100	83.3333	0	66.6667	64.3167	19.5875	6.65714	10.7333	0	20.2589	101.295	37.0364
Q9HVY4	Ubiquinol-cytochrome c reductase iron-sulfur subunit	PA4431	6.07	20827.8	197	100	87.5	14.2857	83.3333	0	57.5758	20.6	11.775	0.185714	3.46667	0	7.20548	36.0274	36.576
O68822	Cytosol aminopeptidase	pepA phpA PA3831	8.68	52331.6	495	50	50	0	50	0	30.303	16	69.8875	0	2.68333	0	17.7142	88.5708	35.7862
Q9HWD5	50S ribosomal protein L3	rplC PA4263	9.89	22591.7	211	33.3333	50	100	100	100	75.7576	1.51667	8.0375	13.2286	10.85	3.78333	7.48321	37.4161	35.4655
Q9HWF0	50S ribosomal protein L6	rplF PA4248	9.87	19099.1	177	33.3333	75	100	100	100	81.8182	2.41667	8.75	5.1	9.31667	4.56667	6.03	30.15	34.0678
Q9I5V8	30S ribosomal protein S21	rpsU PA0579	10.78	8353.71	71	33.3333	37.5	0	50	66.6667	36.3636	1.31667	5.575	0	2.85	2.01667	2.35167	11.7583	33.1221
Q9HXQ2	50S ribosomal protein L19	rplS PA3742	10.4	13032.2	116	33.3333	50	100	83.3333	83.3333	69.697	1.6	7.4	3.82857	3.5	2.76667	3.81905	19.0952	32.9228
O52759	30S ribosomal protein S4	rpsD PA4239	9.94	23277.6	206	50	37.5	100	100	50	66.6667	4.81667	14.3125	3.57143	9.98333	0.966667	6.73012	33.6506	32.6705
Q9HWD4	30S ribosomal protein S10	rpsJ PA4264	9.77	11766.6	103	33.3333	25	100	100	100	69.697	2.95	2.2375	3.6	4.73333	2.48333	3.20083	16.0042	31.0761
Q9HUM9	30S ribosomal protein S6	rpsF PA4935	4.84	16164.7	139	33.3333	12.5	100	100	100	66.6667	2.33333	0.775	5.6	6.51667	5.65	4.175	20.875	30.036
Q9I749	Uncharacterized protein	PA0083	5.13	18785.6	172	16.6667	25	0	0	0	9.09091	0.25	25.5375	0	0	0	5.1575	25.7875	29.9855
O52761	50S ribosomal protein L17	rplQ PA4237	10.45	14503.8	129	33.3333	50	100	100	66.6667	69.697	1.13333	5.4125	4.4	5.8	2.38333	3.82583	19.1292	29.6576
Q9HWE7	50S ribosomal protein L5	rplE PA4251	9.69	20391.8	179	33.3333	62.5	85.7143	100	100	75.7576	4.25	4.4125	6.14286	7.9	3.7	5.28107	26.4054	29.5032
Q9HVX4	Uncharacterized protein	PA4441	5.9	16418.5	148	83.3333	50	85.7143	50	16.6667	57.5758	5.26667	12.4125	2.21429	1.66667	0.233333	4.35869	21.7935	29.4506
Q9HWD9	30S ribosomal protein S19	rpsS PA4259	10.62	10357.3	91	50	25	100	33.3333	50	51.5152	2.06667	4.1875	5.54286	0.183333	0.783333	2.55274	12.7637	28.0521
Q9HVD1	Lipid A deacylase PagL	pagL PA4661	5.01	16092.8	173	50	100	0	0	0	33.3333	1.7	22.45	0	0	0	4.83	24.15	27.9191
Q9HWE6	50S ribosomal protein L24	rplX PA4252	10.16	11470.5	104	33.3333	25	85.7143	33.3333	100	54.5455	1.8	0.825	4.21429	3.18333	4.46667	2.89786	14.4893	27.864
Q9HX32	LPS-assembly lipoprotein LptE	lptE PA3988	4.99	20997.4	207	16.6667	87.5	57.1429	0	0	36.3636	0.25	26.7625	1.55714	0	0	5.71393	28.5696	27.6035
Q9HVY6	Probable cytochrome c1	PA4429	6.33	26981	260	100	100	85.7143	50	0	69.697	13.3833	17.0125	1.95714	1.06667	0	6.68393	33.4196	25.7074
Q9HWD1	30S ribosomal protein S7	rpsG PA4267	10.24	17504.4	156	33.3333	37.5	100	100	100	72.7273	2.61667	4.4125	4.51429	3.81667	4.5	3.97202	19.8601	25.4617
P95459	Major cold shock protein CspA	cspA PA3266	8.16	7605.53	69	33.3333	25	0	0	0	12.1212	3.43333	5.2625	0	0	0	1.73917	8.69583	25.2053
Q9HWF1	50S ribosomal protein L18	rplR PA4247	10.23	12661.6	116	50	50	0	33.3333	66.6667	39.3939	3.33333	7.3	0	0.516667	3.38333	2.90667	14.5333	25.0575
Q9HUM2	Protein HflK	hflK PA4942	5.15	44044.8	400	100	62.5	100	100	0	72.7273	27.4167	13.4875	4.34286	4.55	0	9.9594	49.797	24.8985
G3XCW5	Uncharacterized protein	PA3031	4.5	6078.63	73	50	50	85.7143	33.3333	33.3333	51.5152	1.5	3.7	2.35714	0.466667	0.7	1.74476	8.72381	23.9008
Q9HWE2	50S ribosomal protein L16	rplP PA4256	11.2	15401.1	137	33.3333	50	42.8571	83.3333	50	51.5152	0.933333	10.1875	0.857143	3.38333	0.75	3.22226	16.1113	23.5202
P09591	Elongation factor Tu	tufA PA4265; tufB PA4277	5.22	43369.6	397	100	50	42.8571	100	83.3333	72.7273	5.6	21.65	2.45714	12.2833	4.21667	9.24143	46.2071	23.2782
Q9HWE5	50S ribosomal protein L14	rplN PA4253	10.76	13411.9	122	33.3333	37.5	85.7143	100	33.3333	57.5758	1.93333	4.2375	2.85714	4.13333	0.65	2.76226	13.8113	22.6415
Q9HZ71	30S ribosomal protein S1	rpsA PA3162	4.83	61869.9	559	33.3333	37.5	100	100	100	72.7273	4.18333	7.075	14.8857	19.7333	16.8833	12.5521	62.7607	22.4546
Q9I762	Uncharacterized protein	PA0070	8.94	28333.4	304	66.6667	100	14.2857	66.6667	0	51.5152	5.06667	27.425	0.0857143	1.08333	0	6.73214	33.6607	22.1452
Q9HWE4	30S ribosomal protein S17	rpsQ PA4254	9.93	10085.8	88	33.3333	37.5	42.8571	83.3333	66.6667	51.5152	0.55	4.675	0.385714	2.08333	1.98333	1.93548	9.67738	21.994
Q9HWF2	30S ribosomal protein S5	rpsE PA4246	9.96	17494.2	166	33.3333	37.5	57.1429	100	33.3333	51.5152	3.18333	4.6875	1.58571	7.78333	0.833333	3.61464	18.0732	21.775
Q9HWC7	50S ribosomal protein L10	rplJ PA4272	8.86	17634.3	166	33.3333	87.5	85.7143	100	33.3333	69.697	2.81667	4.45	2.48571	6.55	1.75	3.61048	18.0524	21.7499
Q9HXP9	30S ribosomal protein S16	rpsP PA3745	10.88	9204.45	83	50	12.5	42.8571	100	50	48.4848	0.8	1.5625	0.542857	5.13333	0.933333	1.7944	8.97202	21.6193
Q9I0Y9	Resistance-Nodulation-Cell Division	mexE PA2493	8.46	45030.9	414	33.3333	37.5	100	100	100	72.7273	7.23333	8.375	12.8	13.6	2.46667	8.895	44.475	21.4855
Q9HT14	ATP synthase subunit a	atpB PA5560	6.03	31920.8	289	100	87.5	14.2857	50	0	51.5152	16.05	13.775	0.157143	0.416667	0	6.07976	30.3988	21.0372
Q9HXU8	Lipotoxon F, LptF	lptF PA3692	9.33	25875.7	261	50	75	85.7143	33.3333	16.6667	54.5455	3.41667	21.45	1.9	0.366667	0.233333	5.47333	27.3667	20.9706
Q9HUN2	50S ribosomal protein L9	rplI PA4932	5.44	15531.7	148	50	50	42.8571	83.3333	50	54.5455	3.71667	4.775	0.442857	3.48333	2.35	2.95357	14.7679	19.9566
Q9HWC5	50S ribosomal protein L11	rplK PA4274	9.76	14907.2	143	33.3333	75	28.5714	100	33.3333	54.5455	2.16667	5.825	1.14286	4.63333	0.35	2.82357	14.1179	19.7453
Q9HWE9	30S ribosomal protein S8	rpsH PA4249	9.59	14170.6	130	50	37.5	42.8571	100	83.3333	60.6061	1.73333	2.5	0.714286	3.91667	3.61667	2.49619	12.481	19.2015
Q9HYT5	Uncharacterized protein	PA3309	5.5	16495.9	151	66.6667	62.5	85.7143	83.3333	0	60.6061	6.16667	2.575	2.28571	3.26667	0	2.85881	14.294	18.9325
Q9HXI0	Uncharacterized protein	PA3822	8.96	11861.9	112	83.3333	62.5	100	100	0	69.697	3.51667	1.975	2.54286	2.55	0	2.1169	10.5845	18.9009
Q9HX76	Probable DNA binding protein	PA3940	8.01	9892.39	93	33.3333	12.5	14.2857	83.3333	83.3333	42.4242	0.7	3.5	0.0857143	3.25	1.16667	1.74048	8.70238	18.7148
Q9HWD6	50S ribosomal protein L4	rplD PA4262	9.9	21639.9	200	50	100	71.4286	83.3333	0	63.6364	3.01667	7.75	2.14286	5.35	0	3.6519	18.2595	18.2595
Q9HVF2	Uncharacterized protein	PA4639	9.3	18814.2	195	16.6667	75	0	16.6667	0	24.2424	0.4	16.0375	0	0.0833333	0	3.30417	16.5208	16.9444
P00106	Cytochrome c4	cc4 PA5490	6.65	18674.1	201	83.3333	37.5	28.5714	50	16.6667	42.4242	11.5333	4.1625	0.471429	0.6	0.133333	3.38012	16.9006	16.8165
O54439	Acyl carrier protein 1	acpP1 acpP PA2966	4.07	8609.52	78	83.3333	37.5	57.1429	16.6667	33.3333	45.4545	3.28333	0.725	0.657143	0.283333	1.48333	1.28643	6.43214	16.4927
Q9HWE3	50S ribosomal protein L29	rpmC PA4255	10.27	7201.34	63	16.6667	62.5	0	0	50	27.2727	0.15	4.275	0	0	0.75	1.035	5.175	16.4286
P52477	Multidrug resistance protein MexA	mexA PA0425	7.89	38592.7	383	83.3333	87.5	42.8571	100	0	63.6364	12	16.4	0.414286	2.51667	0	6.26619	31.331	16.3608
Q9HW32	Insulin-cleaving metalloproteinase outer membrane protein	icmP PA4370	4.65	45304.4	446	100	87.5	71.4286	66.6667	16.6667	69.697	12.0833	11.9375	1.85714	10.3167	0.0666667	7.25226	36.2613	16.2607
Q9HWC6	50S ribosomal protein L1	rplA PA4273	9.59	24234.1	231	33.3333	50	71.4286	100	100	69.697	2.05	3.1125	2.82857	6.56667	2.63333	3.43821	17.1911	14.884
Q9I2U2	Trigger factor	tig PA1800	4.83	48582.1	436	33.3333	25	100	100	100	69.697	3.15	1.775	3.71429	15.2333	6.43333	6.06119	30.306	13.9018
Q9I5Z9	Uncharacterized protein	PA0537	6.87	19666.2	202	66.6667	75	85.7143	66.6667	0	60.6061	5.36667	4.2	2.12857	1.9	0	2.71905	13.5952	13.4606
Q9HZM8	Ribonuclease E	rne PA2976	4.91	117465	1057	50	37.5	100	100	83.3333	72.7273	1.66667	3.1	23.1	38.7833	3.5	14.03	70.15	13.2734
Q9HT21	ATP synthase epsilon chain	atpC PA5553	5.14	14725.9	141	66.6667	12.5	100	66.6667	33.3333	54.5455	2.88333	0.425	3.42857	1.81667	0.716667	1.85405	9.27024	13.1493
Q9HUM3	Protein HflC	hflC PA4941	9.48	33115.8	289	100	62.5	85.7143	33.3333	0	57.5758	11.8333	5.3625	1.24286	0.466667	0	3.78107	18.9054	13.0833
Q9HXY4	Outer membrane protein assembly factor BamA	opr86 bamA PA3648	4.98	86080	797	83.3333	75	71.4286	33.3333	0	54.5455	2.13333	48.2125	1.47143	0.316667	0	10.4268	52.1339	13.0825
Q9I0A0	Translation initiation factor IF-3	infC PA2743	9.6	20882.4	183	50	12.5	57.1429	50	83.3333	48.4848	0.583333	5.0625	0.757143	1.4	4.13333	2.38726	11.9363	13.0451
P50598	Tol-Pal system protein TolQ	tolQ PA0969	5.95	25282	231	83.3333	50	71.4286	50	0	51.5152	8.16667	4.4375	1.21429	1.01667	0	2.96702	14.8351	12.8443
Q9HWE8	30S ribosomal protein S14	rpsN PA4250	11.35	11565.4	101	33.3333	25	28.5714	83.3333	16.6667	36.3636	0.866667	3.3375	0.771429	1.18333	0.3	1.29179	6.45893	12.79
Q9I4W2	Uncharacterized protein	PA1011	4.92	43055.8	396	33.3333	62.5	28.5714	33.3333	0	33.3333	2	22.2875	0.642857	0.183333	0	5.02274	25.1137	12.6837
Q9HVC4	50S ribosomal protein L25	rplY ctc PA4671	5.8	21962.2	204	33.3333	50	85.7143	83.3333	83.3333	66.6667	1.11667	4.2	2.9	2.78333	1.6	2.52	12.6	12.3529
Q9I2T8	Peptidylprolyl isomerase	ppiD PA1805	4.99	68741.6	621	100	62.5	100	50	0	63.6364	17.6	12.6875	5.17143	2.76667	0	7.64512	38.2256	12.311
Q9I043	Uncharacterized protein	PA2800	4.92	22954.8	234	0	75	0	0	0	18.1818	0	14.4	0	0	0	2.88	14.4	12.3077
Q9I0J4	NADH-quinone oxidoreductase subunit I	nuoI PA2644	6.32	20609.8	182	50	62.5	100	66.6667	0	57.5758	2.96667	2.8625	3.68571	1.23333	0	2.14964	10.7482	11.8112
Q9HXY5	Skp-like protein	PA3647	9.14	16722.2	168	33.3333	62.5	0	16.6667	0	24.2424	3.35	6.325	0	0.233333	0	1.98167	9.90833	11.7956
Q9HZN4	50S ribosomal protein L32	rpmF PA2970	9.69	6660.33	60	16.6667	25	0	33.3333	16.6667	18.1818	0.25	0.9875	0	1.6	0.4	0.6475	3.2375	10.7917
Q9I748	Uncharacterized protein	PA0084	5.19	55771.8	498	33.3333	25	14.2857	66.6667	0	27.2727	1.13333	22.625	0.0857143	2.85	0	5.33881	26.694	10.7205
Q9HU11	Uncharacterized protein	PA5178	5.42	15460.7	145	16.6667	50	85.7143	33.3333	16.6667	42.4242	0.616667	3.8125	2.48571	0.783333	0.0666667	1.55298	7.76488	10.7102
Q9I574	Membrane-bound lysozyme inhibitor of C-type lysozyme	mliC PA0867	4.68	11778	127	83.3333	62.5	0	0	16.6667	33.3333	3.05	3.3625	0	0	0.133333	1.30917	6.54583	10.3084
Q51487	Outer membrane protein OprM	oprM oprK PA0427	5.24	50867.1	485	0	87.5	57.1429	0	0	33.3333	0	23.0625	0.971429	0	0	4.80679	24.0339	9.9109
Q9I129	Uncharacterized protein	PA2453	6.35	6160.85	73	16.6667	50	0	0	0	15.1515	0.2	3.375	0	0	0	0.715	3.575	9.79452
Q9HWD7	50S ribosomal protein L23	rplW PA4261	10.05	10949.7	99	33.3333	12.5	14.2857	66.6667	50	33.3333	1.75	0.3875	0.585714	1.26667	0.85	0.967976	4.83988	9.77754
Q9I3I5	Cell division protein ZipA	zipA PA1528	5.64	32236.5	289	83.3333	37.5	100	66.6667	0	57.5758	2.83333	1.5125	6.25714	3.05	0	2.7306	13.653	9.44843
Q9HYM7	Uncharacterized protein	PA3374	5.77	41630	387	33.3333	25	0	0	0	12.1212	6.58333	10.975	0	0	0	3.51167	17.5583	9.07407
Q9HTT7	Uncharacterized protein	PA5258	4.99	40791.8	376	66.6667	62.5	85.7143	50	0	54.5455	7.76667	6.1	1.55714	1.13333	0	3.31143	16.5571	8.80699
Q9HUN0	30S ribosomal protein S18	rpsR PA4934	10.48	8873.35	76	33.3333	12.5	0	0	0	9.09091	1.13333	2.1875	0	0	0	0.664167	3.32083	8.73904
Q9HV55	Translation initiation factor IF-2	infB PA4744	5.83	90912.5	840	33.3333	25	100	100	66.6667	63.6364	2.41667	4.1125	11.1286	16.8333	2.11667	7.32155	36.6077	8.71613
Q9HVV6	Probable ATP-binding component of ABC transporter	PA4461	6.2	26450.4	241	83.3333	62.5	85.7143	50	0	57.5758	2.41667	2.3375	4.04286	1.53333	0	2.06607	10.3304	8.57291
Q9I0A2	50S ribosomal protein L20	rplT PA2741	11.74	13364.9	118	33.3333	37.5	0	16.6667	66.6667	30.303	1.18333	1.7625	0	0.466667	1.56667	0.995833	4.97917	8.43927
Q9HT19	ATP synthase gamma chain	atpG PA5555	7.69	31553.3	286	50	50	100	66.6667	0	54.5455	2.38333	0.7625	6.21429	2.51667	0	2.37536	11.8768	8.30544
G3XD74	D-ala-D-ala-carboxypeptidase	dacC PA3999	5.96	39874.4	386	83.3333	50	100	50	0	57.5758	2.93333	5.3875	4.88571	2.66667	0	3.17464	15.8732	8.22446
P25254	Uncharacterized protein PA0392	PA0392	9.73	21744.8	197	50	100	0	0	0	33.3333	1.73333	6.275	0	0	0	1.60167	8.00833	8.13029
Q9I3D2	Dihydrolipoyllysine-residue succinyltransferase component of 2-oxoglutarate dehydrogenase complex	sucB PA1586	5.4	42887.5	409	50	37.5	85.7143	33.3333	50	51.5152	5.5	6.2875	2	1.18333	1.61667	3.3175	16.5875	8.11125
Q9HXJ7	Outer membrane protein assembly factor BamB	bamB PA3800	5.12	38523.5	380	33.3333	75	71.4286	50	0	48.4848	0.45	11.6	2.3	0.883333	0	3.04667	15.2333	8.01754
O52760	DNA-directed RNA polymerase subunit alpha	rpoA PA4238	4.88	36649.6	333	66.6667	25	100	66.6667	33.3333	57.5758	4.38333	4.45	1.55714	2.66667	0.2	2.65143	13.2571	7.96225
Q9HVV7	Lipopolysaccharide export system protein LptA	lptA PA4460	8.77	16648.8	175	33.3333	62.5	28.5714	0	0	27.2727	0.416667	6.1375	0.371429	0	0	1.38512	6.9256	7.91497
Q9I3D6	Succinate dehydrogenase hydrophobic membrane anchor subunit	sdhD PA1582	8.98	13727.3	122	66.6667	50	0	0	0	24.2424	2.85	1.9375	0	0	0	0.9575	4.7875	7.84836
P15276	Transcriptional regulatory protein AlgP	algP algR3 PA5253	10.6	34490.6	352	100	25	100	66.6667	33.3333	63.6364	1.48333	5	5.4	1.33333	0.516667	2.74667	13.7333	7.80303
Q9I0P8	Uncharacterized protein	PA2589	9.26	42861.7	404	0	12.5	28.5714	100	33.3333	33.3333	0	2.3375	0.4	12.4333	0.416667	3.1175	15.5875	7.71658
Q9I3G4	Cytochrome c oxidase, cbb3-type, CcoO subunit	ccoO1 PA1553	7.79	22758.1	203	100	50	42.8571	83.3333	0	54.5455	2.58333	2.35	0.614286	2.28333	0	1.56619	7.83095	7.71522
Q9HZG8	Uncharacterized protein	PA3040	5.67	11916.4	109	66.6667	25	57.1429	16.6667	0	33.3333	1.75	0.5875	1.64286	0.1	0	0.816071	4.08036	7.48689
Q9I3C5	Chaperone protein HtpG	htpG PA1596	5.13	71668	634	0	25	57.1429	100	100	54.5455	0	2.5125	1.01429	11.2	8.35	4.61536	23.0768	7.27974
Q9I5U2	LPS-assembly protein LptD	lptD imp ostA PA0595	5.24	100751	924	16.6667	75	42.8571	33.3333	0	36.3636	0.15	32.325	0.442857	0.283333	0	6.64024	33.2012	7.1864
Q9HVY9	Uncharacterized protein	PA4426	9.12	18091.7	192	0	62.5	42.8571	16.6667	0	27.2727	0	6.15	0.571429	0.1	0	1.36429	6.82143	7.10565
Q9I4Z8	Probable cold-shock protein	PA0961	9.68	7281.25	63	50	0	28.5714	33.3333	0	21.2121	1.46667	0	0.585714	0.183333	0	0.447143	2.23571	7.09751
Q9HVJ1	Probable ATP-binding component of ABC transporter	PA4595	5.47	61320.4	554	33.3333	12.5	85.7143	100	0	45.4545	1.11667	0.775	3.9	13.5667	0	3.87167	19.3583	6.98857
Q9I3G5	Cbb3-type cytochrome c oxidase subunit	ccoP1 PA1552	5.74	34644.4	318	33.3333	12.5	100	50	0	39.3939	1.55	0.0375	5.97143	3.53333	0	2.21845	11.0923	6.97627
Q9HV44	Chaperone protein DnaJ	dnaJ PA4760	7.03	40260.3	377	50	12.5	100	100	16.6667	54.5455	0.583333	1.1625	3.2	8.05	0.0666667	2.6125	13.0625	6.92971
Q9I0J6	NADH-quinone oxidoreductase subunit G	nuoG PA2642	5.71	98999.7	905	66.6667	62.5	85.7143	0	0	45.4545	15.4167	9.8625	5.81429	0	0	6.21869	31.0935	6.87148
P33641	Outer membrane protein assembly factor BamD	bamD PA4545	4.87	36813.7	341	33.3333	62.5	85.7143	66.6667	0	51.5152	0.45	7.4625	2.71429	1.08333	0	2.34202	11.7101	6.86811
Q9HWD2	Elongation factor G 1	fusA fusA1 PA4266	5.06	77784.4	706	33.3333	25	100	100	83.3333	66.6667	3.01667	3.1875	4.68571	8.33333	4.91667	4.82798	24.1399	6.83849
Q59638	Dihydrolipoyllysine-residue acetyltransferase component of pyruvate dehydrogenase complex	aceF aceB PA5016	5.23	56709.1	547	83.3333	37.5	100	66.6667	33.3333	63.6364	8	3.7625	3.21429	2.53333	1.08333	3.71869	18.5935	6.79834
Q9HV43	Chaperone protein DnaK	dnaK PA4761	4.79	68403.2	637	33.3333	50	100	100	100	75.7576	2.86667	1.75	3.54286	5.73333	7.71667	4.3219	21.6095	6.78478
Q9HZ98	Heat-shock protein IbpA	ibpA PA3126	5.8	16582.6	149	0	0	42.8571	83.3333	16.6667	27.2727	0	0	0.628571	4	0.3	0.985714	4.92857	6.61553
Q9HYF4	Probable malate:quinone oxidoreductase 1	mqo1 mqoA PA3452	5.66	57210.3	523	100	50	100	66.6667	0	63.6364	5.76667	1.55	6.48571	3.45	0	3.45048	17.2524	6.59747
P26275	Positive alginate biosynthesis regulatory protein	algR PA5261	6.72	27607.9	248	0	12.5	14.2857	66.6667	0	18.1818	0	0.3875	3.6	4.15	0	1.6275	8.1375	6.5625
Q9HVU0	Rod shape-determining protein MreB	mreB PA4481	5.31	36976.5	345	16.6667	25	85.7143	100	16.6667	48.4848	0.2	1.2	2.6	6.68333	0.233333	2.18333	10.9167	6.3285
Q9I3D1	Dihydrolipoyl dehydrogenase	lpdG PA1587	6.48	50164.9	478	100	25	42.8571	0	0	33.3333	7.03333	6.9	1.05714	0	0	2.9981	14.9905	6.27217
Q9HVW3	Uncharacterized protein	PA4454	4.9	16557	157	100	50	0	0	0	30.303	2.83333	2.05	0	0	0	0.976667	4.88333	6.22081
Q9HUJ1	Probable outer membrane protein	PA4974	5.52	51424.1	482	33.3333	62.5	0	0	0	21.2121	0.35	14.35	0	0	0	2.94	14.7	6.09959
Q9HZM1	Probable tolQ-type transport protein	PA2983	6.33	22890.1	211	50	37.5	57.1429	33.3333	0	36.3636	3.43333	1.375	1.05714	0.55	0	1.2831	6.41548	6.08102
Q9HUW8	Uncharacterized protein	PA4842	5.24	39989.2	356	100	62.5	85.7143	50	0	60.6061	5.7	2.3625	1.3	1.25	0	2.1225	10.6125	5.96208
P50601	Tol-Pal system protein TolB	tolB PA0972	8.63	45636.4	432	0	75	0	33.3333	0	24.2424	0	12.1	0	0.183333	0	2.45667	12.2833	5.68673
Q9HWC4	Transcription termination/antitermination protein NusG	nusG PA4275	5.75	20162.2	177	0	12.5	42.8571	50	83.3333	36.3636	0	0.775	0.4	2.06667	1.73333	0.995	4.975	5.62147
Q9HV48	ATP-dependent zinc metalloprotease FtsH	ftsH PA4751	5.62	69955.1	639	83.3333	50	100	66.6667	0	60.6061	8	1.7125	5.4	2.8	0	3.5825	17.9125	5.60642
Q9I3C9	Uncharacterized protein	PA1592	4.12	6015.44	78	0	12.5	0	66.6667	0	15.1515	0	0.175	0	2	0	0.435	2.175	5.57692
Q9HWC8	50S ribosomal protein L7/L12	rplL PA4271	4.71	12479.4	122	16.6667	12.5	14.2857	66.6667	83.3333	36.3636	0.2	0.0375	0.0857143	1.4	1.66667	0.677976	3.38988	5.55718
Q9HX22	Ribosomal silencing factor RsfS	rsfS PA4005	4.53	13053.7	118	16.6667	0	57.1429	0	0	15.1515	0.25	0	2.9	0	0	0.63	3.15	5.33898
Q9HZA6	Motility protein FimV	fimV PA3115	4.13	94465.2	919	66.6667	75	100	66.6667	0	63.6364	0.733333	11.0125	8.05714	4.68333	0	4.89726	24.4863	5.3289
Q9HTX8	Uncharacterized protein	PA5212	4.6	9210.13	109	16.6667	37.5	28.5714	16.6667	0	21.2121	0.25	1.9375	0.485714	0.183333	0	0.57131	2.85655	5.24137
Q9I6F7	Probable major facilitator superfamily	PA0334	10.55	43413.8	412	33.3333	25	0	0	0	12.1212	0.433333	10.2625	0	0	0	2.13917	10.6958	5.19215
P26480	RNA polymerase sigma factor RpoD	rpoD rpoDA PA0576	4.9	69643.7	617	16.6667	25	100	66.6667	33.3333	48.4848	0.15	1.775	3.15714	8.86667	1.73333	3.13643	15.6821	5.08335
Q9I4R0	Uncharacterized protein	PA1064	5.38	24172.2	221	0	62.5	0	0	0	15.1515	0	5.55	0	0	0	1.11	5.55	5.02262
Q9HWX5	6,7-dimethyl-8-ribityllumazine synthase	ribH ribE PA4053	5.69	16413	158	50	12.5	0	0	0	12.1212	3.18333	0.725	0	0	0	0.781667	3.90833	4.94726
O68562	Outer membrane protein assembly factor BamE	bamE omlA oprX PA4765	4.68	17304.3	176	33.3333	50	42.8571	0	0	27.2727	0.35	3.1875	0.628571	0	0	0.833214	4.16607	4.73417
P34750	Fimbrial assembly protein PilQ	pilQ PA5040	5.4	75024	714	0	75	0	16.6667	0	21.2121	0	16.15	0	0.433333	0	3.31667	16.5833	4.64519
Q9HT06	Membrane protein insertase YidC	yidC PA5568	7.63	64074.8	578	100	75	85.7143	50	0	63.6364	4.06667	3.575	3.28571	2.45	0	2.67548	13.3774	4.62885
Q9HTQ4	Cytochrome c5	cycB PA5300	6.64	11691.3	136	50	12.5	0	0	0	12.1212	1.68333	1.4125	0	0	0	0.619167	3.09583	4.5527
Q9I0H9	Uncharacterized protein	PA2659	4.59	9021.88	102	0	0	0	0	50	9.09091	0	0	0	0	2.31667	0.463333	2.31667	4.54248
Q9HXW6	Uncharacterized protein	PA3674	6.83	14393.3	132	0	75	0	0	0	18.1818	0	2.9125	0	0	0	0.5825	2.9125	4.41288
P08280	Protein RecA	recA PA3617	5.37	36879.2	346	33.3333	0	85.7143	83.3333	66.6667	51.5152	0.75	0	2.01429	1.56667	3.3	1.52619	7.63095	4.41096
Q9HY79	Bacterioferritin	bfrB PA3531	5.03	18553.2	158	66.6667	25	0	0	0	18.1818	3.16667	0.3125	0	0	0	0.695833	3.47917	4.40401
Q9I689	ATP-dependent RNA helicase RhlE	rhlE PA0428	9.98	70112.1	639	16.6667	25	71.4286	83.3333	16.6667	42.4242	0.4	3.3375	1.94286	8.06667	0.15	2.7794	13.897	4.34962
Q9HUG0	Probable carbamoyl transferase	PA5005	6.46	66079.6	585	83.3333	25	100	50	16.6667	54.5455	6.73333	0.95	4	0.833333	0.0666667	2.51667	12.5833	4.30199
Q9HVA3	Phosphatidylserine synthase	pssA PA4693	6.92	29270.1	271	16.6667	12.5	100	66.6667	0	39.3939	0.2	0.3875	3.62857	1.58333	0	1.15988	5.7994	4.28
Q9HW91	Methyl-accepting chemotaxis protein PctB	pctB PA4310	5	68076.9	629	83.3333	62.5	28.5714	50	0	45.4545	4.15	7.7375	0.457143	0.95	0	2.65893	13.2946	4.22723
Q9HUI5	Probable enoyl-CoA hydratase/isomerase	PA4980	5.8	27665.4	263	33.3333	37.5	42.8571	83.3333	16.6667	42.4242	0.45	2.1125	0.457143	2.28333	0.233333	1.10726	5.53631	4.21012
Q9HXJ2	Type 4 fimbrial biogenesis protein PilF	pilF PA3805	6.09	26432.7	252	0	75	28.5714	0	0	24.2424	0	4.75	0.542857	0	0	1.05857	5.29286	4.20068
P42257	Protein PilJ	pilJ PA0411	4.65	72528.3	682	83.3333	100	28.5714	33.3333	16.6667	54.5455	2.38333	10.55	0.3	0.916667	0.0666667	2.84333	14.2167	4.16911
Q9HTV8	Uncharacterized protein	PA5232	9.11	38609.3	357	66.6667	50	14.2857	16.6667	0	30.303	4.88333	2.2375	0.142857	0.0833333	0	1.4694	7.34702	4.11598
Q9HW93	Methyl-accepting chemotaxis protein PctC	pctC PA4307	4.9	68308.3	632	33.3333	75	57.1429	33.3333	0	42.4242	1.51667	8.8875	0.728571	1.83333	0	2.59321	12.9661	4.10319
Q9HVZ2	Uncharacterized protein	PA4423	6.41	63532.7	604	33.3333	62.5	85.7143	33.3333	0	45.4545	2.7	7.7125	1.31429	0.633333	0	2.47202	12.3601	4.09275
Q9HXJ6	Uncharacterized protein	PA3801	5	23140.1	214	50	37.5	85.7143	33.3333	0	42.4242	0.633333	0.975	2.38571	0.366667	0	0.872143	4.36071	4.07543
P50599	Tol-Pal system protein TolR	tolR PA0970	5.78	15788.3	146	50	62.5	28.5714	16.6667	0	33.3333	1.3	1.125	0.414286	0.1	0	0.587857	2.93929	4.02642
Q9HWC9	DNA-directed RNA polymerase subunit beta'	rpoC PA4269	6.65	154383	1399	83.3333	87.5	100	100	100	93.9394	10.7333	4.7625	4.45714	5.88333	2.15	5.59726	27.9863	4.0009
P65116	Translation initiation factor IF-1	infA PA2619	9.15	8302.55	72	0	12.5	42.8571	0	16.6667	15.1515	0	0.775	0.414286	0	0.216667	0.28119	1.40595	3.90542
Q9HXI1	Protein translocase subunit SecD	secD PA3821	8.88	67674.7	620	100	62.5	42.8571	66.6667	0	54.5455	6.86667	2.2375	0.771429	2.03333	0	2.38179	11.9089	3.84159
Q9HXI3	Uncharacterized protein	PA3819	9.08	18972.6	182	33.3333	37.5	100	33.3333	33.3333	48.4848	0.433333	0.4125	2.22857	0.183333	0.2	0.691548	3.45774	3.79971
Q9HVH7	Large-conductance mechanosensitive channel	mscL PA4614	4.9	14432.1	137	16.6667	37.5	14.2857	50	0	24.2424	0.4	1.3125	0.271429	0.583333	0	0.513452	2.56726	3.74783
Q9HW86	Transcriptional regulator MvaT, P16 subunit	mvaT PA4315	9.47	14180.3	124	0	0	14.2857	16.6667	83.3333	21.2121	0	0	0.242857	1.01667	1.05	0.461905	2.30952	3.72504
Q9HU50	Probable carboxyl-terminal protease	PA5134	5.31	43696.4	436	66.6667	62.5	57.1429	0	0	39.3939	1.8	4.9875	1.31429	0	0	1.62036	8.10179	3.71642
Q9HUG8	Lipid A export ATP-binding/permease protein MsbA	msbA PA4997	6.49	66432	603	100	50	100	50	0	60.6061	1.78333	1.3625	5.87143	1.85	0	2.17345	10.8673	3.6044
Q9I0J9	NADH-quinone oxidoreductase subunit C/D	nuoC nuoCD nuoD PA2639	6.22	68323.3	593	83.3333	62.5	85.7143	33.3333	0	54.5455	6.88333	1.1	1.98571	0.55	0	2.10381	10.519	3.54774
Q9HZX3	Protein-glutamine gamma-glutamyltransferase	tgpA PA2873	9.85	74806.7	668	0	12.5	100	33.3333	0	30.303	0	0.0375	6.21429	5.56667	0	2.36369	11.8185	3.53846
G3XD68	Uncharacterized protein	PA0634	5.06	12870.4	115	0	0	0	0	66.6667	12.1212	0	0	0	0	2.03333	0.406667	2.03333	3.53623
Q9HZF8	Dihydroorotate dehydrogenase	pyrD PA3050	8.61	36128.6	342	66.6667	25	85.7143	16.6667	0	39.3939	4	0.55	1.28571	0.183333	0	1.20381	6.01905	3.51991
Q9HU38	Uncharacterized protein	PA5146	8.07	80850.3	750	50	62.5	57.1429	66.6667	0	48.4848	4.21667	4.7625	2.17143	1.75	0	2.58012	12.9006	3.44016
Q9I0K0	NADH-quinone oxidoreductase subunit B	nuoB PA2638	5.31	25425.2	225	0	0	100	50	33.3333	36.3636	0	0	2.84286	0.8	0.2	0.768571	3.84286	3.41587
Q9HXI2	Protein translocase subunit SecF	secF PA3820	4.81	33041.4	306	100	62.5	28.5714	16.6667	0	42.4242	2.78333	2.0125	0.342857	0.0833333	0	1.0444	5.22202	3.41309
Q9HU54	Uncharacterized protein	PA5130	9.64	15058.7	139	33.3333	0	42.8571	33.3333	0	21.2121	0.65	0	0.985714	0.733333	0	0.47381	2.36905	3.4087
Q9HTF0	Uncharacterized protein	PA5414	5.76	22546.8	213	33.3333	62.5	0	16.6667	0	24.2424	1.26667	2.0875	0	0.1	0	0.690833	3.45417	3.24335
P47204	Cell division protein FtsZ	ftsZ PA4407	4.91	41218	394	33.3333	12.5	14.2857	83.3333	0	27.2727	0.35	0.3875	0.357143	5.28333	0	1.2756	6.37798	3.23755
Q9HU47	Uncharacterized protein	PA5137	5.62	25757.4	251	16.6667	0	0	0	0	3.0303	4.05	0	0	0	0	0.81	4.05	3.22709
Q9HZK6	Na	nqrA PA2999	7.13	48081.2	445	66.6667	62.5	57.1429	33.3333	0	45.4545	3.4	2.775	0.614286	0.366667	0	1.43119	7.15595	3.21616
Q9I6C1	Signal recognition particle receptor FtsY	ftsY PA0373	4.81	48391.8	455	16.6667	0	85.7143	83.3333	0	36.3636	0.2	0	1.7	5.4	0	1.46	7.3	3.20879
Q9I706	Uncharacterized protein	PA0126	6.58	19728.2	206	50	37.5	14.2857	100	0	39.3939	0.533333	0.3625	0.185714	2.2	0	0.65631	3.28155	3.18597
Q9I2U9	Peptidyl-prolyl cis-trans isomerase	ppiB PA1793	5.77	18126.5	165	0	12.5	0	16.6667	66.6667	18.1818	0	0.0375	0	0.283333	2.3	0.524167	2.62083	3.17677
O82851	Elongation factor Ts	tsf PA3655	5.22	30653.2	289	33.3333	12.5	14.2857	83.3333	50	36.3636	0.35	0.775	0.185714	1.95	1.26667	0.905476	4.52738	3.13314
G3XCV9	Probable beta-lactamase	PA5514	9.05	27123	262	0	25	0	0	0	6.06061	0	4.0875	0	0	0	0.8175	4.0875	3.12023
Q9I522	Lipopolysaccharide biosynthetic protein LpxO2	lpxO2 PA0936	9.9	35759.3	312	50	50	14.2857	33.3333	0	30.303	2.93333	1.25	0.142857	0.466667	0	0.958571	4.79286	3.07234
Q9HV58	30S ribosomal protein S15	rpsO PA4741	10.06	10115.6	89	33.3333	0	0	0	0	6.06061	1.35	0	0	0	0	0.27	1.35	3.03371
Q9HXZ2	Acetyl-coenzyme A carboxylase carboxyl transferase subunit alpha	accA PA3639	5.34	34947.1	316	16.6667	12.5	42.8571	66.6667	16.6667	30.303	0.4	0.0375	1.07143	3.2	0.0666667	0.955119	4.7756	3.02253
Q9I662	Probable cold-shock protein	PA0456	8.12	7706.69	69	16.6667	0	0	0	50	12.1212	0.2	0	0	0	0.833333	0.206667	1.03333	2.99517
Q9HZP5	Electron transfer flavoprotein-ubiquinone oxidoreductase	PA2953	5.51	59928.9	551	100	37.5	57.1429	33.3333	0	45.4545	4.25	1.8625	1.58571	0.283333	0	1.59631	7.98155	2.89711
Q9HZK8	Na	nqrC PA2997	5.67	27779.7	261	83.3333	25	14.2857	33.3333	0	30.303	2.05	0.725	0.185714	0.816667	0	0.755476	3.77738	2.89454
Q9I0L5	Isocitrate dehydrogenase [NADP]	icd PA2623	5.1	45577.4	418	33.3333	37.5	28.5714	33.3333	16.6667	30.303	0.65	4.2625	0.428571	0.383333	0.3	1.20488	6.0244	2.88249
Q9I3G7	Uncharacterized protein	PA1550	5.33	20338	179	50	25	28.5714	16.6667	0	24.2424	1.4	0.75	0.2	0.183333	0	0.506667	2.53333	2.83054
P42512	Fe	fptA PA4221	5.37	75997.2	720	0	62.5	0	0	0	15.1515	0	10.175	0	0	0	2.035	10.175	2.82639
Q9I1I5	Glucose dehydrogenase	gcd PA2290	5.89	86218.2	803	83.3333	75	57.1429	66.6667	0	57.5758	3.25	1.4625	2.55714	4.05	0	2.26393	11.3196	2.81934
Q9HYG5	Probable molybdopterin-binding protein	PA3441	6.19	7585.91	71	0	12.5	0	0	0	3.0303	0	1	0	0	0	0.2	1	2.8169
Q9HTT8	Uncharacterized protein	PA5257	8.94	46643.8	412	50	12.5	71.4286	33.3333	0	33.3333	2.73333	0.8375	1.92857	0.183333	0	1.13655	5.68274	2.75861
Q9HUD4	Uncharacterized protein	PA5037	6.62	57447.2	551	50	62.5	28.5714	33.3333	0	36.3636	2	4.9	0.385714	0.283333	0	1.51381	7.56905	2.74739
Q9I6X0	Histidine porin OpdC	opdC PA0162	4.92	46550.9	444	0	62.5	0	0	0	15.1515	0	6.0375	0	0	0	1.2075	6.0375	2.71959
Q9HZ11	Uncharacterized protein	PA3229	5.38	7637.4	88	0	12.5	14.2857	0	0	6.06061	0	0.775	0.385714	0	0	0.232143	1.16071	2.63799
Q9I0K1	NADH-quinone oxidoreductase subunit A 2	nuoA2 PA2637	9.98	15009.8	137	33.3333	0	28.5714	50	0	21.2121	0.483333	0	0.442857	0.85	0	0.355238	1.77619	2.59298
Q9I585	Uncharacterized protein	PA0856	9.32	16271.9	182	16.6667	50	0	0	0	15.1515	0.283333	2.0375	0	0	0	0.464167	2.32083	2.55037
Q9I1N4	PslE	pslE PA2235	5.99	74564.8	662	83.3333	50	71.4286	50	16.6667	54.5455	3.71667	1.1625	1.88571	1.33333	0.266667	1.67298	8.36488	2.52715
Q9HVY5	Cytochrome b	PA4430	8.59	46072.6	403	50	62.5	0	0	0	24.2424	0.8	4.275	0	0	0	1.015	5.075	2.51861
Q9LCT3	Protein translocase subunit SecA	secA PA4403	5.43	103855	916	50	12.5	71.4286	83.3333	16.6667	45.4545	2.03333	0.0375	2.81429	6.43333	0.15	2.29369	11.4685	2.50403
P47203	Cell division protein FtsA	ftsA PA4408	5.2	44646.1	417	16.6667	37.5	100	50	0	42.4242	0.5	1.325	1.6	1.78333	0	1.04167	5.20833	2.498
Q9HT45	Uncharacterized protein	PA5528	6.12	28011.6	284	83.3333	50	42.8571	33.3333	0	42.4242	1.16667	0.7875	0.571429	1.01667	0	0.708452	3.54226	2.49455
Q9HVR2	Uncharacterized protein	PA4509	9.35	33426.2	309	0	50	0	16.6667	0	15.1515	0	3.7375	0	0.1	0	0.7675	3.8375	2.48382
Q51561	DNA-directed RNA polymerase subunit beta	rpoB PA4270	5.61	150838	1357	50	50	57.1429	66.6667	50	54.5455	6.9	4.6625	1.7	2.68333	0.85	3.35917	16.7958	2.47544
Q9HW41	Uncharacterized protein	PA4360	9.3	17302.5	157	16.6667	25	57.1429	33.3333	0	27.2727	0.4	0.4	0.871429	0.266667	0	0.387619	1.9381	2.46891
Q9HTV1	Transcription termination factor Rho	rho PA5239	6.4	47069.3	419	50	0	14.2857	66.6667	16.6667	27.2727	2.48333	0	0.357143	2.23333	0.0666667	1.0281	5.14048	2.45369
Q9HZK4	Glyceraldehyde-3-phosphate dehydrogenase	PA3001	7.74	50111.2	461	33.3333	25	14.2857	33.3333	33.3333	27.2727	0.45	3.4625	0.357143	0.916667	0.466667	1.1306	5.65298	2.45248
Q9I0J5	NADH-quinone oxidoreductase subunit H	nuoH PA2643	6.41	36743.7	331	66.6667	50	0	0	0	24.2424	2.23333	1.825	0	0	0	0.811667	4.05833	2.45217
Q9HVY8	Stringent starvation protein B	sspB PA4427	4.57	14548.3	135	0	0	0	33.3333	33.3333	12.1212	0	0	0	1.36667	0.283333	0.33	1.65	2.44444
Q9HUK2	Uncharacterized protein	PA4963	9.1	23390.9	236	16.6667	37.5	71.4286	16.6667	0	30.303	0.25	0.5875	1.9	0.1	0	0.5675	2.8375	2.40466
Q9I2P2	Probable transcriptional regulator	PA1853	5.8	32387.9	287	16.6667	37.5	0	0	0	12.1212	0.2	3.2375	0	0	0	0.6875	3.4375	2.39547
Q9HUC3	Polyhydroxyalkanoate synthesis protein PhaF	phaF PA5060	10.31	30577.5	309	16.6667	12.5	57.1429	16.6667	16.6667	24.2424	0.25	1.1625	1.6	0.5	0.133333	0.729167	3.64583	2.35976
Q9HVL7	50S ribosomal protein L27	rpmA PA4567	10.67	8859.21	85	0	12.5	0	0	0	3.0303	0	1	0	0	0	0.2	1	2.35294
Q9HZS1	Histidine transport ATP-binding protein HisP	hisP PA2926	7.78	28517.8	255	0	0	85.7143	33.3333	0	24.2424	0	0	2.8	0.183333	0	0.596667	2.98333	2.33987
Q9I6B9	Cell division protein FtsX	ftsX PA0375	5.4	36929.5	335	50	12.5	71.4286	50	0	36.3636	0.733333	1	1.41429	0.766667	0	0.782857	3.91429	2.33689
P57698	Potassium-transporting ATPase ATP-binding subunit	kdpB PA1634	6.33	72990	690	50	75	0	0	0	27.2727	4.48333	3.5625	0	0	0	1.60917	8.04583	2.33213
P47205	UDP-3-O-acyl-N-acetylglucosamine deacetylase	lpxC envA PA4406	5.21	33435.1	303	16.6667	12.5	57.1429	50	33.3333	33.3333	0.25	0.3875	0.842857	1.33333	0.716667	0.706071	3.53036	2.33027
Q9I5X3	Uncharacterized protein	PA0563	9.33	13293.8	117	16.6667	12.5	0	0	0	6.06061	0.733333	0.625	0	0	0	0.271667	1.35833	2.32194
Q9I6H6	Uncharacterized protein	PA0315	6.31	13156.2	145	16.6667	0	0	0	33.3333	9.09091	0.15	0	0	0	1.53333	0.336667	1.68333	2.32184
Q9HV54	Transcription termination/antitermination protein NusA	nusA PA4745	4.53	54658.8	493	33.3333	0	85.7143	66.6667	50	45.4545	1.51667	0	1.3	2.16667	0.716667	1.14	5.7	2.31237
Q9I787	Uncharacterized protein	PA0045	8.66	22236.9	228	0	62.5	0	16.6667	0	18.1818	0	2.2	0	0.433333	0	0.526667	2.63333	2.30994
Q9I3D3	2-oxoglutarate dehydrogenase	sucA PA1585	6.1	105878	943	33.3333	25	42.8571	16.6667	33.3333	30.303	7.28333	2.225	0.585714	0.216667	0.416667	2.14548	10.7274	2.27516
P52002	Multidrug resistance protein MexB	mexB PA0426	5.51	112791	1046	100	62.5	0	33.3333	0	39.3939	6.85	4.625	0	0.366667	0	2.36833	11.8417	2.26418
Q9I5G7	Signal peptidase I	lepB PA0768	8.49	32103.4	284	33.3333	25	28.5714	50	0	27.2727	1.03333	0.675	0.814286	0.666667	0	0.637857	3.18929	2.24598
Q9HXJ8	GTPase Der	der engA PA3799	9.07	55005.9	493	16.6667	12.5	42.8571	66.6667	16.6667	30.303	0.2	1.5625	0.628571	3.05	0.0666667	1.10155	5.50774	2.23438
Q9HW30	Uncharacterized protein	PA4372	5.75	38323.6	354	16.6667	62.5	42.8571	33.3333	0	33.3333	0.433333	2.0875	0.414286	1.01667	0	0.790357	3.95179	2.23265
Q14T72	Formate dehydrogenase-O, major subunit	fdnG PA4812	6.96	114162	1026	66.6667	50	42.8571	0	0	33.3333	5.9	4.6625	0.871429	0	0	2.28679	11.4339	2.22884
Q9HXZ0	Probable amino acid permease	PA3641	8.29	50327.3	471	66.6667	75	0	16.6667	0	33.3333	2.2	2.925	0	0.0833333	0	1.04167	5.20833	2.21161
Q9HYZ6	Site-determining protein	minD PA3244	5.56	29635.1	271	16.6667	25	14.2857	50	16.6667	24.2424	0.783333	0.9	0.457143	0.783333	0.0666667	0.598095	2.99048	2.20699
Q9I4I1	Ribonucleoside-diphosphate reductase	nrdA PA1156	5.61	107106	963	50	12.5	14.2857	83.3333	66.6667	42.4242	1.33333	0.725	0.185714	6.76667	1.53333	2.10881	10.544	2.18983
Q9I4T3	Probable outer membrane protein	PA1041	5.27	21747.5	210	16.6667	37.5	28.5714	16.6667	0	21.2121	0.15	1.075	0.985714	0.0833333	0	0.45881	2.29405	2.18481
Q9I3D7	Succinate dehydrogenase	sdhC PA1581	9.78	13770.6	128	50	25	0	0	0	15.1515	0.816667	0.575	0	0	0	0.278333	1.39167	2.17448
G3XDA6	Repressor, PtrB	ptrB PA0612	5.23	7269.19	66	0	0	0	0	33.3333	6.06061	0	0	0	0	0.716667	0.143333	0.716667	2.17172
Q9I0J7	NADH-quinone oxidoreductase subunit F	nuoF PA2641	6.57	48678.8	448	66.6667	62.5	28.5714	16.6667	0	36.3636	2.43333	1.9625	0.342857	0.1	0	0.967738	4.83869	2.16013
Q9HTL8	Uncharacterized protein	PA5340	4.57	24151.6	243	0	50	14.2857	0	0	15.1515	0	2.4375	0.142857	0	0	0.516071	2.58036	2.12375
Q9ZI86	Apolipoprotein N-acyltransferase	lnt cutE PA3984	9.17	56016.5	511	50	62.5	0	0	0	24.2424	1.61667	3.75	0	0	0	1.07333	5.36667	2.10046
Q9I4M4	Uncharacterized protein	PA1111	8.48	23099.5	207	16.6667	25	28.5714	0	0	15.1515	0.133333	1.7375	0.3	0	0	0.434167	2.17083	2.09742
Q9I3G2	Cbb3-type cytochrome c oxidase subunit	ccoP2 PA1555	6.08	33812.6	308	50	50	0	0	0	21.2121	1.61667	1.6	0	0	0	0.643333	3.21667	2.08874
Q9I6W7	Uncharacterized protein	PA0165	4.98	29346.4	278	0	62.5	0	0	0	15.1515	0	2.9	0	0	0	0.58	2.9	2.08633
Q9HXJ3	Uncharacterized protein	PA3804	5.12	36102.6	347	16.6667	25	71.4286	66.6667	0	36.3636	0.2	0.4125	1.01429	1.98333	0	0.722024	3.61012	2.08076
Q9HWF9	Bacterioferritin	bfr bfrA PA4235	5.01	17940.3	154	66.6667	0	0	0	0	12.1212	1.6	0	0	0	0	0.32	1.6	2.07792
Q9I003	ATP-dependent RNA helicase DeaD	deaD PA2840	9	62107.8	567	16.6667	12.5	100	66.6667	16.6667	42.4242	0.283333	0.175	3.61429	1.15	0.6	1.16452	5.82262	2.05383
Q9HV72	Poly	pcnB PA4727	9.91	53300.8	467	33.3333	0	57.1429	83.3333	0	33.3333	0.3	0	1.14286	3.35	0	0.958571	4.79286	2.05262
Q9HXU9	Uncharacterized protein	PA3691	5.42	11233.4	134	33.3333	37.5	28.5714	0	0	21.2121	0.65	0.45	0.271429	0	0	0.274286	1.37143	2.04691
Q9I4R4	Uncharacterized protein	PA1060	9.06	32541.8	301	33.3333	62.5	0	0	0	21.2121	0.283333	2.7875	0	0	0	0.614167	3.07083	2.04042
Q9HZZ2	Elongation factor P	efp PA2851	4.82	20984.8	188	0	0	0	0	83.3333	15.1515	0	0	0	0	1.91667	0.383333	1.91667	2.03901
Q9HVM1	30S ribosomal protein S20	rpsT PA4563	11.13	9786.4	91	16.6667	12.5	0	0	0	6.06061	0.2	0.725	0	0	0	0.185	0.925	2.03297
Q9I5F5	Sodium/proline symporter PutP	putP PA0783	7.65	54413.9	506	66.6667	62.5	28.5714	33.3333	0	39.3939	2.7	1.5875	0.585714	0.266667	0	1.02798	5.13988	2.03157
Q9HWF5	Protein translocase subunit SecY	secY PA4243	9.83	47832.5	442	66.6667	50	0	0	0	24.2424	1.83333	2.625	0	0	0	0.891667	4.45833	2.01735
Q9HT17	ATP synthase subunit delta	atpH PA5557	5.78	19260	178	16.6667	12.5	42.8571	33.3333	0	21.2121	0.2	0.175	0.928571	0.45	0	0.350714	1.75357	1.9703
G3XCY2	O-antigen chain length regulator	wzz PA3160	6.09	39262.2	348	66.6667	37.5	42.8571	16.6667	0	33.3333	2.08333	0.6625	0.571429	0.1	0	0.683452	3.41726	1.96394
Q9HV97	Uncharacterized protein	PA4699	9.59	23545.1	259	33.3333	50	57.1429	16.6667	0	33.3333	0.65	0.9875	0.8	0.0833333	0	0.504167	2.52083	1.94659
Q9I4I2	Ribonucleoside-diphosphate reductase subunit beta	nrdB PA1155	4.75	47386.6	415	0	12.5	14.2857	83.3333	50	30.303	0	0.3875	0.185714	2.68333	0.716667	0.794643	3.97321	1.9148
Q9HVW4	Uncharacterized protein	PA4453	8.65	21331.2	215	66.6667	25	0	0	33.3333	24.2424	0.933333	0.0875	0	0	1.03333	0.410833	2.05417	1.91085
G3XD28	Type 4 fimbrial biogenesis protein PilM	pilM PA5044	4.82	37983.5	354	16.6667	37.5	14.2857	0	0	15.1515	0.133333	3.15	0.0857143	0	0	0.67381	3.36905	1.90342
Q9HXP8	Signal recognition particle protein	ffh PA3746	9.56	49359.8	457	16.6667	12.5	100	33.3333	0	33.3333	0.733333	0.2375	2.77143	0.583333	0	0.865119	4.3256	1.89304
Q9I2H2	Probable hydroxylase molybdopterin-containing subunit	PA1932	8.7	35605.7	329	33.3333	37.5	0	0	0	15.1515	1.16667	1.9125	0	0	0	0.615833	3.07917	1.87183
Q9I6Z3	Alkyl hydroperoxide reductase subunit C	ahpC PA0139	5.89	20541.4	187	16.6667	12.5	28.5714	50	16.6667	24.2424	0.2	0.0375	0.385714	0.883333	0.233333	0.347976	1.73988	1.86084
Q9HV46	Transcription elongation factor GreA	greA PA4755	4.94	17158.4	158	0	0	0	0	83.3333	15.1515	0	0	0	0	1.46667	0.293333	1.46667	1.85654
O68826	Probable biotin transporter	PA3474	9.71	31834.8	286	16.6667	0	0	0	0	3.0303	2.65	0	0	0	0	0.53	2.65	1.85315
Q9HXR3	Uncharacterized protein	PA3729	5.18	75882.2	688	83.3333	37.5	42.8571	33.3333	0	39.3939	2.41667	1.4375	1.02857	1.48333	0	1.27321	6.36607	1.8506
Q06198	RNA polymerase sigma-H factor	algU algT PA0762	5.44	22196.2	193	0	25	71.4286	33.3333	16.6667	30.303	0	0.0875	1.22857	0.366667	0.0666667	0.349881	1.7494	1.81285
Q9HUG1	Probable glycosyl transferase	PA5004	8.73	42197.8	378	50	37.5	42.8571	16.6667	0	30.303	1.91667	0.6	0.757143	0.1	0	0.674762	3.37381	1.78508
O54438	3-oxoacyl-[acyl-carrier-protein] reductase FabG	fabG PA2967	6.16	25585.3	247	0	0	42.8571	33.3333	50	24.2424	0	0	0.514286	1.11667	0.566667	0.439524	2.19762	1.77945
Q9I6X6	Probable Resistance-Nodulation-Cell Division	PA0156	6.12	40361.5	383	50	25	0	16.6667	0	18.1818	1.33333	1.85	0	0.216667	0	0.68	3.4	1.77546
P30720	10 kDa chaperonin	groS groES mopB PA4386	5.17	10266.8	97	0	0	0	0	33.3333	6.06061	0	0	0	0	0.85	0.17	0.85	1.75258
Q9HTM1	DNA-directed RNA polymerase subunit omega	rpoZ PA5337	4.2	9774.92	88	0	0	0	0	50	9.09091	0	0	0	0	0.766667	0.153333	0.766667	1.74242
G3XD54	DNA polymerase III subunit epsilon	dnaQ PA1816	5.19	26814.2	246	33.3333	37.5	28.5714	16.6667	0	24.2424	0.45	1.075	0.385714	0.216667	0	0.425476	2.12738	1.72958
Q9I690	UPF0312 protein PA0423	PA0423	5.58	18515.6	191	0	50	0	16.6667	16.6667	18.1818	0	1.3375	0	0.0833333	0.216667	0.3275	1.6375	1.71466
Q9I0J1	NADH-quinone oxidoreductase subunit L	nuoL PA2647	8.24	66227.9	615	50	25	0	0	0	15.1515	2.4	2.8625	0	0	0	1.0525	5.2625	1.71138
Q9HU06	Uncharacterized protein	PA5183	10.51	10194.3	135	16.6667	12.5	0	0	0	6.06061	0.15	1	0	0	0	0.23	1.15	1.7037
Q9HUI2	Transcriptional regulatory protein AruR	aruR PA4983	5.58	27177.1	244	50	50	0	0	0	21.2121	0.583333	1.4875	0	0	0	0.414167	2.07083	1.6974
Q9HYP5	FlgM	flgM PA3351	5.29	11250.4	107	0	0	14.2857	0	33.3333	9.09091	0	0	0.157143	0	0.75	0.181429	0.907143	1.69559
Q9I2I6	Uncharacterized protein	PA1918	8.17	50331.3	466	16.6667	12.5	0	0	0	6.06061	3.9	0.05	0	0	0	0.79	3.95	1.69528
G3XD20	Periplasmic serine endoprotease DegP-like	mucD PA0766	6.07	47664.4	474	0	62.5	0	33.3333	16.6667	24.2424	0	3.0125	0	0.783333	0.216667	0.8025	4.0125	1.69304
G3XD51	Type 4 fimbrial biogenesis protein PilO	pilO PA5042	5.04	22819.3	207	16.6667	50	0	16.6667	0	18.1818	0.2	1.45	0	0.1	0	0.35	1.75	1.69082
Q9HTQ0	D-amino acid dehydrogenase 1	dadA1 dadA PA5304	6.98	47139.9	432	33.3333	25	42.8571	33.3333	0	27.2727	2.4	0.4375	0.414286	0.366667	0	0.72369	3.61845	1.67521
Q9I753	Uncharacterized protein	PA0079	5.74	48275	444	0	25	0	0	0	6.06061	0	3.7125	0	0	0	0.7425	3.7125	1.6723
Q9I5S9	Probable bacteriophage protein	PA0623	5.05	17939.4	167	0	0	0	0	50	9.09091	0	0	0	0	1.38333	0.276667	1.38333	1.65669
Q9HW12	Uncharacterized protein	PA4394	6.6	29817.8	278	66.6667	62.5	14.2857	0	0	30.303	0.866667	1.275	0.157143	0	0	0.459762	2.29881	1.65382
Q9HZ86	Nucleotide sugar epimerase/dehydratase WbpM	wbpM PA3141	9.33	74415.8	665	50	50	100	33.3333	0	48.4848	1.38333	2.075	1.5	0.45	0	1.08167	5.40833	1.62657
G3XD89	Putative copper transport outer membrane porin OprC	oprC PA3790	6.02	79303.5	723	0	50	0	0	0	12.1212	0	5.8125	0	0	0	1.1625	5.8125	1.60788
G3XD39	Probable bacteriophage protein	PA0622	5.27	41209.5	386	16.6667	12.5	14.2857	33.3333	66.6667	27.2727	0.25	0.2375	0.0857143	0.266667	2.25	0.617976	3.08988	1.60097
Q9I038	Uncharacterized protein	PA2805	4.5	9704.05	87	33.3333	25	0	0	0	12.1212	0.283333	0.4125	0	0	0	0.139167	0.695833	1.59962
O30506	Arginine/ornithine transport ATP-binding protein AotP	aotP PA0892	7.22	27956.3	254	66.6667	12.5	42.8571	33.3333	0	30.303	0.783333	0.2375	0.457143	0.55	0	0.405595	2.02798	1.59683
Q9HXH4	Uncharacterized protein	PA3828	9.45	41330.6	372	66.6667	37.5	14.2857	33.3333	0	30.303	1.63333	0.375	0.3	0.65	0	0.591667	2.95833	1.5905
Q9I2D5	Uncharacterized protein	PA1969	5.2	10225.3	130	16.6667	25	0	0	0	9.09091	0.15	0.875	0	0	0	0.205	1.025	1.57692
G3XD23	UDP-N-acetyl-2-amino-2-deoxy-D-glucuronate oxidase	wbpB wlbA PA3158	6.11	35717.5	316	16.6667	0	42.8571	50	0	21.2121	0.5	0	1.38571	0.583333	0	0.49381	2.46905	1.56269
Q9I3Y0	Probable transmembrane sensor	PA1364	10.19	30708.5	280	0	37.5	0	0	0	9.09091	0	2.1625	0	0	0	0.4325	2.1625	1.54464
Q9I7A7	Uncharacterized protein	PA0020	8.02	35677.6	341	33.3333	37.5	0	0	0	15.1515	0.35	2.2625	0	0	0	0.5225	2.6125	1.53226
Q9I2V5	Aconitate hydratase B	acnB PA1787	5.22	93628.3	869	33.3333	0	28.5714	66.6667	83.3333	39.3939	0.7	0	0.342857	3.11667	2.46667	1.32524	6.62619	1.52502
Q9HVF9	Uncharacterized protein	PA4632	6.49	27017.5	273	33.3333	25	28.5714	0	0	18.1818	0.866667	0.775	0.428571	0	0	0.414048	2.07024	1.51666
Q9I451	Uncharacterized protein	PA1293	5.74	38794.3	353	66.6667	25	42.8571	33.3333	0	33.3333	0.9	0.4875	0.828571	0.45	0	0.533214	2.66607	1.51052
Q9HZI5	Uncharacterized protein	PA3021	7.79	11968.4	128	0	25	0	0	0	6.06061	0	0.9625	0	0	0	0.1925	0.9625	1.50391
Q9I692	Uncharacterized protein	PA0421	9.68	51914.4	496	0	75	28.5714	0	0	24.2424	0	3.3	0.428571	0	0	0.745714	3.72857	1.50346
Q9HU14	3'	cysQ PA5175	5.04	29779.6	273	0	25	0	0	0	6.06061	0	2.05	0	0	0	0.41	2.05	1.50183
Q9HY59	Probable 4-amino-4-deoxy-L-arabinose-phosphoundecaprenol flippase subunit ArnF	arnF PA3558	10.56	14272.8	137	50	25	0	0	0	15.1515	0.75	0.275	0	0	0	0.205	1.025	1.49635
Q51422	Aspartate--tRNA	aspS PA0963	5.36	66207.6	591	0	0	57.1429	66.6667	100	42.4242	0	0	1.17143	1.58333	1.65	0.880952	4.40476	1.49061
G3XCV6	Conserved cytoplasmic membrane protein, CmpX protein	cmpX PA1775	7.88	29018.8	274	83.3333	12.5	0	16.6667	0	21.2121	1.58333	0.2125	0	0.216667	0	0.4025	2.0125	1.46898
Q9HV60	Uncharacterized protein	PA4739	6.49	9243.45	114	0	0	0	0	33.3333	6.06061	0	0	0	0	0.833333	0.166667	0.833333	1.46199
Q9HVG0	Uncharacterized protein	PA4631	7.17	37263.7	341	16.6667	0	0	0	0	3.0303	2.48333	0	0	0	0	0.496667	2.48333	1.4565
Q9I2U0	ATP-dependent Clp protease ATP-binding subunit ClpX	clpX PA1802	5.1	46991.8	426	33.3333	12.5	42.8571	66.6667	0	30.303	0.35	0.3875	0.614286	1.75	0	0.620357	3.10179	1.45624
Q51480	Protein NirF	nirF PA0516	6.07	43338.1	392	0	37.5	0	0	0	9.09091	0	2.8375	0	0	0	0.5675	2.8375	1.4477
Q9HUK4	Uncharacterized protein	PA4961	4.84	56766.9	512	16.6667	25	85.7143	50	16.6667	39.3939	0.133333	0.2875	1.87143	1.1	0.3	0.738452	3.69226	1.44229
Q9I613	Uncharacterized protein	PA0505	4.75	7870.72	76	16.6667	12.5	0	0	0	6.06061	0.15	0.3875	0	0	0	0.1075	0.5375	1.41447
Q9HXL0	Uncharacterized protein	PA3785	6.16	14973.9	158	0	0	0	0	33.3333	6.06061	0	0	0	0	1.11667	0.223333	1.11667	1.4135
Q9HV35	S-adenosylmethionine decarboxylase proenzyme	speH PA4773	4.45	8013.32	160	0	0	57.1429	0	0	12.1212	0	0	1.12857	0	0	0.225714	1.12857	1.41071
Q9I0H3	Probable transcriptional regulator	PA2665	6.31	57446.5	517	50	25	0	33.3333	0	21.2121	2.31667	0.425	0	0.9	0	0.728333	3.64167	1.40877
Q9HVC2	Ribosome-binding ATPase YchF	ychF PA4673	5.02	40077.8	366	0	0	14.2857	83.3333	16.6667	21.2121	0	0	0.271429	2.21667	0.0666667	0.510952	2.55476	1.39604
Q9HW14	Uncharacterized protein	PA4390	5.29	35916.9	335	0	75	0	0	0	18.1818	0	2.3375	0	0	0	0.4675	2.3375	1.39552
Q9I0S4	Uncharacterized protein	PA2560	4.33	10368.5	95	0	0	57.1429	0	0	12.1212	0	0	0.657143	0	0	0.131429	0.657143	1.38346
P08308	Ornithine carbamoyltransferase, catabolic	arcB PA5172	6.14	37977.3	336	66.6667	0	0	0	0	12.1212	2.31667	0	0	0	0	0.463333	2.31667	1.37897
Q9I6B3	tRNA	trmB PA0382	6.37	27595.5	244	0	37.5	14.2857	16.6667	0	15.1515	0	1.425	0.157143	0.1	0	0.336429	1.68214	1.37881
Q9HWX0	Uncharacterized protein	PA4058	9.97	16944.9	156	16.6667	37.5	0	0	0	12.1212	0.316667	0.75	0	0	0	0.213333	1.06667	1.36752
Q9HUC7	Uncharacterized protein	PA5052	10.19	25079.8	231	16.6667	12.5	42.8571	33.3333	0	21.2121	0.15	0.3875	0.557143	0.483333	0	0.315595	1.57798	1.36621
Q9I3G0	Cytochrome c oxidase, cbb3-type, CcoN subunit	ccoN2 PA1557	9.07	53090.4	475	66.6667	25	0	0	0	18.1818	1.85	1.3875	0	0	0	0.6475	3.2375	1.36316
Q9I5G8	Elongation factor 4	lepA le PA0767	5.43	66295.3	599	16.6667	37.5	28.5714	66.6667	0	30.303	0.15	0.775	0.657143	2.5	0	0.816429	4.08214	1.36299
Q9HVA2	Ketol-acid reductoisomerase	ilvC PA4694	5.57	36424.6	338	50	0	14.2857	16.6667	0	15.1515	1.98333	0	0.114286	0.183333	0	0.45619	2.28095	1.34968
Q9HZ55	Ribosomal large subunit pseudouridine synthase B	rluB PA3179	10.32	43724.6	386	0	12.5	71.4286	33.3333	0	24.2424	0	0.3875	1.28571	0.9	0	0.514643	2.57321	1.33327
Q9HXE5	ATP-dependent RNA helicase RhlB	rhlB rhl PA3861	5.92	44287.9	397	0	0	71.4286	50	0	24.2424	0	0	1.54286	1.08333	0	0.525238	2.62619	1.32302
Q9I512	Uncharacterized protein	PA0946	4.77	34527.7	345	0	37.5	42.8571	16.6667	0	21.2121	0	1.75	0.442857	0.0833333	0	0.455238	2.27619	1.31953
Q9I7C2	DNA gyrase subunit B	gyrB PA0004	5.62	90189	806	16.6667	12.5	100	83.3333	0	42.4242	0.2	0.2125	3.38571	1.46667	0	1.05298	5.26488	1.30642
Q9I089	Uncharacterized protein	PA2754	6.74	11874.4	109	33.3333	12.5	14.2857	0	0	12.1212	0.35	0.175	0.185714	0	0	0.142143	0.710714	1.30406
Q9I028	Probable acyl-CoA dehydrogenase	PA2815	5.69	88763.4	815	50	50	14.2857	33.3333	0	30.303	1.9	2.8625	0.157143	0.283333	0	1.0406	5.20298	1.2768
Q9HT34	Uncharacterized protein	PA5540	5.28	19771.4	186	0	12.5	14.2857	0	0	6.06061	0	1	0.185714	0	0	0.237143	1.18571	1.27496
Q9HZP7	Electron transfer flavoprotein subunit alpha	etfA PA2951	4.98	31422.9	309	0	0	57.1429	16.6667	33.3333	21.2121	0	0	0.885714	0.183333	0.9	0.39381	1.96905	1.27446
Q9I6L3	Uncharacterized protein	PA0277	5.69	24637.5	252	33.3333	12.5	14.2857	16.6667	0	15.1515	0.65	0.0875	0.271429	0.583333	0	0.318452	1.59226	1.2637
Q9I2R9	Probable transcriptional regulator	PA1826	10.83	33469.7	301	16.6667	0	0	0	0	3.0303	1.86667	0	0	0	0	0.373333	1.86667	1.24031
Q9HWQ0	Probable iron-sulfur protein	PA4131	9.58	63992	573	66.6667	50	0	0	0	24.2424	1.41667	2.125	0	0	0	0.708333	3.54167	1.23618
Q9I6F2	Prolipoprotein diacylglyceryl transferase	lgt PA0341	9.61	29847.5	266	50	25	0	0	0	15.1515	1.41667	0.225	0	0	0	0.328333	1.64167	1.23434
Q9I0K2	Uncharacterized protein	PA2636	10.89	20357.9	184	50	0	0	0	0	9.09091	1.13333	0	0	0	0	0.226667	1.13333	1.23188
Q9HVF1	Probable malate:quinone oxidoreductase 2	mqo2 mqoB PA4640	6.49	55498.4	507	50	0	85.7143	16.6667	0	30.303	0.916667	0	2.08571	0.1	0	0.620476	3.10238	1.22382
Q9I4W0	Phosphoribosylaminoimidazole-succinocarboxamide synthase	purC PA1013	5.31	26830.8	236	0	12.5	14.2857	50	16.6667	18.1818	0	0.3875	0.0857143	0.9	0.0666667	0.287976	1.43988	1.22024
Q9HU67	Regulatory protein TypA	typA PA5117	5.22	66935.3	605	33.3333	12.5	14.2857	83.3333	50	36.3636	0.4	0.2125	0.271429	2.11667	0.683333	0.736786	3.68393	1.21783
Q9HVU1	Cell shape-determining protein MreC	mreC PA4480	5.64	35231.2	330	16.6667	0	71.4286	50	0	27.2727	0.283333	0	1.15714	0.55	0	0.398095	1.99048	1.20635
Q9I3G6	Probable ferredoxin	PA1551	8.79	53620.5	471	50	25	42.8571	16.6667	0	27.2727	1.28333	0.5125	0.942857	0.1	0	0.567738	2.83869	1.20539
Q9HZY2	Uncharacterized protein	PA2864	8.11	14942.7	144	33.3333	0	0	0	0	6.06061	0.866667	0	0	0	0	0.173333	0.866667	1.2037
Q9I4X4	Methylated-DNA--protein-cysteine methyltransferase	ogt PA0995	6.85	19253	173	0	25	0	0	0	6.06061	0	1.0375	0	0	0	0.2075	1.0375	1.19942
Q9HUJ3	Uncharacterized protein	PA4972	5.65	25390.8	248	16.6667	25	57.1429	0	0	21.2121	0.25	0.3625	0.871429	0	0	0.296786	1.48393	1.19672
Q9I118	Uncharacterized protein	PA2464	4.74	15650.5	174	0	0	0	66.6667	0	12.1212	0	0	0	1.03333	0	0.206667	1.03333	1.18774
Q9HV42	Protein GrpE	grpE PA4762	4.49	20702.3	186	0	0	0	0	66.6667	12.1212	0	0	0	0	1.1	0.22	1.1	1.1828
Q9HW84	Uncharacterized protein	PA4317	8.89	26709.2	245	66.6667	37.5	0	0	0	21.2121	0.833333	0.6	0	0	0	0.286667	1.43333	1.17007
G3XCX2	Uncharacterized protein	PA0624	4.62	12522.9	114	0	0	0	0	33.3333	6.06061	0	0	0	0	0.666667	0.133333	0.666667	1.16959
Q9HUU0	Probable heat-shock protein	PA4873	5.25	46299.7	421	0	0	85.7143	50	16.6667	30.303	0	0	1.05714	1.16667	0.233333	0.491429	2.45714	1.16729
Q9I1V8	Uncharacterized protein	PA2157	8.83	35635.4	312	16.6667	37.5	0	0	0	12.1212	0.5	1.3125	0	0	0	0.3625	1.8125	1.16186
Q9HTX0	Uncharacterized protein	PA5220	5.8	30542.6	273	0	25	0	16.6667	0	9.09091	0	1.5	0	0.0833333	0	0.316667	1.58333	1.15995
P00282	Azurin	azu PA4922	5.72	13945.8	148	0	12.5	0	0	16.6667	6.06061	0	0.0375	0	0	0.816667	0.170833	0.854167	1.15428
Q9I5N1	Uncharacterized protein	PA0695	4.85	26619.1	248	0	37.5	0	0	16.6667	12.1212	0	1.3625	0	0	0.0666667	0.285833	1.42917	1.15255
Q9HXS5	Uncharacterized protein	PA3716	4.38	60503.4	568	50	37.5	14.2857	66.6667	16.6667	36.3636	1.21667	0.5	0.0857143	1.15	0.3	0.650476	3.25238	1.1452
G3XCX7	Type 4 fimbrial biogenesis protein PilP	pilP PA5041	8.87	16591.9	174	0	25	42.8571	16.6667	0	18.1818	0	0.4375	0.457143	0.0833333	0	0.195595	0.977976	1.12411
Q9HZN1	Probable peptidase	PA2973	7.81	36063	326	66.6667	37.5	0	16.6667	0	24.2424	1.08333	0.6375	0	0.1	0	0.364167	1.82083	1.11708
Q9HTF5	Uncharacterized protein	PA5409	10.36	19888.1	186	33.3333	25	0	0	0	12.1212	0.816667	0.2125	0	0	0	0.205833	1.02917	1.10663
P37798	Biotin carboxylase	accC fabG PA4848	5.92	48887.9	449	0	12.5	14.2857	83.3333	33.3333	27.2727	0	0.725	0.0857143	1.1	0.55	0.492143	2.46071	1.09609
G3XD43	Type 4 fimbrial biogenesis protein PilE	pilE PA4556	9.69	15279.3	141	16.6667	37.5	0	0	0	12.1212	0.283333	0.4875	0	0	0	0.154167	0.770833	1.09338
Q9I453	Uncharacterized protein	PA1291	8.93	31124.7	279	16.6667	12.5	0	0	0	6.06061	1.1	0.425	0	0	0	0.305	1.525	1.09319
G3XCW1	Uncharacterized protein	PA0637	9.51	12684.2	113	0	0	0	0	33.3333	6.06061	0	0	0	0	0.616667	0.123333	0.616667	1.09145
Q9HU40	Uncharacterized protein	PA5144	8.02	14023.2	132	0	0	0	33.3333	0	6.06061	0	0	0	0.716667	0	0.143333	0.716667	1.08586
P48632	Ferripyoverdine receptor	fpvA PA2398	5.08	86469.5	815	33.3333	62.5	0	0	0	21.2121	0.3	4.075	0	0	0	0.875	4.375	1.07362
P21629	High-affinity branched-chain amino acid transport ATP-binding protein BraF	braF PA1071	7.83	28283.8	255	33.3333	12.5	0	0	0	9.09091	1.15	0.2125	0	0	0	0.2725	1.3625	1.06863
Q9I698	TonB3	tonB3 PA0406	9.99	35375.4	319	33.3333	37.5	14.2857	33.3333	0	24.2424	0.433333	0.8375	0.242857	0.183333	0	0.339405	1.69702	1.06396
Q9I5A3	Peptidyl-prolyl cis-trans isomerase	slyD PA0837	4.47	17009.8	161	16.6667	12.5	0	0	33.3333	12.1212	0.15	0.2375	0	0	0.466667	0.170833	0.854167	1.06108
Q51485	Porin B	oprB PA3186	5.01	47596.8	454	0	50	0	16.6667	0	15.1515	0	1.9	0	0.5	0	0.48	2.4	1.05727
G3XD30	Type 4 fimbrial biogenesis protein PilN	pilN PA5043	9.43	22213.5	198	16.6667	50	0	0	0	15.1515	0.133333	0.9125	0	0	0	0.209167	1.04583	1.0564
Q9HVE3	Uncharacterized protein	PA4649	4.92	15377.1	177	16.6667	0	0	0	0	3.0303	0.933333	0	0	0	0	0.186667	0.933333	1.05461
Q9I2X2	Uncharacterized protein	PA1767	8.77	56812.7	508	66.6667	50	14.2857	50	0	36.3636	1.06667	1.125	0.0857143	0.4	0	0.535476	2.67738	1.05409
Q9I2T9	Lon protease	lon PA1803	5.81	88647.2	798	50	0	14.2857	100	33.3333	36.3636	1	0	0.271429	2.55	0.383333	0.840952	4.20476	1.05383
Q9I5R8	Uncharacterized protein	PA0648	5.14	8990.24	76	0	0	0	0	16.6667	3.0303	0	0	0	0	0.4	0.08	0.4	1.05263
Q00514	Type II secretion system protein G	xcpT pddA PA3101	4.97	14476.6	142	33.3333	25	0	0	0	12.1212	0.433333	0.3125	0	0	0	0.149167	0.745833	1.05047
Q9I754	Uncharacterized protein	PA0078	7.81	48971	449	0	12.5	14.2857	66.6667	0	18.1818	0	0.2125	0.185714	1.95	0	0.469643	2.34821	1.04598
Q9I3J7	Uncharacterized protein	PA1516	5.01	18896.2	171	0	25	0	0	0	6.06061	0	0.8875	0	0	0	0.1775	0.8875	1.03801
Q9HZW4	Uncharacterized protein	PA2883	6.55	6269.36	55	0	0	0	16.6667	0	3.0303	0	0	0	0.283333	0	0.0566667	0.283333	1.0303
Q9I3B2	Beta-ketoacyl-ACP synthase I	fabB PA1609	5.39	42806.4	405	0	0	14.2857	16.6667	33.3333	12.1212	0	0	0.0857143	0.283333	1.71667	0.417143	2.08571	1.02998
Q59649	N-	trpF PA3113	6.32	22298.6	211	50	12.5	0	0	0	12.1212	0.866667	0.2125	0	0	0	0.215833	1.07917	1.02291
Q9HU41	Imidazoleglycerol-phosphate dehydratase	hisB PA5143	6.03	21937	197	0	12.5	0	0	0	3.0303	0	1	0	0	0	0.2	1	1.01523
Q9HVI0	Uncharacterized protein	PA4610	11.43	15597.7	144	33.3333	37.5	0	0	0	15.1515	0.3	0.425	0	0	0	0.145	0.725	1.00694
Q9I456	Probable outer membrane protein	PA1288	5.44	43032.7	424	33.3333	37.5	0	0	0	15.1515	0.35	1.775	0	0	0	0.425	2.125	1.00236
Q9HY77	Glutaredoxin	PA3533	4.82	11842.6	108	0	0	14.2857	16.6667	0	6.06061	0	0	0.457143	0.0833333	0	0.108095	0.540476	1.00088
Q9HTJ2	Oxygen-dependent choline dehydrogenase	betA PA5372	6.44	61836.8	561	50	12.5	85.7143	16.6667	0	33.3333	0.433333	0.2375	1.88571	0.216667	0	0.554643	2.77321	0.988668
Q9HT05	Ribonuclease P protein component	rnpA PA5569	10.89	15313.7	135	0	0	0	33.3333	0	6.06061	0	0	0	0.666667	0	0.133333	0.666667	0.987654
Q9HTN9	50S ribosomal protein L33	rpmG PA5315	9.99	6045.1	51	16.6667	0	0	0	0	3.0303	0.25	0	0	0	0	0.05	0.25	0.980392
Q9I131	Uncharacterized protein	PA2451	4.98	21970.8	199	16.6667	12.5	0	0	0	6.06061	0.25	0.725	0	0	0	0.195	0.975	0.979899
Q9I0J8	NADH-quinone oxidoreductase subunit E	nuoE PA2640	5.01	18088.6	166	0	12.5	71.4286	0	0	18.1818	0	0.05	0.757143	0	0	0.161429	0.807143	0.972461
Q9HXG6	Probable ATP-binding component of ABC transporter	PA3838	6.45	28443.8	264	16.6667	0	0	33.3333	0	9.09091	0.616667	0	0	0.666667	0	0.256667	1.28333	0.972222
P38107	Sigma factor AlgU negative regulatory protein	mucA PA0763	5.67	20998.7	194	0	0	57.1429	0	0	12.1212	0	0	0.942857	0	0	0.188571	0.942857	0.972018
Q9I2E0	Probable ATP-binding component of ABC transporter	PA1964	5.04	57917.8	521	0	12.5	28.5714	50	0	18.1818	0	0.3875	0.9	1.23333	0	0.504167	2.52083	0.96769
Q9HTX9	Uncharacterized protein	PA5211	8.02	16152	150	0	12.5	0	0	0	3.0303	0	0.725	0	0	0	0.145	0.725	0.966667
Q9I4N7	Uncharacterized protein	PA1093	4.6	13033.4	123	0	25	0	0	33.3333	12.1212	0	0.3875	0	0	0.2	0.1175	0.5875	0.955285
Q9HZL1	Na	nqrF PA2994	5.03	45470.9	407	66.6667	12.5	57.1429	16.6667	0	30.303	0.916667	0.175	0.742857	0.1	0	0.386905	1.93452	0.950626
Q9HW33	Uncharacterized protein	PA4369	7.85	21047.3	190	16.6667	12.5	14.2857	33.3333	0	15.1515	0.283333	0.0875	0.242857	0.283333	0	0.179405	0.897024	0.944236
Q9I446	Uncharacterized protein	PA1298	7.98	10023.5	91	0	0	42.8571	0	0	9.09091	0	0	0.428571	0	0	0.0857143	0.428571	0.941915
Q9I3G3	Cytochrome c oxidase, cbb3-type, CcoN subunit	ccoN1 PA1554	9.42	53108.4	475	50	25	0	0	0	15.1515	2.03333	0.1875	0	0	0	0.444167	2.22083	0.935088
Q9I1L7	Probable AGCS sodium/alanine/glycine symporter	PA2252	8.75	51518.3	481	33.3333	0	57.1429	66.6667	0	30.303	0.45	0	0.8	0.983333	0	0.446667	2.23333	0.928621
Q9I390	KdpF protein	kdpF PA1632	5.71	3205.89	29	16.6667	0	0	0	0	3.0303	0.133333	0	0	0	0	0.0266667	0.133333	0.91954
Q9I513	Phosphoribosylformylglycinamidine cyclo-ligase	purM PA0945	4.78	37122.6	353	0	12.5	14.2857	83.3333	0	21.2121	0	0.0375	0.0857143	1.48333	0	0.32131	1.60655	0.910225
Q9Z9H0	Bifunctional uridylyltransferase/uridylyl-removing enzyme	glnD PA3658	5.43	103404	900	33.3333	37.5	0	0	16.6667	18.1818	0.45	3.425	0	0	0.216667	0.818333	4.09167	0.909259
Q9X6V6	Endolytic peptidoglycan transglycosylase RlpA	rlpA PA4000	9.56	33858.4	342	0	62.5	42.8571	0	0	24.2424	0	0.9875	0.557143	0	0	0.308929	1.54464	0.9033
Q9HT86	AmpDh2	ampDh2 PA5485	6.71	28880.8	259	16.6667	50	0	0	0	15.1515	0.25	0.9125	0	0	0	0.2325	1.1625	0.897683
P22008	Pyrroline-5-carboxylate reductase	proC PA0393	4.78	27962.9	273	0	37.5	0	0	0	9.09091	0	1.225	0	0	0	0.245	1.225	0.897436
P42810	TPR repeat-containing protein PA4667	PA4667	5.07	66290.6	590	16.6667	37.5	42.8571	16.6667	0	24.2424	0.15	1.7125	0.342857	0.433333	0	0.527738	2.63869	0.894471
Q9I058	Uncharacterized protein	PA2785	6.18	7893.36	72	16.6667	0	0	0	0	3.0303	0.316667	0	0	0	0	0.0633333	0.316667	0.87963
Q9HTM4	Uncharacterized protein	PA5333	6.54	13572.2	123	50	0	0	0	0	9.09091	0.533333	0	0	0	0	0.106667	0.533333	0.867209
Q9I6Y5	Probable oxidoreductase	PA0147	5.77	36003.7	320	0	37.5	0	0	0	9.09091	0	1.3875	0	0	0	0.2775	1.3875	0.867187
Q9HY81	Probable peroxidase	PA3529	5.37	21821.8	200	0	0	0	50	0	9.09091	0	0	0	0.866667	0	0.173333	0.866667	0.866667
Q9I6C2	Probable zinc protease	PA0372	5.49	48367.8	465	50	25	14.2857	0	0	18.1818	1.58333	0.275	0.142857	0	0	0.400238	2.00119	0.860727
G3XD46	Peptidoglycan D,D-transpeptidase FtsI	ftsI pbpB PA4418	9.58	62856.2	579	50	37.5	42.8571	0	0	27.2727	0.583333	1.325	0.571429	0	0	0.495952	2.47976	0.856567
Q9I2X3	Uncharacterized protein	PA1766	6.5	36249.6	327	50	25	0	0	0	15.1515	0.883333	0.5125	0	0	0	0.279167	1.39583	0.853721
Q51368	Protein TonB	tonB PA5531	8.7	36892.2	342	16.6667	0	42.8571	33.3333	0	18.1818	0.25	0	0.542857	0.666667	0	0.291905	1.45952	0.853523
Q9HUB2	Ribosomal RNA small subunit methyltransferase E	PA5071	8.76	26097.6	235	0	12.5	0	0	0	3.0303	0	1	0	0	0	0.2	1	0.851064
Q9HVT0	Uncharacterized protein	PA4491	5.12	64215.1	589	66.6667	50	0	16.6667	0	27.2727	1.28333	1.125	0	0.0833333	0	0.498333	2.49167	0.846067
Q9I3G1	Cytochrome c oxidase, cbb3-type, CcoO subunit	ccoO2 PA1556	7.73	22778.2	202	50	25	0	0	0	15.1515	0.566667	0.2875	0	0	0	0.170833	0.854167	0.84571
Q9HZH5	Uncharacterized protein	PA3033	4.35	10223.8	92	0	12.5	0	0	0	3.0303	0	0.3875	0	0	0	0.0775	0.3875	0.842391
Q9HXZ5	Enolase	eno PA3635	5.05	45195.2	429	33.3333	0	0	33.3333	33.3333	18.1818	0.816667	0	0	0.366667	0.616667	0.36	1.8	0.839161
Q9I520	Uncharacterized protein	PA0938	9	49266.7	442	66.6667	25	0	33.3333	0	24.2424	1	0.2375	0	0.616667	0	0.370833	1.85417	0.838989
Q9HTL0	DNA-binding protein HU-alpha	hupA PA5348	10.49	9695.18	90	16.6667	0	14.2857	0	0	6.06061	0.133333	0	0.242857	0	0	0.0752381	0.37619	0.835979
Q9I2C6	Uncharacterized protein	PA1981	5.45	21094.7	215	33.3333	0	14.2857	16.6667	0	12.1212	0.7	0	0.114286	0.0833333	0	0.179524	0.897619	0.834994
Q9I4L6	YfiB	yfiB PA1119	5.94	15637.5	168	0	12.5	42.8571	16.6667	0	15.1515	0	0.0875	0.528571	0.0833333	0	0.139881	0.699405	0.832625
Q9HUE1	Uncharacterized protein	PA5028	4.9	28643.6	255	0	25	14.2857	50	0	18.1818	0	0.2875	0.0857143	0.683333	0	0.21131	1.05655	0.828665
Q9I067	Uncharacterized protein	PA2776	6.8	46693.3	427	50	0	42.8571	0	0	18.1818	1.18333	0	0.585714	0	0	0.35381	1.76905	0.828594
Q9I1T2	Uncharacterized protein	PA2183	9.49	10311.9	94	0	12.5	0	0	0	3.0303	0	0.3875	0	0	0	0.0775	0.3875	0.824468
Q59646	Nitric oxide reductase subunit C	norC PA0523	5.9	16212.4	146	50	0	0	0	0	9.09091	0.6	0	0	0	0	0.12	0.6	0.821918
Q9HXX0	Uncharacterized protein	PA3670	5.38	68307	615	33.3333	12.5	0	33.3333	0	15.1515	1.7	0.2125	0	0.583333	0	0.499167	2.49583	0.811653
Q9HYX7	Recombination-associated protein RdgC	rdgC PA3263	4.99	34014.9	306	0	0	0	50	0	9.09091	0	0	0	1.23333	0	0.246667	1.23333	0.8061
Q9HUK8	Phosphatidylserine decarboxylase proenzyme	psd PA4957	7.73	28344.8	289	33.3333	37.5	0	0	0	15.1515	0.7	0.4625	0	0	0	0.2325	1.1625	0.804498
Q9I340	Enolase-phosphatase E1	mtnC PA1685	4.88	26471.8	249	0	12.5	0	0	0	3.0303	0	1	0	0	0	0.2	1	0.803213
Q9HUA9	Probable ATP-binding component of ABC transporter	PA5074	5.68	27075.2	244	16.6667	0	28.5714	16.6667	0	12.1212	0.25	0	0.628571	0.1	0	0.195714	0.978571	0.802108
Q9HZ51	Probable ATP-binding component of ABC transporter	PA3187	6.98	42240.7	386	50	37.5	0	0	0	18.1818	0.583333	0.9625	0	0	0	0.309167	1.54583	0.80095
Q9HUZ1	Probable glycosyl transferase	PA4819	8.35	35692.5	324	33.3333	12.5	0	0	0	9.09091	0.566667	0.725	0	0	0	0.258333	1.29167	0.797325
Q9I300	Probable 3-hydroxyacyl-CoA dehydrogenase	PA1737	6.3	76666.4	714	50	37.5	0	0	0	18.1818	1.68333	1.15	0	0	0	0.566667	2.83333	0.793651
Q9HUT7	Osmotically inducible lipoprotein OsmE	osmE PA4876	8.64	10551.8	114	0	25	14.2857	0	0	9.09091	0	0.3375	0.114286	0	0	0.0903571	0.451786	0.792607
Q9HT71	Uncharacterized protein	PA5502	6.21	25529	262	0	25	0	0	0	6.06061	0	1.0375	0	0	0	0.2075	1.0375	0.791985
Q9I3Z6	Uncharacterized protein	PA1348	8.15	24781.3	235	0	0	57.1429	0	0	12.1212	0	0	0.928571	0	0	0.185714	0.928571	0.790274
Q9I5P0	Probable type II secretion system protein	PA0685	6.54	83851.3	803	33.3333	25	14.2857	66.6667	16.6667	30.303	0.45	1.1125	0.142857	1.23333	0.233333	0.634405	3.17202	0.790043
Q9I3Q5	Flagellar protein FliL	PA1442	9.62	18760	173	33.3333	0	0	16.6667	0	9.09091	0.583333	0	0	0.1	0	0.136667	0.683333	0.789981
G3XD08	Uncharacterized protein	PA0621	5.38	17562.6	152	0	0	0	0	16.6667	3.0303	0	0	0	0	0.6	0.12	0.6	0.789474
G3XD73	MotC	motC PA1460	5	25959.5	246	50	12.5	0	0	0	12.1212	0.716667	0.2375	0	0	0	0.190833	0.954167	0.775745
Q9I5R9	Uncharacterized protein	PA0647	4.42	10651.2	100	0	12.5	0	0	0	3.0303	0	0.3875	0	0	0	0.0775	0.3875	0.775
Q9HZI7	Probable ATP-binding component of ABC transporter	PA3019	5.23	71155.9	640	16.6667	0	14.2857	66.6667	0	18.1818	0.15	0	0.357143	1.96667	0	0.494762	2.47381	0.773065
Q9HW49	Uncharacterized protein	PA4352	5.91	30971.9	286	16.6667	0	42.8571	33.3333	0	18.1818	0.15	0	0.671429	0.283333	0	0.220952	1.10476	0.772561
Q9I576	4-hydroxyphenylpyruvate dioxygenase	hpd PA0865	5.1	39912.8	357	0	0	14.2857	33.3333	0	9.09091	0	0	0.185714	1.18333	0	0.27381	1.36905	0.766973
Q9HUG4	Uncharacterized protein	PA5001	8.71	36625.1	318	50	0	14.2857	33.3333	0	18.1818	0.766667	0	0.0857143	0.366667	0	0.24381	1.21905	0.766697
Q9HTJ1	NAD/NADP-dependent betaine aldehyde dehydrogenase	betB PA5373	5.25	53332.5	490	16.6667	0	14.2857	33.3333	50	21.2121	0.316667	0	0.457143	0.333333	0.766667	0.374762	1.87381	0.76482
Q9HZP6	Electron transfer flavoprotein subunit beta	etfB PA2952	9.01	26376.7	249	16.6667	0	14.2857	33.3333	16.6667	15.1515	0.2	0	0.242857	0.366667	0.133333	0.188571	0.942857	0.757315
Q9HVE2	Uncharacterized protein	PA4650	7.96	16098.9	180	16.6667	12.5	0	0	0	6.06061	0.466667	0.2125	0	0	0	0.135833	0.679167	0.75463
Q9HVW1	Probable ATP-binding component of ABC transporter	PA4456	6.44	29621.4	269	0	0	42.8571	33.3333	0	15.1515	0	0	0.828571	0.183333	0	0.202381	1.0119	0.752346
Q9I1J0	Uncharacterized protein	PA2285	7.02	24242	220	0	12.5	0	16.6667	0	6.06061	0	0.725	0	0.1	0	0.165	0.825	0.75
Q9HZ34	Probable two-component sensor	PA3206	9.53	50285.7	445	16.6667	12.5	0	16.6667	16.6667	12.1212	0.2	0.725	0	0.5	0.233333	0.331667	1.65833	0.745318
Q9HZX9	Probable chemotaxis transducer	PA2867	4.93	51457.2	490	0	62.5	0	0	0	15.1515	0	1.8125	0	0	0	0.3625	1.8125	0.739796
Q9K3C5	B-type flagellar hook-associated protein 2	fliD PA1094	6.52	49449.6	474	0	37.5	14.2857	0	50	21.2121	0	0.6125	0.157143	0	0.983333	0.350595	1.75298	0.739652
P55222	Cyclic AMP receptor-like protein	vfr PA0652	8.25	24225	214	16.6667	12.5	14.2857	16.6667	0	12.1212	0.133333	0.3875	0.0857143	0.183333	0	0.157976	0.789881	0.738206
Q9I0T6	Uncharacterized protein	PA2548	8.53	51031.2	464	16.6667	25	0	0	0	9.09091	0.5	1.2125	0	0	0	0.3425	1.7125	0.738147
Q9I3N4	Heme exporter protein D	ccmD PA1478	8.29	6721.73	58	0	12.5	0	0	0	3.0303	0	0.2125	0	0	0	0.0425	0.2125	0.732759
Q9I5D6	Uncharacterized protein	PA0802	10.61	11524.1	107	0	12.5	0	16.6667	0	6.06061	0	0.175	0	0.216667	0	0.0783333	0.391667	0.732087
G3XCZ1	Uncharacterized protein	PA0673	5.28	9233.17	106	0	12.5	0	0	0	3.0303	0	0.3875	0	0	0	0.0775	0.3875	0.731132
Q9I608	Probable transcriptional regulator	PA0528	9.63	33239.6	292	0	12.5	0	0	16.6667	6.06061	0	1	0	0	0.0666667	0.213333	1.06667	0.730594
Q9HU48	Uncharacterized protein	PA5136	4.88	54322.8	493	16.6667	50	0	0	0	15.1515	0.15	1.65	0	0	0	0.36	1.8	0.730223
Q9HYU4	Long-chain-fatty-acid--CoA ligase	fadD1 PA3299	7.11	61654.7	562	0	0	71.4286	50	0	24.2424	0	0	1.41429	0.633333	0	0.409524	2.04762	0.72869
Q9HVI3	Uncharacterized protein	PA4606	7.15	73468.1	688	66.6667	25	0	33.3333	0	24.2424	2.08333	0.2375	0	0.183333	0	0.500833	2.50417	0.727955
Q9HUB8	Probable protein kinase UbiB	ubiB PA5065	9.12	61721.9	533	33.3333	12.5	57.1429	16.6667	0	24.2424	0.433333	0.175	1.22857	0.1	0	0.387381	1.9369	0.726794
Q9HU51	Uncharacterized protein	PA5133	9.38	45282.7	428	16.6667	0	0	0	0	3.0303	1.55	0	0	0	0	0.31	1.55	0.724299
Q9HVC5	Ribose-phosphate pyrophosphokinase	prs PA4670	6.1	34040.3	313	16.6667	0	0	33.3333	0	9.09091	0.25	0	0	0.883333	0	0.226667	1.13333	0.724175
Q9HXN9	Uncharacterized protein	PA3756	8.97	16569	166	0	25	0	0	0	6.06061	0	0.6	0	0	0	0.12	0.6	0.722892
Q9I076	Probable enoyl-CoA hydratase/isomerase	PA2767	5.56	35556.1	322	0	12.5	28.5714	16.6667	0	12.1212	0	0.3875	0.271429	0.5	0	0.231786	1.15893	0.719831
Q9ZFK4	2-dehydro-3-deoxyphosphooctonate aldolase	kdsA PA3636	6.11	31143.2	281	16.6667	37.5	0	0	0	12.1212	0.283333	0.725	0	0	0	0.201667	1.00833	0.717675
G3XCY4	Alginate and motility regulator Z	amrZ PA3385	6.98	12333	108	0	12.5	0	0	0	3.0303	0	0.3875	0	0	0	0.0775	0.3875	0.717593
Q9I004	Uncharacterized protein	PA2839	5.97	28156.1	256	50	12.5	0	0	0	12.1212	0.566667	0.35	0	0	0	0.183333	0.916667	0.716146
Q9I718	SenC	senC PA0114	7.79	23019.6	211	16.6667	12.5	28.5714	16.6667	0	15.1515	0.15	0.175	0.328571	0.1	0	0.150714	0.753571	0.714286
Q9HTP8	Uncharacterized protein	PA5306	4.64	4935.67	63	0	25	0	0	0	6.06061	0	0.225	0	0	0	0.045	0.225	0.714286
Q9HZ88	Probable major facilitator superfamily	PA3137	6.66	53769.8	499	0	12.5	57.1429	16.6667	0	18.1818	0	0.3875	1.28571	0.1	0	0.354643	1.77321	0.710707
Q9HU73	Fructose-1,6-bisphosphatase class 1	fbp PA5110	5.69	37216.4	336	0	12.5	0	33.3333	0	9.09091	0	1	0	0.183333	0	0.236667	1.18333	0.704365
Q9I3M9	Cytochrome c-type biogenesis protein CycH	cycH PA1483	5.1	43294.3	407	50	12.5	14.2857	50	0	24.2424	0.533333	0.1	0.114286	0.683333	0	0.28619	1.43095	0.703171
Q9I4H0	Uncharacterized protein	PA1167	9.68	25120.1	223	16.6667	0	0	0	0	3.0303	0.783333	0	0	0	0	0.156667	0.783333	0.702541
Q9HXI6	O-acetylserine synthase	cysE PA3816	6.07	27890.8	258	0	0	28.5714	66.6667	0	18.1818	0	0	0.271429	0.633333	0	0.180952	0.904762	0.701366
G3XD01	UDP-2-acetamido-3-amino-2,3-dideoxy-D-glucuronate N-acetyltransferase	wbpD PA3156	7.61	20562.5	191	0	0	14.2857	50	0	12.1212	0	0	0.185714	0.483333	0	0.13381	0.669048	0.700573
Q9I2V6	Uncharacterized protein	PA1786	5.99	43558.3	402	0	12.5	14.2857	0	0	6.06061	0	1.1625	0.242857	0	0	0.281071	1.40536	0.699183
Q9HZU7	Probable outer membrane protein	PA2900	5.9	28107.5	269	0	37.5	0	0	0	9.09091	0	0.9375	0	0	0	0.1875	0.9375	0.697026
Q9I382	tRNA 2-selenouridine/geranyl-2-thiouridine synthase	selU PA1643	6.48	41845.5	369	16.6667	12.5	0	0	0	6.06061	0.283333	1	0	0	0	0.256667	1.28333	0.695574
Q9HX81	Taurine dioxygenase	tauD PA3935	5.93	31029.1	277	0	25	0	0	0	6.06061	0	0.9625	0	0	0	0.1925	0.9625	0.694946
Q9I480	Probable transcriptional regulator	PA1264	10.2	31631.3	288	0	12.5	0	0	0	3.0303	0	1	0	0	0	0.2	1	0.694444
Q59647	Nitric oxide reductase subunit B	norB PA0524	9.25	52336.4	466	66.6667	25	14.2857	0	0	21.2121	0.966667	0.525	0.114286	0	0	0.32119	1.60595	0.68925
P40947	Single-stranded DNA-binding protein	ssb PA4232	5.47	18426.3	165	0	0	0	33.3333	16.6667	9.09091	0	0	0	0.333333	0.233333	0.113333	0.566667	0.686869
Q9HZL2	FAD:protein FMN transferase	PA2993	5.3	35232.4	342	50	0	0	0	0	9.09091	1.16667	0	0	0	0	0.233333	1.16667	0.682261
Q9I5C3	Probable transcriptional regulator	PA0816	8	32035	294	16.6667	0	28.5714	16.6667	0	12.1212	0.466667	0	0.428571	0.1	0	0.199048	0.995238	0.677033
Q9I2B0	DhcA, dehydrocarnitine CoA transferase, subunit A	dhcA PA1999	5.26	25243.7	232	33.3333	0	28.5714	0	0	12.1212	0.283333	0	0.5	0	0	0.156667	0.783333	0.675287
Q9HXR7	Single-stranded-DNA-specific exonuclease RecJ	recJ PA3725	5.64	62256.8	571	0	50	42.8571	0	0	21.2121	0	1.425	0.5	0	0	0.385	1.925	0.674256
Q9I104	Thiol:disulfide interchange protein DsbD 2	dsbD2 PA2478	6.44	60116.8	587	33.3333	37.5	0	0	0	15.1515	0.3	1.675	0	0	0	0.395	1.975	0.672913
Q9I0F7	Probable transcriptional regulator	PA2681	9.58	34364.3	309	0	25	0	0	0	6.06061	0	1.0375	0	0	0	0.2075	1.0375	0.671521
Q9I606	Probable class III pyridoxal phosphate-dependent aminotransferase	PA0530	8.48	41885.1	393	16.6667	25	0	0	0	9.09091	0.15	1.1625	0	0	0	0.2625	1.3125	0.667939
Q9HWG2	Pyochelin biosynthetic protein PchC	pchC PA4229	5.93	27591.2	251	0	37.5	0	0	0	9.09091	0	0.8375	0	0	0	0.1675	0.8375	0.667331
Q9I1N5	PslD	pslD PA2234	6.97	25792.6	256	0	37.5	0	0	0	9.09091	0	0.85	0	0	0	0.17	0.85	0.664062
G3XCT6	Probable two-component sensor	PA1458	4.55	79737.6	753	16.6667	0	71.4286	33.3333	0	24.2424	0.15	0	1.51429	0.833333	0	0.499524	2.49762	0.663378
Q9I3F6	Aerotaxis receptor Aer	aer PA1561	5.62	57179.6	521	33.3333	25	57.1429	33.3333	0	30.303	0.3	0.3875	0.857143	0.183333	0	0.345595	1.72798	0.663331
Q9HUA6	Glucans biosynthesis glucosyltransferase H	opgH mdoH PA5077	8.91	96995.4	861	50	25	42.8571	33.3333	0	30.303	1.11667	0.4625	1.08571	0.183333	0	0.569643	2.84821	0.661606
Q9I383	Selenide, water dikinase	selD PA1642	4.94	36353.9	344	16.6667	25	14.2857	16.6667	0	15.1515	0.15	0.625	0.142857	0.216667	0	0.226905	1.13452	0.659607
Q07806	Penicillin-binding protein 1A	mrcA ponA PA5045	5.87	91199.6	822	33.3333	62.5	28.5714	50	0	36.3636	0.416667	1.05	0.642857	0.583333	0	0.538571	2.69286	0.655196
Q9HVX7	Cell division protein ZapE	zapE PA4438	5.84	41993.1	364	0	0	14.2857	33.3333	0	9.09091	0	0	0.185714	1	0	0.237143	1.18571	0.651491
P57714	Homoserine O-succinyltransferase	metXS PA0390	5.64	41834.4	379	0	25	0	33.3333	0	12.1212	0	0.7625	0	0.466667	0	0.245833	1.22917	0.648637
Q9I2V7	Uncharacterized protein	PA1785	5.71	21601.2	192	16.6667	0	0	0	0	3.0303	0.616667	0	0	0	0	0.123333	0.616667	0.642361
Q9HV59	Polyribonucleotide nucleotidyltransferase	pnp PA4740	5.07	75453.3	701	66.6667	0	42.8571	16.6667	50	33.3333	0.883333	0	0.4	0.283333	0.683333	0.45	2.25	0.64194
Q51397	Outer membrane protein OprJ	oprJ PA4597	8.61	50046.1	479	0	25	0	0	0	6.06061	0	1.525	0	0	0	0.305	1.525	0.636743
Q9HXY7	3-hydroxyacyl-[acyl-carrier-protein] dehydratase FabZ	fabZ PA3645	6.96	16773.7	146	16.6667	37.5	0	0	0	12.1212	0.15	0.3125	0	0	0	0.0925	0.4625	0.633562
Q9I5R2	Uncharacterized protein	PA0659	4.52	37664.1	358	50	12.5	0	0	0	12.1212	1.08333	0.05	0	0	0	0.226667	1.13333	0.633147
Q9HVW2	Probable permease of ABC transporter	PA4455	6.74	28381.5	265	16.6667	37.5	0	0	0	12.1212	0.2	0.6375	0	0	0	0.1675	0.8375	0.632075
G3XD38	Uncharacterized protein	PA0633	4.93	17538.6	164	0	0	0	0	33.3333	6.06061	0	0	0	0	0.516667	0.103333	0.516667	0.630081
Q9HVJ5	Uncharacterized protein	PA4591	8.91	45965.4	425	16.6667	12.5	14.2857	0	0	9.09091	0.15	1	0.185714	0	0	0.267143	1.33571	0.628571
Q9HZ78	LPS biosynthesis protein WbpG	wbpG PA3150	8.28	43503.8	377	50	0	0	16.6667	0	12.1212	1	0	0	0.183333	0	0.236667	1.18333	0.627763
Q9I6A6	Uncharacterized protein	PA0389	6.07	23773.2	206	0	12.5	28.5714	16.6667	0	12.1212	0	0.175	0.385714	0.0833333	0	0.12881	0.644048	0.625289
Q9HZF1	Uncharacterized protein	PA3057	5.36	8726.08	76	0	12.5	0	0	0	3.0303	0	0.2375	0	0	0	0.0475	0.2375	0.625
Q9I4F8	Two-component sensor PhoQ	phoQ PA1180	5.85	50280.5	448	0	12.5	28.5714	33.3333	0	15.1515	0	0.3875	0.642857	0.366667	0	0.279405	1.39702	0.623671
Q9HTI7	Probable permease of ABC transporter	PA5377	6.28	30020	279	0	12.5	14.2857	0	0	6.06061	0	0.725	0.142857	0	0	0.173571	0.867857	0.62212
Q9I647	Probable transmembrane sensor	PA0471	8.19	35444.3	323	16.6667	12.5	0	0	0	6.06061	0.616667	0.3875	0	0	0	0.200833	1.00417	0.621775
Q9I544	Magnesium transporter MgtE	mgtE PA0913	4.71	53820.9	482	16.6667	0	71.4286	16.6667	0	21.2121	0.5	0	0.914286	0.0833333	0	0.299524	1.49762	0.621419
Q9I6C3	Uncharacterized protein	PA0371	5.67	53140.5	495	50	0	14.2857	33.3333	0	18.1818	1.01667	0	0.114286	0.4	0	0.30619	1.53095	0.618567
Q9HTH7	CdhC, Carnitine dehydrogenase-related protein C	cdhC PA5387	5.27	31529.2	294	16.6667	12.5	0	0	0	6.06061	0.733333	0.175	0	0	0	0.181667	0.908333	0.617914
Q9I7C5	Chromosomal replication initiator protein DnaA	dnaA PA0001	8.6	57754.3	514	16.6667	12.5	0	16.6667	16.6667	12.1212	0.316667	0.3875	0	0.583333	0.3	0.3175	1.5875	0.617704
Q9I0S5	Uncharacterized protein	PA2559	5.22	17122.4	180	16.6667	12.5	0	0	0	6.06061	0.466667	0.0875	0	0	0	0.110833	0.554167	0.615741
Q9I3T7	Uncharacterized protein	PA1407	7.1	35185.3	313	0	37.5	0	16.6667	0	12.1212	0	0.8625	0	0.1	0	0.1925	0.9625	0.615016
Q9I4N5	Uncharacterized protein	PA1096	4.47	10913.2	98	0	0	0	0	16.6667	3.0303	0	0	0	0	0.3	0.06	0.3	0.612245
G3XD70	Uncharacterized protein	PA5279	5.36	25767.2	233	0	0	28.5714	33.3333	0	12.1212	0	0	0.428571	0.283333	0	0.142381	0.711905	0.611077
G3XD76	2,3,4,5-tetrahydropyridine-2,6-dicarboxylate N-succinyltransferase	dapD PA3666	5.74	35973.3	344	0	25	0	0	0	6.06061	0	1.05	0	0	0	0.21	1.05	0.610465
Q9HZA9	Uncharacterized protein	PA3110	5.69	23558.9	219	16.6667	0	42.8571	0	0	12.1212	0.25	0	0.414286	0	0	0.132857	0.664286	0.606654
Q59636	Nucleoside diphosphate kinase	ndk PA3807	5.48	15591.8	143	0	0	0	0	33.3333	6.06061	0	0	0	0	0.433333	0.0866667	0.433333	0.606061
Q9HZL7	Lipoprotein-releasing system ATP-binding protein LolD	lolD PA2987	6.17	24650.3	227	0	25	0	0	0	6.06061	0	0.6875	0	0	0	0.1375	0.6875	0.605727
Q9I3A7	Probable lipase	PA1615	5.19	12457.4	113	0	0	14.2857	33.3333	0	9.09091	0	0	0.157143	0.183333	0	0.0680952	0.340476	0.602613
Q9I1I0	Probable permease of ABC transporter	PA2295	9.65	27730.9	265	16.6667	12.5	0	16.6667	16.6667	12.1212	0.466667	0.0875	0	0.0833333	0.15	0.1575	0.7875	0.59434
G3XD75	Uncharacterized protein	PA0629	10.08	23003	209	33.3333	0	14.2857	0	0	9.09091	0.433333	0	0.185714	0	0	0.12381	0.619048	0.59239
Q9I5R6	2-nonaprenyl-3-methyl-6-methoxy-1,4-benzoquinol hydroxylase	coq7 PA0655	5.39	23643.8	215	0	0	42.8571	16.6667	0	12.1212	0	0	0.414286	0.216667	0	0.12619	0.630952	0.586932
Q9I4H6	rRNA methyltransferase	rrmA PA1161	7.67	29643.9	267	0	0	0	33.3333	0	6.06061	0	0	0	0.783333	0	0.156667	0.783333	0.586767
Q9I5I0	Uncharacterized protein	PA0749	10.14	31882.8	273	0	37.5	0	0	0	9.09091	0	0.8	0	0	0	0.16	0.8	0.586081
Q9HY47	Probable major facilitator superfamily	PA3573	8.75	40942.5	392	0	12.5	14.2857	0	0	6.06061	0	1	0.142857	0	0	0.228571	1.14286	0.58309
Q9X6V8	UPF0250 protein PA3998	PA3998	4.79	10337.8	93	0	25	0	33.3333	0	12.1212	0	0.0875	0	0.183333	0	0.0541667	0.270833	0.582437
Q9I6I2	Uncharacterized protein	PA0309	6.2	25186.3	250	0	12.5	0	0	0	3.0303	0	0.725	0	0	0	0.145	0.725	0.58
Q9HXL6	Uncharacterized protein	PA3779	4.96	34596.1	346	0	12.5	0	0	0	3.0303	0	1	0	0	0	0.2	1	0.578035
P49988	RNA polymerase sigma-54 factor	rpoN PA4462	4.7	56054.2	497	0	25	14.2857	66.6667	0	21.2121	0	0.45	0.0857143	0.9	0	0.287143	1.43571	0.577752
Q59641	Peptidyl-prolyl cis-trans isomerase A	ppiA cypH PA3227	6.34	18003.5	187	0	12.5	0	0	33.3333	9.09091	0	0.0375	0	0	0.5	0.1075	0.5375	0.574866
Q9HVM8	Type IV pilus biogenesis factor PilY1	pilY1 PA4554	5.74	123596	1161	16.6667	87.5	0	0	0	24.2424	0.433333	2.9	0	0	0	0.666667	3.33333	0.574218
Q9I419	Uncharacterized protein	PA1325	6.05	14849.7	135	16.6667	12.5	0	0	0	6.06061	0.15	0.2375	0	0	0	0.0775	0.3875	0.574074
Q9I2R8	Probable short-chain dehydrogenase	PA1827	9.28	26153.8	253	0	12.5	0	0	0	3.0303	0	0.725	0	0	0	0.145	0.725	0.573123
Q9HTK9	Rubredoxin-NAD	alkT PA5349	5.5	40617.9	384	0	12.5	0	16.6667	0	6.06061	0	1	0	0.1	0	0.22	1.1	0.572917
Q9I338	Uncharacterized protein	PA1689	6.06	77984.6	700	50	37.5	0	33.3333	0	24.2424	1.03333	0.7875	0	0.183333	0	0.400833	2.00417	0.572619
Q9I412	Uncharacterized protein	PA1332	5.46	18921.2	183	16.6667	0	14.2857	16.6667	0	9.09091	0.133333	0	0.157143	0.233333	0	0.104762	0.52381	0.572469
Q9I742	Protein ClpV1	clpV1 PA0090	5.41	98738	902	16.6667	12.5	28.5714	83.3333	0	27.2727	0.15	0.2375	0.342857	1.85	0	0.516071	2.58036	0.572141
Q9HVS6	Uncharacterized protein	PA4495	5.52	22819.8	236	16.6667	25	0	0	0	9.09091	0.2	0.475	0	0	0	0.135	0.675	0.572034
Q9HUE2	Uncharacterized protein	PA5027	6.3	29793.2	271	0	12.5	0	0	0	3.0303	0	0.775	0	0	0	0.155	0.775	0.571956
G3XD79	Uncharacterized protein	PA4392	10.76	13895.8	127	16.6667	12.5	0	0	0	6.06061	0.15	0.2125	0	0	0	0.0725	0.3625	0.570866
Q9I1M5	Uncharacterized protein	pslN PA2244	9.93	38011.3	333	33.3333	12.5	0	0	0	9.09091	0.6	0.35	0	0	0	0.19	0.95	0.570571
Q9HTP9	Uncharacterized protein	PA5305	9.05	9326.52	114	0	25	0	0	0	6.06061	0	0.325	0	0	0	0.065	0.325	0.570175
Q9I550	Uncharacterized protein	PA0907	9.78	20239.4	176	0	0	0	16.6667	0	3.0303	0	0	0	0.5	0	0.1	0.5	0.568182
Q9I473	Probable tonB-dependent receptor	PA1271	5.27	65393.7	616	16.6667	37.5	42.8571	0	0	21.2121	0.15	1.1375	0.457143	0	0	0.348929	1.74464	0.566442
Q9HVN5	Chaperone protein ClpB	clpB PA4542	5.35	95005.6	854	0	0	0	50	50	18.1818	0	0	0	0.833333	1.58333	0.483333	2.41667	0.565964
Q9HT80	DNA polymerase I	polA PA5493	5	99792.9	913	16.6667	25	14.2857	0	0	12.1212	2.18333	0.2125	0.185714	0	0	0.51631	2.58155	0.565509
Q9I172	Probable permease of ABC transporter	PA2409	9.03	30960.2	301	33.3333	0	0	0	0	6.06061	0.85	0	0	0	0	0.17	0.85	0.564784
Q9I747	Protein hcp1	hcp1 PA0085	6.29	17414.7	162	0	12.5	0	0	16.6667	6.06061	0	0.2375	0	0	0.216667	0.0908333	0.454167	0.5607
Q9HY64	Undecaprenyl-phosphate 4-deoxy-4-formamido-L-arabinose transferase	arnC PA3553	8.31	37296.2	339	16.6667	0	28.5714	16.6667	0	12.1212	0.25	0	0.6	0.1	0	0.19	0.95	0.560472
Q9I448	Probable 2-hydroxyacid dehydrogenase	PA1296	5.45	33729.8	310	0	25	0	0	0	6.06061	0	0.8625	0	0	0	0.1725	0.8625	0.556452
Q9I0I6	Methyl-accepting chemotaxis protein PA2652	PA2652	5.14	60344.2	561	0	12.5	57.1429	33.3333	0	21.2121	0	0.05	0.771429	0.733333	0	0.310952	1.55476	0.554282
Q9HZE1	Probable transcriptional regulator	PA3067	9.94	16374.6	147	16.6667	0	14.2857	0	0	6.06061	0.25	0	0.157143	0	0	0.0814286	0.407143	0.553936
Q9I503	Uncharacterized protein	PA0955	5.04	33187.1	318	0	25	0	0	0	6.06061	0	0.875	0	0	0	0.175	0.875	0.550314
G3XD60	Nitrite extrusion protein 1	narK1 PA3877	9.12	47253.8	431	50	0	14.2857	0	0	12.1212	1	0	0.185714	0	0	0.237143	1.18571	0.550215
P24474	Nitrite reductase	nirS PA0519	7.39	60178.2	568	0	25	57.1429	0	0	18.1818	0	0.6875	0.871429	0	0	0.311786	1.55893	0.548919
Q9I3N3	Cytochrome c-type biogenesis protein CcmE	ccmE cycJ PA1479	6.3	17238.7	162	0	12.5	14.2857	16.6667	0	9.09091	0	0.175	0.185714	0.0833333	0	0.0888095	0.444048	0.548207
Q9HVR6	Probable ATP-binding component of ABC transporter	PA4505	5.75	35429.2	324	0	12.5	0	16.6667	0	6.06061	0	0.3875	0	0.5	0	0.1775	0.8875	0.54784
Q9I7A9	Ribosomal RNA small subunit methyltransferase B	rsmB rrmB PA0017	8.33	47154.3	434	0	12.5	0	0	0	3.0303	0	1.1875	0	0	0	0.2375	1.1875	0.547235
Q9I0A1	50S ribosomal protein L35	rpmI PA2742	12.24	7363.88	64	0	12.5	0	0	0	3.0303	0	0.175	0	0	0	0.035	0.175	0.546875
O33407	Esterase EstA	estA papA PA5112	4.62	67156.9	646	0	62.5	0	0	0	15.1515	0	1.7625	0	0	0	0.3525	1.7625	0.545666
Q9I5U3	Chaperone SurA	surA PA0594	5.25	45779.7	417	0	62.5	0	0	0	15.1515	0	1.1375	0	0	0	0.2275	1.1375	0.545564
P53641	Superoxide dismutase [Fe]	sodB PA4366	5.28	21219.6	193	0	0	14.2857	16.6667	0	6.06061	0	0	0.242857	0.283333	0	0.105238	0.52619	0.545275
Q9I6J9	Agmatine deiminase	aguA PA0292	4.84	41191.1	368	0	12.5	0	0	0	3.0303	0	1	0	0	0	0.2	1	0.543478
Q9HZY0	Secretion protein MttC	mttC PA2866	5.78	29544.5	267	0	12.5	0	0	0	3.0303	0	0.725	0	0	0	0.145	0.725	0.543071
Q9I0J3	NADH-quinone oxidoreductase subunit J	nuoJ PA2645	6.25	17584.2	166	33.3333	0	0	0	0	6.06061	0.45	0	0	0	0	0.09	0.45	0.542169
Q9HVF3	Uncharacterized protein	PA4638	4.51	10237.7	95	0	0	14.2857	16.6667	0	6.06061	0	0	0.157143	0.1	0	0.0514286	0.257143	0.541353
Q9I5Y1	Fructose-bisphosphate aldolase	fba fda PA0555	5.34	38573.8	354	16.6667	25	0	0	33.3333	15.1515	0.15	0.3875	0	0	0.416667	0.190833	0.954167	0.539077
Q9I493	Probable chemotaxis transducer	PA1251	5.18	58499.1	541	0	37.5	0	0	0	9.09091	0	1.45	0	0	0	0.29	1.45	0.536044
Q9I6M1	Alkyl hydroperoxide reductase AhpD	PA0269	5.4	16202.5	145	0	12.5	0	0	0	3.0303	0	0.3875	0	0	0	0.0775	0.3875	0.534483
Q9HUC1	Uncharacterized protein	PA5062	7.91	9806.4	91	0	0	14.2857	0	0	3.0303	0	0	0.242857	0	0	0.0485714	0.242857	0.533752
Q9I0N2	Protein TusC homolog	tusC PA2606	4.53	13039.9	119	16.6667	0	0	0	0	3.0303	0.316667	0	0	0	0	0.0633333	0.316667	0.532213
G3XCW8	Cyanide insensitive terminal oxidase	cioA PA3930	6.5	54235.1	488	0	12.5	42.8571	0	0	12.1212	0	0.2125	1.08571	0	0	0.259643	1.29821	0.532055
Q9HTV6	Probable oxidoreductase	PA5234	6.46	34011.1	325	0	25	0	0	0	6.06061	0	0.8625	0	0	0	0.1725	0.8625	0.530769
Q9HU76	Outer membrane lipoprotein Blc	blc PA5107	6.59	21923.9	189	0	0	0	16.6667	0	3.0303	0	0	0	0.5	0	0.1	0.5	0.529101
Q9I6H2	Uncharacterized protein	PA0319	5.05	36358.3	329	50	0	0	0	0	9.09091	0.866667	0	0	0	0	0.173333	0.866667	0.526849
Q9I3B3	Probable chemotaxis transducer	PA1608	4.8	58237.4	541	0	37.5	0	33.3333	0	15.1515	0	1.05	0	0.366667	0	0.283333	1.41667	0.523722
Q9I636	Malate synthase G	glcB PA0482	5.47	78660	725	16.6667	62.5	14.2857	0	0	21.2121	0.15	1.65	0.0857143	0	0	0.377143	1.88571	0.520197
Q9I427	Cytochrome bo	cyoA PA1317	5.3	34257.3	331	0	0	57.1429	0	0	12.1212	0	0	0.857143	0	0	0.171429	0.857143	0.517911
Q9I5I3	Probable acyl-CoA dehydrogenase	PA0746	5.44	42553.4	387	0	12.5	0	0	0	3.0303	0	1	0	0	0	0.2	1	0.516796
Q9HTR3	Probable choline transporter	PA5291	6.25	73455.2	661	33.3333	12.5	57.1429	33.3333	0	27.2727	0.433333	0.175	0.728571	0.366667	0	0.340714	1.70357	0.515453
Q9HWG7	Probable ATP-binding component of ABC transporter	PA4222	9.03	61392.5	574	33.3333	0	71.4286	0	0	21.2121	0.283333	0	1.18571	0	0	0.29381	1.46905	0.511863
Q9HTN2	Acetylglutamate kinase	argB PA5323	6.31	31717.9	301	0	12.5	42.8571	0	0	12.1212	0	0.2125	0.557143	0	0	0.153929	0.769643	0.511391
Q9HUL2	Chemotaxis protein MotB	motB PA4953	5.06	37730.4	347	0	25	14.2857	33.3333	16.6667	18.1818	0	0.0875	0.242857	0.316667	0.233333	0.176071	0.880357	0.50741
Q9I1E8	Uncharacterized protein	PA2330	6.2	37680.1	355	16.6667	12.5	0	16.6667	0	9.09091	0.15	0.05	0	0.7	0	0.18	0.9	0.507042
Q9I2A1	Probable transcriptional regulator	PA2010	5.73	27980	267	33.3333	0	14.2857	0	0	9.09091	0.433333	0	0.242857	0	0	0.135238	0.67619	0.50651
Q51479	Cytochrome c55X	nirC PA0517	5.48	10610.2	119	0	0	0	0	16.6667	3.0303	0	0	0	0	0.3	0.06	0.3	0.504202
Q9HZ96	Probable short-chain dehydrogenase	PA3128	6.36	26219.6	248	0	12.5	0	0	0	3.0303	0	0.625	0	0	0	0.125	0.625	0.504032
Q9HVB4	Uncharacterized protein	PA4681	4.91	33533.7	339	33.3333	0	0	16.6667	16.6667	12.1212	0.283333	0	0	0.5	0.0666667	0.17	0.85	0.501475
Q7DC82	Phospho-2-dehydro-3-deoxyheptonate aldolase	phzC1 phzC2 PA1901 PA4212	6.9	44327.6	405	0	0	42.8571	0	0	9.09091	0	0	1.01429	0	0	0.202857	1.01429	0.500882
Q9I553	Alanine--tRNA ligase	alaS PA0903	5.3	94701.8	874	0	0	42.8571	66.6667	16.6667	24.2424	0	0	0.485714	1.63333	0.0666667	0.437143	2.18571	0.500163
P42812	Outer-membrane lipoprotein LolB	lolB hemM PA4668	6.12	21242.8	205	0	25	0	0	0	6.06061	0	0.5125	0	0	0	0.1025	0.5125	0.5
Q9I6B1	Uncharacterized protein	PA0384	5.53	9697.09	85	0	12.5	0	0	0	3.0303	0	0.2125	0	0	0	0.0425	0.2125	0.5
Q9HXY8	Lipid-A-disaccharide synthase	lpxB PA3643	9.21	41294.3	378	0	0	57.1429	16.6667	0	15.1515	0	0	0.842857	0.1	0	0.188571	0.942857	0.498866
Q9HW17	Uncharacterized protein	PA4387	10.56	17192.4	155	16.6667	0	14.2857	0	0	6.06061	0.2	0	0.185714	0	0	0.0771429	0.385714	0.497696
P20582	Anthraniloyl-CoA anthraniloyltransferase	pqsD PA0999	5.34	36378.8	337	16.6667	0	14.2857	33.3333	0	12.1212	0.466667	0	0.185714	0.183333	0	0.167143	0.835714	0.495973
Q9HT66	Uncharacterized protein	PA5507	5.97	24262.6	217	16.6667	12.5	0	0	0	6.06061	0.15	0.3875	0	0	0	0.1075	0.5375	0.495392
Q9HUA7	Probable binding protein component of ABC transporter	PA5076	6.02	27433.5	266	0	25	0	0	16.6667	9.09091	0	0.525	0	0	0.133333	0.131667	0.658333	0.494987
Q9HUS2	Urease accessory protein UreE	ureE PA4891	6.63	18812.3	167	0	25	0	0	0	6.06061	0	0.4125	0	0	0	0.0825	0.4125	0.494012
Q9HU74	Uncharacterized protein	PA5109	5.29	22697.4	200	16.6667	12.5	0	0	0	6.06061	0.316667	0.175	0	0	0	0.0983333	0.491667	0.491667
Q9HV92	Uncharacterized protein	PA4705	7.73	32926.8	295	0	12.5	0	0	0	3.0303	0	0.725	0	0	0	0.145	0.725	0.491525
Q9HUA5	Glucans biosynthesis protein G	opgG PA5078	6.02	55684.9	525	0	50	0	0	0	12.1212	0	1.2875	0	0	0	0.2575	1.2875	0.490476
Q9HV63	Uncharacterized protein	PA4736	6.78	8720.78	97	0	12.5	0	0	0	3.0303	0	0.2375	0	0	0	0.0475	0.2375	0.489691
Q9I773	Osmotically inducible protein OsmC	osmC PA0059	5.9	15609.7	151	0	0	14.2857	16.6667	0	6.06061	0	0	0.0857143	0.283333	0	0.0738095	0.369048	0.488805
Q9I202	Pyroglutatmate porin OpdO	opdO PA2113	5.47	41807.4	409	0	37.5	0	0	16.6667	12.1212	0	0.7625	0	0	0.233333	0.199167	0.995833	0.48696
Q9HZJ5	DNA topoisomerase 1	topA PA3011	8.7	97282.8	868	16.6667	12.5	28.5714	66.6667	16.6667	27.2727	0.15	0.2125	0.314286	1.3	0.133333	0.422024	2.11012	0.486203
Q9HYQ5	Uncharacterized protein	PA3340	4.78	70978.3	682	0	25	14.2857	50	0	18.1818	0	0.5875	0.285714	0.783333	0	0.33131	1.65655	0.485791
Q9I4I0	Probable two-component response regulator	PA1157	4.96	26405.4	236	16.6667	12.5	14.2857	0	0	9.09091	0.15	0.2375	0.185714	0	0	0.114643	0.573214	0.485775
Q9HX28	Uncharacterized protein	PA3992	6.79	44589.2	448	0	50	0	0	0	12.1212	0	1.0875	0	0	0	0.2175	1.0875	0.485491
Q9I2H5	Uncharacterized protein	PA1929	4.4	10703.9	98	0	12.5	0	0	0	3.0303	0	0.2375	0	0	0	0.0475	0.2375	0.484694
Q9I101	Uncharacterized protein	PA2481	8.58	29162.8	291	0	12.5	0	16.6667	0	6.06061	0	0.2375	0	0.466667	0	0.140833	0.704167	0.483963
Q9HZ80	Probable glycosyl transferase WbpJ	wbpJ PA3147	6.52	45281.3	413	33.3333	12.5	28.5714	33.3333	0	21.2121	0.433333	0.0375	0.342857	0.183333	0	0.199405	0.997024	0.48282
Q9I5U5	Ribosomal RNA small subunit methyltransferase A	rsmA ksgA PA0592	6.84	30058.7	268	0	25	0	16.6667	0	9.09091	0	0.5625	0	0.0833333	0	0.129167	0.645833	0.481965
Q9HVZ8	Phospho-N-acetylmuramoyl-pentapeptide-transferase	mraY PA4415	9.51	39653.5	360	33.3333	0	0	16.6667	0	9.09091	0.766667	0	0	0.1	0	0.173333	0.866667	0.481481
Q9HXF2	UPF0213 protein PA3854	PA3854	9.46	11236	104	16.6667	0	0	0	0	3.0303	0.25	0	0	0	0	0.05	0.25	0.480769
Q9HWA0	TadC	tadC PA4300	9.93	33650.1	303	0	12.5	0	0	0	3.0303	0	0.725	0	0	0	0.145	0.725	0.478548
Q9I2W7	Putative 4-hydroxy-4-methyl-2-oxoglutarate aldolase	PA1772	4.78	17403.9	162	0	12.5	0	0	0	3.0303	0	0.3875	0	0	0	0.0775	0.3875	0.478395
Q9I2E8	Uncharacterized protein	PA1956	6.05	13084.6	162	0	12.5	0	0	0	3.0303	0	0.3875	0	0	0	0.0775	0.3875	0.478395
Q9HUP6	Uncharacterized protein	PA4917	8.88	22457	200	0	12.5	0	0	16.6667	6.06061	0	0.175	0	0	0.3	0.095	0.475	0.475
G3XCX1	Respiratory nitrate reductase alpha chain	narG PA3875	6.28	140973	1261	66.6667	50	0	0	0	24.2424	2.38333	0.6	0	0	0	0.596667	2.98333	0.473169
G3XD14	RNA polymerase-binding transcription factor DksA	dksA PA4723	5.04	17344.5	148	16.6667	0	0	0	16.6667	6.06061	0.133333	0	0	0	0.216667	0.07	0.35	0.472973
Q51546	Phosphate import ATP-binding protein PstB	pstB PA5366	5.91	31044.6	277	33.3333	0	14.2857	0	0	9.09091	0.566667	0	0.0857143	0	0	0.130476	0.652381	0.471033
Q9HU45	Uncharacterized protein	PA5139	5.34	25075.3	248	0	0	0	16.6667	0	3.0303	0	0	0	0.583333	0	0.116667	0.583333	0.47043
Q9I291	UTP--glucose-1-phosphate uridylyltransferase	galU PA2023	5.33	31236.1	279	16.6667	0	14.2857	33.3333	0	12.1212	0.2	0	0.271429	0.183333	0	0.130952	0.654762	0.469363
Q9HW01	UDP-N-acetylglucosamine--N-acetylmuramyl-	murG PA4412	9.59	37798.9	357	50	12.5	0	0	0	12.1212	0.6	0.2375	0	0	0	0.1675	0.8375	0.469188
Q9I2P3	Uncharacterized protein	PA1852	5.15	9970.12	91	0	12.5	0	0	0	3.0303	0	0.2125	0	0	0	0.0425	0.2125	0.467033
Q9I600	Uncharacterized protein	PA0536	5.09	33544.4	341	50	25	0	16.6667	0	18.1818	0.433333	0.2625	0	0.1	0	0.159167	0.795833	0.466764
P13981	Arginine deiminase	arcA PA5171	5.52	46304.8	418	16.6667	12.5	0	33.3333	0	12.1212	0.466667	0.2375	0	0.266667	0	0.194167	0.970833	0.464514
Q9HVR5	Probable ATP-binding component of ABC dipeptide transporter	PA4506	9.3	36339.8	323	33.3333	25	0	0	0	12.1212	0.3	0.45	0	0	0	0.15	0.75	0.464396
Q9I6I1	Uncharacterized protein	PA0310	5.98	26281.6	232	16.6667	12.5	0	0	0	6.06061	0.15	0.3875	0	0	0	0.1075	0.5375	0.463362
Q9I0I4	Probable chemotaxis transducer	PA2654	4.94	77125.2	714	16.6667	37.5	14.2857	16.6667	0	18.1818	0.2	1.1125	0.157143	0.183333	0	0.330595	1.65298	0.463019
Q9I6L0	Sulfate/thiosulfate import ATP-binding protein CysA	cysA PA0280	5.77	36795	329	16.6667	12.5	14.2857	0	16.6667	12.1212	0.2	0.35	0.142857	0	0.0666667	0.151905	0.759524	0.461717
Q9HZC3	Uncharacterized protein	PA3085	4.87	9965.23	87	16.6667	0	0	0	0	3.0303	0.2	0	0	0	0	0.04	0.2	0.45977
Q9I2U3	Two-component response regulator, ParR	parR PA1799	5.88	26505.8	235	0	12.5	14.2857	0	0	6.06061	0	0.425	0.114286	0	0	0.107857	0.539286	0.458967
Q9I3N1	Thiol:disulfide interchange protein DsbE	dsbE ccmG PA1481	5.37	20122.4	180	16.6667	25	0	0	0	9.09091	0.15	0.2625	0	0	0	0.0825	0.4125	0.458333
Q9HUJ8	DNA topoisomerase 4 subunit B	parE PA4967	5.72	69179	629	16.6667	12.5	14.2857	33.3333	0	15.1515	0.133333	0.3875	0.185714	0.733333	0	0.287976	1.43988	0.457832
Q9HW38	HTH-type transcriptional regulator ArgP	argP iciA PA4363	6.26	32451.4	300	33.3333	0	14.2857	0	0	9.09091	0.566667	0	0.114286	0	0	0.13619	0.680952	0.453968
Q9HXM5	Inosine-5'-monophosphate dehydrogenase	guaB PA3770	6.24	51707.5	489	50	12.5	0	0	0	12.1212	0.866667	0.2375	0	0	0	0.220833	1.10417	0.451602
P53593	Succinate--CoA ligase [ADP-forming] subunit beta	sucC PA1588	5.83	41542.7	388	33.3333	0	14.2857	16.6667	0	12.1212	0.633333	0	0.157143	0.0833333	0	0.174762	0.87381	0.450417
P37799	Biotin carboxyl carrier protein of acetyl-CoA carboxylase	accB fabE PA4847	4.97	16454.9	156	0	0	0	16.6667	16.6667	6.06061	0	0	0	0.283333	0.0666667	0.07	0.35	0.448718
G3XCV0	Transcriptional regulator FleQ	fleQ PA1097	5.25	55277.1	490	0	0	28.5714	50	0	15.1515	0	0	0.514286	0.583333	0	0.219524	1.09762	0.448008
Q9HVW7	UDP-N-acetylglucosamine 1-carboxyvinyltransferase	murA PA4450	5.52	44645.7	421	0	0	14.2857	33.3333	0	9.09091	0	0	0.542857	0.4	0	0.188571	0.942857	0.447913
Q9HUQ0	Probable binding protein component of ABC transporter	PA4913	5.5	36985.7	374	0	37.5	0	0	0	9.09091	0	0.8375	0	0	0	0.1675	0.8375	0.447861
Q9I2Z2	Uncharacterized protein	PA1745	8.36	18489.3	162	16.6667	12.5	0	0	0	6.06061	0.15	0.2125	0	0	0	0.0725	0.3625	0.447531
Q9HUB5	Sec-independent protein translocase protein TatA	tatA PA5068	6.72	9189.55	82	0	12.5	0	16.6667	0	6.06061	0	0.1	0	0.0833333	0	0.0366667	0.183333	0.447154
Q9HT11	Chromosome partitioning protein Soj	soj PA5563	5.85	28608.9	262	0	0	42.8571	0	0	9.09091	0	0	0.585714	0	0	0.117143	0.585714	0.44711
Q9I622	Uncharacterized protein	PA0496	6.98	34635.6	325	0	12.5	0	0	0	3.0303	0	0.725	0	0	0	0.145	0.725	0.446154
Q9I3H3	Uncharacterized protein	PA1540	9.86	11793.3	109	0	0	14.2857	0	0	3.0303	0	0	0.242857	0	0	0.0485714	0.242857	0.445609
Q9I648	Ferrichrome receptor FiuA	fiuA PA0470	5.29	85489.4	802	33.3333	25	0	0	0	12.1212	1.53333	0.25	0	0	0	0.356667	1.78333	0.444722
Q9HW96	RcpA	rcpA PA4304	5.33	44266.3	416	16.6667	12.5	0	0	0	6.06061	0.2	0.725	0	0	0	0.185	0.925	0.444712
Q9X2N2	6-phosphogluconolactonase	pgl devB PA3182	6.06	25571.4	238	16.6667	12.5	0	0	0	6.06061	0.316667	0.2125	0	0	0	0.105833	0.529167	0.444678
Q9HTR9	Uncharacterized protein	PA5285	4.13	11168	105	0	0	0	0	16.6667	3.0303	0	0	0	0	0.233333	0.0466667	0.233333	0.444444
Q9I2Z4	Uncharacterized protein	PA1743	11.24	8619.18	79	0	12.5	0	0	0	3.0303	0	0.175	0	0	0	0.035	0.175	0.443038
Q9HZU6	Uncharacterized protein	PA2901	5.21	10899.3	119	0	25	0	0	0	6.06061	0	0.2625	0	0	0	0.0525	0.2625	0.441176
Q9I031	Probable ATP-binding component of ABC transporter	PA2812	5.93	34540.7	310	33.3333	0	0	16.6667	0	9.09091	0.45	0	0	0.233333	0	0.136667	0.683333	0.44086
Q9HYH7	Uncharacterized protein	PA3428	7.94	11049	97	0	12.5	0	0	0	3.0303	0	0.2125	0	0	0	0.0425	0.2125	0.438144
Q9HV29	Uncharacterized protein	PA4779	10.26	31656.6	297	0	25	0	0	0	6.06061	0	0.65	0	0	0	0.13	0.65	0.43771
Q9HVM5	Lipoprotein signal peptidase	lspA ls PA4559	8.04	18997.3	169	0	12.5	14.2857	0	0	6.06061	0	0.2125	0.157143	0	0	0.0739286	0.369643	0.437447
Q9I405	Amino acid ABC transporter ATP binding protein	PA1339	6.25	26916.2	244	50	0	0	16.6667	0	12.1212	0.433333	0	0	0.1	0	0.106667	0.533333	0.437158
Q9HWP3	Tyrosine--tRNA ligase 1	tyrS1 PA4138	6.28	45177.3	412	0	0	0	33.3333	0	6.06061	0	0	0	0.9	0	0.18	0.9	0.436893
Q9HZS3	Histidine transport system permease HisQ	hisQ PA2924	10.08	24537.2	229	16.6667	0	0	16.6667	16.6667	9.09091	0.15	0	0	0.283333	0.0666667	0.1	0.5	0.436681
Q9HY19	Spermidine/putrescine import ATP-binding protein PotA 2	potA2 PA3607	5.35	40044.8	363	33.3333	12.5	0	33.3333	0	15.1515	0.283333	0.0375	0	0.466667	0	0.1575	0.7875	0.433884
Q9I4B3	Probable NAD	PA1225	6.44	22551.6	208	0	37.5	0	0	0	9.09091	0	0.45	0	0	0	0.09	0.45	0.432692
Q9HTE0	Uncharacterized protein	PA5424	9.3	8193.92	81	0	12.5	0	0	0	3.0303	0	0.175	0	0	0	0.035	0.175	0.432099
Q9I1T0	Non-heme catalase KatN	katN PA2185	4.66	31587.4	294	33.3333	12.5	0	0	0	9.09091	0.283333	0.35	0	0	0	0.126667	0.633333	0.430839
Q9HXU0	Lysine--tRNA ligase	lysS PA3700	5.23	57329	501	0	12.5	14.2857	50	33.3333	21.2121	0	0.175	0.0857143	0.616667	0.2	0.215476	1.07738	0.430092
Q9HVL1	Uncharacterized protein	PA4573	4.46	10841.3	101	0	0	0	16.6667	0	3.0303	0	0	0	0.216667	0	0.0433333	0.216667	0.429043
Q9I5S2	Uncharacterized protein	PA0644	4.77	12826.6	111	0	12.5	0	0	0	3.0303	0	0.2375	0	0	0	0.0475	0.2375	0.427928
Q9HXW5	Uncharacterized protein	PA3675	8.74	21713.8	226	0	0	0	0	33.3333	6.06061	0	0	0	0	0.483333	0.0966667	0.483333	0.427729
Q9I5U9	Uncharacterized protein	PA0588	5.58	73722.6	640	16.6667	12.5	0	50	0	15.1515	0.25	0.35	0	0.766667	0	0.273333	1.36667	0.427083
Q9I4W9	Quinolinate synthase A	nadA PA1004	5.41	38418.1	352	0	0	0	33.3333	16.6667	9.09091	0	0	0	0.516667	0.233333	0.15	0.75	0.426136
Q9HVC0	Probable TonB-dependent receptor	PA4675	5.21	78075.6	742	16.6667	25	0	0	0	9.09091	0.15	1.425	0	0	0	0.315	1.575	0.424528
P43335	Pterin-4-alpha-carbinolamine dehydratase	phhB PA0871	5.94	13333.2	118	0	0	0	33.3333	16.6667	9.09091	0	0	0	0.183333	0.0666667	0.05	0.25	0.423729
Q03456	Ferric uptake regulation protein	fur PA4764	5.62	15234.5	134	0	0	0	16.6667	0	3.0303	0	0	0	0.283333	0	0.0566667	0.283333	0.422886
Q9HYE0	Probable ATP-dependent RNA helicase	PA3466	9.79	48989.7	446	16.6667	12.5	14.2857	16.6667	0	12.1212	0.2	0.3875	0.271429	0.0833333	0	0.188452	0.942262	0.422539
Q9I1J8	Probable transcriptional regulator	PA2276	5.74	32671.2	296	0	0	14.2857	16.6667	16.6667	9.09091	0	0	0.157143	0.233333	0.233333	0.124762	0.62381	0.421493
Q9HTQ6	Xanthine phosphoribosyltransferase	xpt PA5298	6.15	20606.8	190	0	0	0	0	16.6667	3.0303	0	0	0	0	0.4	0.08	0.4	0.421053
Q9HXE3	FAD-dependent catabolic D-arginine dehydrogenase DauA	dauA PA3863	5.29	40566.8	375	16.6667	25	0	0	0	9.09091	0.2	0.5875	0	0	0	0.1575	0.7875	0.42
Q9HV31	PmrB: two-component regulator system signal sensor kinase PmrB	pmrB PA4777	6	52705.7	477	16.6667	0	28.5714	33.3333	16.6667	18.1818	0.316667	0	0.3	0.316667	0.0666667	0.2	1	0.419287
Q9HXS6	Uncharacterized protein	PA3715	5.21	26881	267	16.6667	12.5	0	0	0	6.06061	0.316667	0.2375	0	0	0	0.110833	0.554167	0.415106
Q9I5X0	Uncharacterized protein	PA0566	8.64	18319.9	171	16.6667	12.5	0	0	0	6.06061	0.316667	0.0375	0	0	0	0.0708333	0.354167	0.41423
Q9HW82	Uncharacterized protein	PA4319	9.43	36416.3	326	0	25	0	0	0	6.06061	0	0.675	0	0	0	0.135	0.675	0.41411
Q9I5A6	Uncharacterized protein	PA0834	9.53	35205.2	304	33.3333	25	0	0	0	12.1212	0.416667	0.2125	0	0	0	0.125833	0.629167	0.413925
Q9HV37	L-lactate dehydrogenase	lldD PA4771	6.03	41122.4	381	16.6667	0	0	16.6667	0	6.06061	0.5	0	0	0.283333	0	0.156667	0.783333	0.411199
P14756	Elastase	lasB PA3724	6.15	51295.1	498	16.6667	0	28.5714	16.6667	0	12.1212	0.15	0	0.371429	0.5	0	0.204286	1.02143	0.410212
P57686	Potassium-transporting ATPase KdpC subunit	kdpC PA1635	8.11	19277.2	183	16.6667	25	0	0	0	9.09091	0.15	0.225	0	0	0	0.075	0.375	0.409836
Q9HW45	Xenobiotic reductase	xenB PA4356	5.11	37796.6	350	16.6667	0	0	33.3333	33.3333	15.1515	0.15	0	0	0.283333	0.283333	0.143333	0.716667	0.409524
Q9HVV8	Lipopolysaccharide export system protein LptC	lptC PA4459	6.21	21353.3	190	16.6667	12.5	0	0	0	6.06061	0.3	0.0875	0	0	0	0.0775	0.3875	0.407895
P20580	Anthranilate synthase component 1	trpE PA0609	4.98	54555.3	492	0	12.5	0	0	0	3.0303	0	1	0	0	0	0.2	1	0.406504
Q9HV95	Uncharacterized protein	PA4702	5.07	12947.6	115	0	0	0	0	16.6667	3.0303	0	0	0	0	0.233333	0.0466667	0.233333	0.405797
Q9XCL6	Glutamate--tRNA ligase	gltX PA3134	6.24	56749.3	494	0	12.5	14.2857	16.6667	16.6667	12.1212	0	0.3875	0.114286	0.433333	0.0666667	0.200357	1.00179	0.405581
Q9HT87	Probable two-component sensor	PA5484	5.47	65999.6	595	16.6667	12.5	57.1429	0	0	18.1818	0.466667	0.0375	0.7	0	0	0.240833	1.20417	0.404762
Q9I339	DNA-3-methyladenine glycosidase II	alkA PA1686	6.36	32210.9	297	16.6667	25	0	0	0	9.09091	0.15	0.45	0	0	0	0.12	0.6	0.40404
Q9HW07	Uncharacterized protein	PA4399	5.87	21065	192	16.6667	12.5	0	0	0	6.06061	0.15	0.2375	0	0	0	0.0775	0.3875	0.403646
Q9HX43	Probable transcriptional regulator	PA3973	8.59	23346.8	215	33.3333	0	0	0	0	6.06061	0.433333	0	0	0	0	0.0866667	0.433333	0.403101
Q9I751	Fha1	fha1 PA0081	5.21	53310.2	497	0	12.5	0	0	0	3.0303	0	1	0	0	0	0.2	1	0.402414
Q9HZQ0	Uncharacterized protein	PA2947	6.42	15084.4	142	0	0	14.2857	0	0	3.0303	0	0	0.285714	0	0	0.0571429	0.285714	0.402414
Q9HXQ3	Uncharacterized protein	PA3741	6.07	15622.9	141	16.6667	0	0	0	0	3.0303	0.283333	0	0	0	0	0.0566667	0.283333	0.401891
Q9HYT3	Uncharacterized signaling protein PA3311	PA3311	7.6	86816.5	783	0	12.5	0	16.6667	0	6.06061	0	1.4625	0	0.1	0	0.3125	1.5625	0.399106
Q9I2A8	Acetyl-CoA acetyltransferase	atoB PA2001	6.02	40405.3	393	16.6667	0	0	0	0	3.0303	0.783333	0	0	0	0	0.156667	0.783333	0.398643
Q9HTV5	Glycerol-3-phosphate transporter	glpT PA5235	8.95	49299.8	448	16.6667	0	42.8571	16.6667	0	15.1515	0.15	0	0.657143	0.0833333	0	0.178095	0.890476	0.397534
Q9HZ26	Uncharacterized protein	PA3214	9.97	23214.5	214	0	25	0	16.6667	0	9.09091	0	0.325	0	0.1	0	0.085	0.425	0.397196
Q9HX94	Uncharacterized protein	PA3919	5.85	51699.9	463	66.6667	0	14.2857	0	0	15.1515	0.733333	0	0.185714	0	0	0.18381	0.919048	0.396997
Q9I2X9	Probable transcriptional regulator	PA1760	6.35	101629	907	33.3333	12.5	0	16.6667	0	12.1212	0.3	1	0	0.5	0	0.36	1.8	0.396913
Q9HUG7	Uncharacterized protein	PA4998	9.6	24985.8	216	0	0	28.5714	0	0	6.06061	0	0	0.428571	0	0	0.0857143	0.428571	0.396825
Q9I027	Uncharacterized protein	PA2816	11.7	13127.5	126	16.6667	0	0	0	0	3.0303	0.25	0	0	0	0	0.05	0.25	0.396825
P52111	Glycerol-3-phosphate dehydrogenase	glpD PA3584	8.45	57135	512	0	0	42.8571	0	0	9.09091	0	0	1.01429	0	0	0.202857	1.01429	0.396205
Q9I5Q0	Uncharacterized protein	PA0671	9.55	19592.8	183	16.6667	12.5	0	0	0	6.06061	0.15	0.2125	0	0	0	0.0725	0.3625	0.396175
Q9HYJ1	Uncharacterized protein	PA3414	7.15	18787.2	194	33.3333	0	0	0	0	6.06061	0.383333	0	0	0	0	0.0766667	0.383333	0.395189
Q9I4F5	C4-dicarboxylate transport protein 2	dctA2 dctA PA1183	8.19	45993.5	436	0	0	28.5714	50	0	15.1515	0	0	0.442857	0.416667	0	0.171905	0.859524	0.394277
Q9I4P3	Flagellar hook-associated protein 1 FlgK	flgK PA1086	4.64	71733.1	683	16.6667	50	0	0	0	15.1515	0.133333	1.2125	0	0	0	0.269167	1.34583	0.394095
Q9HUC8	Arginine--tRNA ligase	argS PA5051	5.35	65199.4	587	0	0	0	0	66.6667	12.1212	0	0	0	0	1.15	0.23	1.15	0.391823
Q9HYZ4	Pseudouridine synthase RluA	rluA PA3246	6.53	24338.8	211	16.6667	25	0	0	0	9.09091	0.15	0.2625	0	0	0	0.0825	0.4125	0.390995
Q9HUW5	Thiol:disulfide interchange protein DsbD 1	dsbD1 dipZ PA4845	7.73	60990.8	591	50	25	0	0	0	15.1515	0.766667	0.3875	0	0	0	0.230833	1.15417	0.390581
Q9HXA5	Uncharacterized protein	PA3908	5.2	27294	239	16.6667	0	0	0	0	3.0303	0.466667	0	0	0	0	0.0933333	0.466667	0.390516
Q9HT41	Uncharacterized protein	PA5533	7.83	11785.3	122	0	12.5	0	0	0	3.0303	0	0.2375	0	0	0	0.0475	0.2375	0.389344
G3XD35	Heptosyltransferase II	waaF PA5012	8.11	38409.6	345	0	0	42.8571	0	0	9.09091	0	0	0.671429	0	0	0.134286	0.671429	0.389234
Q9I4V6	Pimeloyl-CoA synthetase	pauA PA1017	5.42	75330.3	715	16.6667	25	0	0	0	9.09091	0.15	1.2375	0	0	0	0.2775	1.3875	0.388112
Q9HZM5	3-deoxy-manno-octulosonate cytidylyltransferase	kdsB PA2979	5.41	27646.5	254	16.6667	12.5	0	0	0	6.06061	0.316667	0.175	0	0	0	0.0983333	0.491667	0.387139
Q9I057	Uncharacterized protein	PA2786	5.19	17539.6	155	0	0	0	0	16.6667	3.0303	0	0	0	0	0.3	0.06	0.3	0.387097
Q9HV17	Uncharacterized protein	PA4791	8.02	20477.3	206	0	12.5	14.2857	0	0	6.06061	0	0.2125	0.185714	0	0	0.0796429	0.398214	0.386616
Q9I001	Uncharacterized protein	PA2842	4.76	27856.6	249	0	25	14.2857	16.6667	0	12.1212	0	0.1375	0.242857	0.1	0	0.0960714	0.480357	0.385829
Q9HWG6	Probable ATP-binding component of ABC transporter	PA4223	6.25	61338.5	570	0	12.5	71.4286	0	0	18.1818	0	0.2125	0.885714	0	0	0.219643	1.09821	0.385338
Q9HWZ6	Inorganic pyrophosphatase	ppa PA4031	5.04	19396.3	175	16.6667	0	14.2857	0	0	6.06061	0.25	0	0.0857143	0	0	0.0671429	0.335714	0.383673
Q9I409	Probable two-component response regulator	PA1335	6.37	46705.5	425	16.6667	12.5	14.2857	0	0	9.09091	0.416667	0.2125	0.185714	0	0	0.162976	0.814881	0.383473
Q9HXZ1	DNA polymerase III subunit alpha	dnaE PA3640	5.27	130905	1173	0	12.5	85.7143	33.3333	0	27.2727	0	0.2125	1.3	0.733333	0	0.449167	2.24583	0.382921
Q9HT99	Uncharacterized protein	PA5471	6.19	41026.9	379	0	12.5	0	0	0	3.0303	0	0.725	0	0	0	0.145	0.725	0.382586
Q9HZE2	Uncharacterized protein	PA3066	6.52	20792	190	16.6667	12.5	0	0	0	6.06061	0.15	0.2125	0	0	0	0.0725	0.3625	0.381579
Q9HZ76	UDP-2-acetamido-2-deoxy-3-oxo-D-glucuronate aminotransferase	wbpE PA3155	5.75	38924.7	359	16.6667	0	0	33.3333	0	9.09091	0.4	0	0	0.283333	0	0.136667	0.683333	0.380687
Q9HZR8	Uncharacterized protein	PA2929	10.12	21501.5	204	0	12.5	0	0	0	3.0303	0	0.3875	0	0	0	0.0775	0.3875	0.379902
P38108	Sigma factor AlgU regulatory protein MucB	mucB algN PA0764	5.64	32402.5	316	33.3333	0	0	0	0	6.06061	0.6	0	0	0	0	0.12	0.6	0.379747
Q9I2I0	Uncharacterized protein	PA1924	10.92	17665.9	158	0	25	0	0	0	6.06061	0	0.3	0	0	0	0.06	0.3	0.379747
Q9HWS7	BfmR	bfmR PA4101	5.91	27963.2	246	16.6667	0	0	0	0	3.0303	0.466667	0	0	0	0	0.0933333	0.466667	0.379404
Q9I2J8	Uncharacterized protein	PA1906	5.96	20379.2	178	0	12.5	0	0	16.6667	6.06061	0	0.0375	0	0	0.3	0.0675	0.3375	0.379213
Q9HVA8	Ferric iron-binding periplasmic protein HitA	hitA PA4687	5.14	33287.7	335	16.6667	0	0	0	33.3333	9.09091	0.15	0	0	0	0.483333	0.126667	0.633333	0.378109
Q9I013	Protease HtpX	htpX PA2830	7.03	31592.9	291	16.6667	37.5	0	0	0	12.1212	0.15	0.4	0	0	0	0.11	0.55	0.378007
Q9HYP7	Probable chemotaxis protein	PA3349	5.85	34402.7	310	0	0	14.2857	33.3333	16.6667	12.1212	0	0	0.185714	0.333333	0.0666667	0.117143	0.585714	0.37788
Q9HTY8	Uncharacterized protein	PA5201	6	84964	779	16.6667	0	14.2857	50	0	15.1515	0.15	0	0.185714	1.13333	0	0.29381	1.46905	0.377162
Q9HV68	Aspartate 1-decarboxylase	panD PA4731	5.72	11227.6	126	0	12.5	0	0	0	3.0303	0	0.2375	0	0	0	0.0475	0.2375	0.376984
Q9I3X0	Uncharacterized protein	PA1374	9.17	19168	168	16.6667	0	0	0	0	3.0303	0.316667	0	0	0	0	0.0633333	0.316667	0.376984
Q9HV09	Uncharacterized protein	PA4800	4.77	29243.9	266	0	0	0	16.6667	0	3.0303	0	0	0	0.5	0	0.1	0.5	0.37594
Q9HVX1	AlgW protein	algW PA4446	6.25	41000.1	389	0	0	42.8571	33.3333	0	15.1515	0	0	0.542857	0.183333	0	0.145238	0.72619	0.373363
Q9HYW4	Probable short-chain dehydrogenase	PA3277	6.12	29250.7	270	16.6667	0	14.2857	16.6667	0	9.09091	0.316667	0	0.0857143	0.1	0	0.100476	0.502381	0.372134
Q9HXA8	Uncharacterized protein	PA3905	6.76	20055.9	175	16.6667	12.5	0	0	0	6.06061	0.15	0.175	0	0	0	0.065	0.325	0.371429
Q9X2T1	Thioredoxin	trxA trx PA5240	4.7	11869.6	108	0	0	0	0	33.3333	6.06061	0	0	0	0	0.2	0.04	0.2	0.37037
P32265	HTH-type transcriptional regulator nfxB	nfxB PA4600	5.97	21077.1	187	16.6667	12.5	0	0	0	6.06061	0.133333	0.2125	0	0	0	0.0691667	0.345833	0.369875
Q9HVL9	Glutamate 5-kinase	proB PA4565	6.72	39845.6	372	0	12.5	0	33.3333	0	9.09091	0	0.3875	0	0.3	0	0.1375	0.6875	0.369624
Q9HZC6	Glycine betaine transmethylase	gbt PA3082	4.61	67811.5	654	0	37.5	14.2857	0	0	12.1212	0	0.9625	0.242857	0	0	0.241071	1.20536	0.368611
Q9I420	Uncharacterized protein	PA1324	5.09	16216.9	170	0	25	0	0	0	6.06061	0	0.3125	0	0	0	0.0625	0.3125	0.367647
Q9HW46	Probable major facilitator superfamily	PA4355	9.68	39914.4	388	0	12.5	0	0	0	3.0303	0	0.7125	0	0	0	0.1425	0.7125	0.367268
Q9HTZ8	Uncharacterized protein	PA5191	8.79	10302.6	118	0	0	0	0	16.6667	3.0303	0	0	0	0	0.216667	0.0433333	0.216667	0.367232
Q9HX61	Uncharacterized protein	PA3955	9.05	24372.2	218	33.3333	0	0	0	0	6.06061	0.4	0	0	0	0	0.08	0.4	0.366972
P72154	tRNA pseudouridine synthase B	truB orp PA4742	6.41	33410.3	304	16.6667	12.5	14.2857	0	0	9.09091	0.133333	0.2375	0.185714	0	0	0.11131	0.556548	0.36615
Q9HTZ1	Murein tetrapeptide carboxypeptidase	PA5198	6.3	33288	307	16.6667	25	14.2857	0	0	12.1212	0.15	0.225	0.185714	0	0	0.112143	0.560714	0.365286
Q9HXM2	Uncharacterized protein	PA3773	9.74	39010.6	385	16.6667	25	14.2857	0	0	12.1212	0.133333	0.4125	0.157143	0	0	0.140595	0.702976	0.365182
Q9I2S3	Uncharacterized protein	fimL PA1822	5.18	60868.9	562	0	37.5	14.2857	16.6667	0	15.1515	0	0.625	0.3	0.1	0	0.205	1.025	0.364769
Q9HTZ7	Phosphoenolpyruvate carboxykinase	pckA PA5192	5.27	55732.1	513	0	0	0	16.6667	33.3333	9.09091	0	0	0	0.283333	0.65	0.186667	0.933333	0.363873
Q9HXS7	Probable two-component response regulator	PA3714	9.35	23345.4	213	0	12.5	0	0	0	3.0303	0	0.3875	0	0	0	0.0775	0.3875	0.36385
Q9HX04	Probable transport protein	PA4023	6.65	50774.8	482	33.3333	25	0	0	0	12.1212	0.283333	0.5875	0	0	0	0.174167	0.870833	0.361342
Q9I4Y3	Uncharacterized protein	PA0986	9.56	9922.55	87	0	0	14.2857	0	0	3.0303	0	0	0.157143	0	0	0.0314286	0.157143	0.361248
P23747	Alginate biosynthesis transcriptional regulatory protein AlgB	algB PA5483	5.35	49323.1	449	0	12.5	0	16.6667	0	6.06061	0	0.725	0	0.0833333	0	0.161667	0.808333	0.360059
Q9I4A7	Uncharacterized protein	PA1231	10.39	33609.5	302	33.3333	0	14.2857	0	0	9.09091	0.3	0	0.242857	0	0	0.108571	0.542857	0.359508
G3XCZ5	Arginine/ornithine transport protein AotM	aotM PA0890	9.49	26146.2	232	16.6667	0	0	0	0	3.0303	0.416667	0	0	0	0	0.0833333	0.416667	0.359195
Q9HU66	tRNA sulfurtransferase	thiI PA5118	6.22	54849.2	484	16.6667	25	28.5714	0	0	15.1515	0.15	0.3875	0.328571	0	0	0.173214	0.866071	0.357881
Q9HUP4	Nicotinate phosphoribosyltransferase 1	pncB1 PA4919	5.93	46095	399	16.6667	25	0	0	0	9.09091	0.3	0.4125	0	0	0	0.1425	0.7125	0.357143
Q9HYC0	Ion-translocating oxidoreductase complex subunit A	rnfA PA3489	9.45	20868.3	194	16.6667	12.5	0	0	0	6.06061	0.133333	0.2125	0	0	0	0.0691667	0.345833	0.356529
Q9X4P2	RNA pyrophosphohydrolase	rppH nudH PA0336	9.29	18758.5	159	0	0	0	33.3333	0	6.06061	0	0	0	0.283333	0	0.0566667	0.283333	0.356394
Q9HVM9	Type 4 fimbrial biogenesis protein PilX	pilX PA4553	5.87	21123.9	195	16.6667	12.5	0	0	0	6.06061	0.133333	0.2125	0	0	0	0.0691667	0.345833	0.354701
Q9HZS9	Probable short-chain dehydrogenase	PA2918	6.59	26738.5	257	0	12.5	0	16.6667	0	6.06061	0	0.2375	0	0.216667	0	0.0908333	0.454167	0.353437
Q9HZE0	NAD-specific glutamate dehydrogenase	gdhB PA3068	5.85	182507	1620	0	12.5	71.4286	33.3333	16.6667	27.2727	0	0.2125	1.77143	0.733333	0.133333	0.570119	2.8506	0.351925
Q00513	Type II secretion system protein F	xcpS PA3102	10.18	44061.6	405	0	12.5	0	0	0	3.0303	0	0.7125	0	0	0	0.1425	0.7125	0.351852
Q9I4D0	Uncharacterized protein	PA1208	9.17	56132.6	499	16.6667	12.5	0	0	0	6.06061	0.25	0.625	0	0	0	0.175	0.875	0.350701
Q9I0A7	Probable restriction-modification system protein	PA2735	5.46	89571.3	792	0	0	14.2857	50	0	12.1212	0	0	0.271429	1.11667	0	0.277619	1.3881	0.350529
Q9HZ97	Uncharacterized protein	PA3127	5.19	29403.2	267	16.6667	0	0	0	0	3.0303	0.466667	0	0	0	0	0.0933333	0.466667	0.349563
Q9HWB2	Probable transcriptional regulator	PA4288	6.24	30168.2	267	16.6667	0	0	0	0	3.0303	0.466667	0	0	0	0	0.0933333	0.466667	0.349563
Q9I404	Amino acid ABC transporter membrane protein	PA1340	9.51	24596.5	222	0	25	0	0	0	6.06061	0	0.3875	0	0	0	0.0775	0.3875	0.349099
Q9HYY4	Probable oxidoreductase	PA3256	5.43	33419.7	320	33.3333	0	14.2857	0	0	9.09091	0.4	0	0.157143	0	0	0.111429	0.557143	0.348214
Q9HZJ0	Uncharacterized protein	PA3016	8.86	16736.3	144	16.6667	0	0	0	0	3.0303	0.25	0	0	0	0	0.05	0.25	0.347222
Q9I0N1	Uncharacterized protein	PA2607	4.6	10907.6	101	0	12.5	0	0	0	3.0303	0	0.175	0	0	0	0.035	0.175	0.346535
Q9I4N3	Two-component response regulator	fleR PA1099	6	51234.3	473	0	0	14.2857	33.3333	0	9.09091	0	0	0.0857143	0.733333	0	0.16381	0.819048	0.34632
Q9HZD6	Uncharacterized protein	PA3072	10.02	18129.2	164	0	0	0	16.6667	0	3.0303	0	0	0	0.283333	0	0.0566667	0.283333	0.345528
P45682	Lipoprotein NlpD/LppB homolog	PA3623	10.38	28360.5	297	0	37.5	0	0	0	9.09091	0	0.5125	0	0	0	0.1025	0.5125	0.345118
O68281	HTH-type transcriptional regulator HexR	hexR PA3184	6.32	31169.8	285	16.6667	12.5	0	0	0	6.06061	0.316667	0.175	0	0	0	0.0983333	0.491667	0.345029
Q9I703	Probable GABA permease	bauD gabP PA0129	9.69	51313	475	33.3333	0	0	0	0	6.06061	0.816667	0	0	0	0	0.163333	0.816667	0.34386
Q9HXH6	Uncharacterized protein	PA3826	9.74	18914.4	165	33.3333	0	0	0	0	6.06061	0.283333	0	0	0	0	0.0566667	0.283333	0.343434
Q9HUW2	Uncharacterized protein	PA4851	4.72	46442.9	421	0	12.5	0	66.6667	0	15.1515	0	0.0875	0	0.633333	0	0.144167	0.720833	0.342439
Q9I505	Probable thioredoxin	PA0953	5.05	16895.3	154	0	37.5	0	0	0	9.09091	0	0.2625	0	0	0	0.0525	0.2625	0.340909
Q9I4V9	Probable glycosyl transferase	PA1014	8.46	37355.7	330	16.6667	0	28.5714	16.6667	0	12.1212	0.15	0	0.228571	0.183333	0	0.112381	0.561905	0.340548
Q59637	Pyruvate dehydrogenase E1 component	aceE aceA PA5015	5.56	99564	882	16.6667	12.5	14.2857	16.6667	16.6667	15.1515	0.466667	0.2375	0.114286	0.283333	0.4	0.300357	1.50179	0.340541
Q9I1K8	Gluconate dehydrogenase	PA2265	6.77	64716.1	591	16.6667	0	28.5714	0	0	9.09091	0.616667	0	0.385714	0	0	0.200476	1.00238	0.339215
Q9HXI9	Iron-sulfur cluster assembly scaffold protein IscU	iscU PA3813	5.69	13752.8	128	0	0	0	0	16.6667	3.0303	0	0	0	0	0.216667	0.0433333	0.216667	0.338542
Q9HUG5	Alpha-1,3-rhamnosyltransferase WapR	wapR PA5000	6.92	33577.5	294	0	0	28.5714	16.6667	0	9.09091	0	0	0.414286	0.0833333	0	0.0995238	0.497619	0.338516
Q9HX38	Uncharacterized protein	PA3981	6.65	38424.8	340	16.6667	25	0	0	0	9.09091	0.15	0.425	0	0	0	0.115	0.575	0.338235
Q9I6Y4	Adenine deaminase	PA0148	5.08	36163.1	316	16.6667	0	0	16.6667	0	6.06061	0.25	0	0	0.283333	0	0.106667	0.533333	0.337553
Q9I6M5	Glutarate-semialdehyde dehydrogenase DavD	davD PA0265	5.6	51622.2	483	16.6667	12.5	14.2857	0	16.6667	12.1212	0.283333	0.2125	0.185714	0	0.133333	0.162976	0.814881	0.337425
Q9I0G0	Transport permease protein	PA2678	9.16	29752	267	0	25	0	0	0	6.06061	0	0.45	0	0	0	0.09	0.45	0.337079
Q9I252	Uncharacterized protein	PA2063	9.56	46530.1	407	0	0	14.2857	33.3333	33.3333	15.1515	0	0	0.0857143	0.183333	0.416667	0.137143	0.685714	0.33696
Q9I0I0	Uncharacterized protein	PA2658	4.22	11989.7	104	0	12.5	0	0	0	3.0303	0	0.175	0	0	0	0.035	0.175	0.336538
Q9HVF8	Probable chemotaxis transducer	PA4633	4.78	76623.4	712	33.3333	25	0	16.6667	0	15.1515	0.433333	0.6625	0	0.1	0	0.239167	1.19583	0.335908
P28811	3-hydroxyisobutyrate dehydrogenase	mmsB PA3569	5.86	30486	298	16.6667	12.5	0	0	0	6.06061	0.15	0.35	0	0	0	0.1	0.5	0.33557
Q9HT84	Uncharacterized protein	PA5487	4.89	73999.1	671	50	12.5	0	16.6667	0	15.1515	0.733333	0.175	0	0.216667	0	0.225	1.125	0.33532
Q9I2A0	3-hydroxy-3-isohexenylglutaryl-CoA/hydroxy-methylglutaryl-CoA lyase	liuE PA2011	5.81	31837.3	300	16.6667	0	14.2857	0	0	6.06061	0.316667	0	0.185714	0	0	0.100476	0.502381	0.334921
Q9HV15	Uncharacterized protein	PA4793	7.79	21280.9	187	0	25	0	0	0	6.06061	0	0.3125	0	0	0	0.0625	0.3125	0.334225
Q9HUN3	Replicative DNA helicase	dnaB PA4931	4.97	51589.5	464	16.6667	12.5	0	50	0	15.1515	0.133333	0.175	0	0.466667	0	0.155	0.775	0.334052
Q9I6G1	Ribose-5-phosphate isomerase A	rpiA PA0330	5.38	23721.2	223	0	12.5	0	0	16.6667	6.06061	0	0.2375	0	0	0.133333	0.0741667	0.370833	0.332586
Q9HYY8	Probable permease of ABC transporter	PA3252	9.55	30909.6	279	0	12.5	0	0	0	3.0303	0	0.4625	0	0	0	0.0925	0.4625	0.331541
G3XDB0	Catabolite repression control protein	crc PA5332	5.33	29844.7	259	0	25	0	16.6667	0	9.09091	0	0.2125	0	0.216667	0	0.0858333	0.429167	0.331403
Q9I2N8	Uncharacterized protein	PA1857	6.59	31615.5	307	16.6667	12.5	0	16.6667	0	9.09091	0.15	0.175	0	0.183333	0	0.101667	0.508333	0.331162
Q9I0L1	High frequency lysogenization protein HflD homolog	hflD PA2627	10.35	23062.7	206	0	0	28.5714	16.6667	0	9.09091	0	0	0.257143	0.0833333	0	0.0680952	0.340476	0.330559
Q9I4G9	Uncharacterized protein	PA1168	5.04	10941.3	106	0	12.5	0	0	0	3.0303	0	0.175	0	0	0	0.035	0.175	0.330189
Q9HUM6	Adenylosuccinate synthetase	purA PA4938	5.7	46814.4	430	16.6667	12.5	0	0	16.6667	9.09091	0.4	0.175	0	0	0.133333	0.141667	0.708333	0.329457
Q9HWJ0	Probable iron/ascorbate oxidoreductase	PA4191	5.62	37441.4	334	16.6667	0	28.5714	0	0	9.09091	0.25	0	0.3	0	0	0.11	0.55	0.329341
Q9HWA8	Phosphate transporter	PA4292	8.85	52916	489	50	25	0	0	0	15.1515	0.716667	0.0875	0	0	0	0.160833	0.804167	0.328903
Q9I3M5	Probable carbohydrate kinase	PA1487	5.86	51157	471	33.3333	0	14.2857	0	0	9.09091	0.616667	0	0.157143	0	0	0.154762	0.77381	0.328582
Q9HW79	Uncharacterized protein	PA4322	5.91	36661.4	335	16.6667	0	0	50	0	12.1212	0.15	0	0	0.4	0	0.11	0.55	0.328358
Q9HV32	PmrA: two-component regulator system response regulator PmrA	pmrA PA4776	5.53	24393.8	221	16.6667	12.5	0	0	0	6.06061	0.15	0.2125	0	0	0	0.0725	0.3625	0.328054
E1JGJ7	Cytochrome c oxidase, cbb3-type, CcoQ subunit	ccoQ2 PA1555.1	8.09	6782.9	61	0	0	0	16.6667	0	3.0303	0	0	0	0.1	0	0.02	0.1	0.327869
Q9HU56	Protein-export protein SecB	secB PA5128	4.46	18146.5	163	0	0	0	33.3333	0	6.06061	0	0	0	0.266667	0	0.0533333	0.266667	0.327198
Q9HT70	Methionine import ATP-binding protein MetN 2	metN2 PA5503	6.14	36759.1	335	16.6667	0	14.2857	33.3333	0	12.1212	0.15	0	0.114286	0.283333	0	0.109524	0.547619	0.326937
Q9HZB5	Uncharacterized protein	PA3093	6.01	40870.4	372	50	0	14.2857	0	0	12.1212	0.45	0	0.157143	0	0	0.121429	0.607143	0.326421
Q9I6I0	Uncharacterized protein	PA0311	4.68	16579.8	184	33.3333	0	0	0	0	6.06061	0.3	0	0	0	0	0.06	0.3	0.326087
Q9I2C1	Coenzyme PQQ synthesis protein D	pqqD PA1988	4.72	10409	92	16.6667	0	0	0	0	3.0303	0.15	0	0	0	0	0.03	0.15	0.326087
Q9HUP2	ChoE	choE PA4921	7.32	31505.3	307	0	0	0	16.6667	0	3.0303	0	0	0	0.5	0	0.1	0.5	0.325733
Q9I4Y5	Colicin immunity protein	PA0984	9.24	12438.7	108	0	12.5	0	0	0	3.0303	0	0.175	0	0	0	0.035	0.175	0.324074
G3XD90	MotD	motD PA1461	5.36	32127.8	296	0	12.5	0	33.3333	0	9.09091	0	0.2125	0	0.266667	0	0.0958333	0.479167	0.323761
Q9I5G0	Inhibitor of cysteine peptidase	icp PA0778	4.72	12682.1	134	0	0	0	16.6667	0	3.0303	0	0	0	0.216667	0	0.0433333	0.216667	0.323383
Q9I1J7	ArsR protein	arsR PA2277	7.61	13045.1	116	16.6667	12.5	0	0	0	6.06061	0.15	0.0375	0	0	0	0.0375	0.1875	0.323276
Q9HXE0	Pyocin protein	PA3866	8.25	80731.8	764	0	0	0	33.3333	50	15.1515	0	0	0	0.183333	1.05	0.246667	1.23333	0.322862
Q9HWC1	Type III pantothenate kinase	coaX coaA PA4279	5.46	26758	248	0	0	28.5714	0	0	6.06061	0	0	0.4	0	0	0.08	0.4	0.322581
Q9I461	Probable transcriptional regulator	PA1283	5.15	20307	186	33.3333	0	0	0	0	6.06061	0.3	0	0	0	0	0.06	0.3	0.322581
P42513	Protein FptB	fptB PA4220	9.96	6972.33	93	16.6667	0	0	0	0	3.0303	0.15	0	0	0	0	0.03	0.15	0.322581
Q9HZ59	Formimidoylglutamase	hutG PA3175	6.05	34230.6	311	0	0	0	16.6667	0	3.0303	0	0	0	0.5	0	0.1	0.5	0.321543
Q9I2V0	UDP-2,3-diacylglucosamine hydrolase	lpxH PA1792	7.86	27554.7	240	0	0	28.5714	0	0	6.06061	0	0	0.385714	0	0	0.0771429	0.385714	0.321429
Q9HZN8	Thymidylate kinase	tmk PA2962	5.14	23109.4	210	33.3333	12.5	0	0	0	9.09091	0.3	0.0375	0	0	0	0.0675	0.3375	0.321429
Q9HU65	Glutamine synthetase	glnA PA5119	5.14	51944.7	469	16.6667	0	0	0	16.6667	6.06061	0.616667	0	0	0	0.133333	0.15	0.75	0.319829
Q9HTQ3	Probable transcriptional regulator	PA5301	5.42	19962.5	182	0	0	14.2857	0	16.6667	6.06061	0	0	0.157143	0	0.133333	0.0580952	0.290476	0.319205
Q9HVV2	Phosphocarrier protein HPr	ptsH PA4466	5.52	9702.15	90	0	0	14.2857	0	0	3.0303	0	0	0.142857	0	0	0.0285714	0.142857	0.31746
Q9I6D8	Protease PfpI	pfpI PA0355	5.18	19245.7	179	0	0	0	16.6667	0	3.0303	0	0	0	0.283333	0	0.0566667	0.283333	0.316574
Q51548	L-ornithine N	pvdA pvd-1 PA2386	6.03	49477.9	443	16.6667	0	0	33.3333	0	9.09091	0.15	0	0	0.55	0	0.14	0.7	0.316027
Q9HWH6	Uncharacterized protein	mexG PA4205	8.93	16195.2	148	0	0	0	0	16.6667	3.0303	0	0	0	0	0.233333	0.0466667	0.233333	0.315315
P77915	Oxygen-independent coproporphyrinogen III oxidase	hemN PA1546	5.43	52488.3	460	0	12.5	0	0	0	3.0303	0	0.725	0	0	0	0.145	0.725	0.315217
Q9HVG3	Lysine-specific permease	lysP PA4628	9.15	53098.2	487	33.3333	12.5	0	0	0	9.09091	0.416667	0.35	0	0	0	0.153333	0.766667	0.314853
Q51483	Uncharacterized protein PA0522	PA0522	9.49	9097.12	85	16.6667	0	0	0	0	3.0303	0.133333	0	0	0	0	0.0266667	0.133333	0.313725
Q9HYC6	Uncharacterized protein	PA3483	6.25	26276.7	266	33.3333	0	0	0	0	6.06061	0.416667	0	0	0	0	0.0833333	0.416667	0.313283
Q9I2N1	Probable transcriptional regulator	PA1864	8.28	23935.6	216	33.3333	12.5	0	0	0	9.09091	0.3	0.0375	0	0	0	0.0675	0.3375	0.3125
Q9HZQ2	Protein CobW	cobW PA2945	5.09	41207	375	0	0	14.2857	16.6667	0	6.06061	0	0	0.0857143	0.5	0	0.117143	0.585714	0.312381
Q9I5Y4	Phosphoglycerate kinase	pgk PA0552	5.28	40404.6	387	0	12.5	0	0	16.6667	6.06061	0	0.3875	0	0	0.216667	0.120833	0.604167	0.312231
Q9I602	Uncharacterized protein	PA0534	6.29	47849.3	429	16.6667	12.5	14.2857	0	0	9.09091	0.133333	0.35	0.185714	0	0	0.13381	0.669048	0.31191
Q9I5Z4	Uncharacterized protein	PA0542	7.96	12581.2	139	0	0	0	16.6667	0	3.0303	0	0	0	0.216667	0	0.0433333	0.216667	0.311751
Q9HXF1	Uncharacterized protein	PA3855	7.67	26286.3	233	16.6667	12.5	0	0	0	6.06061	0.15	0.2125	0	0	0	0.0725	0.3625	0.311159
Q9I744	Uncharacterized protein	PA0088	6.96	69484	619	0	25	0	0	0	6.06061	0	0.9625	0	0	0	0.1925	0.9625	0.310985
Q9HXP6	Uncharacterized protein	PA3748	5.04	47924.3	430	33.3333	0	0	16.6667	0	9.09091	0.45	0	0	0.216667	0	0.133333	0.666667	0.310078
Q9HZU3	Precorrin-2 C	cobI PA2904	6	27274.7	250	16.6667	12.5	0	0	0	6.06061	0.15	0.2375	0	0	0	0.0775	0.3875	0.31
Q9HZ30	Trk system potassium uptake protein	trkH PA3210	9.54	52586.4	484	16.6667	0	0	16.6667	0	6.06061	0.466667	0	0	0.283333	0	0.15	0.75	0.309917
Q9I416	Probable transcriptional regulator	PA1328	9.38	33657.8	302	16.6667	0	0	0	0	3.0303	0.466667	0	0	0	0	0.0933333	0.466667	0.309051
Q9I596	Neutral ceramidase	PA0845	5.7	70867.6	670	16.6667	0	0	16.6667	0	6.06061	0.933333	0	0	0.1	0	0.206667	1.03333	0.308458
Q9HZ29	Probable permease of ABC transporter	PA3211	5.4	40692.1	381	0	25	0	16.6667	0	9.09091	0	0.0875	0	0.5	0	0.1175	0.5875	0.308399
Q9I3C6	Uncharacterized protein	PA1595	7.12	44896.9	409	33.3333	12.5	0	0	0	9.09091	0.416667	0.2125	0	0	0	0.125833	0.629167	0.307661
Q9HTC4	Uncharacterized protein	PA5442	6.58	106371	951	0	25	0	0	16.6667	9.09091	0	1.1625	0	0	0.3	0.2925	1.4625	0.307571
Q9I2M6	Uncharacterized protein	PA1870	4.59	15642.8	141	0	0	0	16.6667	0	3.0303	0	0	0	0.216667	0	0.0433333	0.216667	0.307329
Q9I2N3	Molybdenum transport protein ModB	modB PA1862	8.12	24429	228	33.3333	0	0	0	0	6.06061	0.35	0	0	0	0	0.07	0.35	0.307018
Q9HZJ2	Fatty acid oxidation complex subunit alpha [Includes: Enoyl-CoA hydratase/Delta	fadB PA3014	5.67	76954.3	715	33.3333	25	14.2857	0	0	15.1515	0.55	0.3875	0.157143	0	0	0.218929	1.09464	0.306194
Q9I5F9	Lon protease	lon PA0779	6.38	88575.1	799	16.6667	0	28.5714	33.3333	0	15.1515	0.2	0	0.471429	0.55	0	0.244286	1.22143	0.305739
Q9HXU3	Uncharacterized protein	PA3697	6.06	48611.5	431	0	0	14.2857	16.6667	0	6.06061	0	0	0.157143	0.5	0	0.131429	0.657143	0.304939
Q9HUA8	Probable permease of ABC transporter	PA5075	7.78	35368	320	16.6667	12.5	28.5714	0	0	12.1212	0.15	0.0375	0.3	0	0	0.0975	0.4875	0.304687
Q9I6C8	Probable coniferyl aldehyde dehydrogenase	calB PA0366	8.91	52876.1	476	0	12.5	0	0	0	3.0303	0	0.725	0	0	0	0.145	0.725	0.304622
Q9HV73	Two-component response regulator CbrB	cbrB PA4726	5.51	52286.4	478	0	12.5	14.2857	33.3333	0	12.1212	0	0.175	0.185714	0.366667	0	0.145476	0.727381	0.304343
Q9HTD0	Probable biotin carboxylase subunit of a transcarboxylase	PA5436	6.18	51848.1	471	50	0	0	0	0	9.09091	0.716667	0	0	0	0	0.143333	0.716667	0.304317
G3XD36	Phosphoenolpyruvate-protein phosphotransferase PtsP	ptsP PA0337	5.53	83606.5	759	16.6667	12.5	28.5714	33.3333	0	18.1818	0.15	0.175	0.242857	0.583333	0	0.230238	1.15119	0.303344
G3XD17	Thiol:disulfide interchange protein	dsbC PA3737	8.28	23935.5	242	0	0	0	16.6667	33.3333	9.09091	0	0	0	0.0833333	0.283333	0.0733333	0.366667	0.30303
Q9I0U7	Probable acyltransferase	PA2537	6.92	23148.8	209	16.6667	0	0	33.3333	0	9.09091	0.133333	0	0	0.183333	0	0.0633333	0.316667	0.30303
Q9I5D0	Uncharacterized protein	PA0808	5.1	17551.1	157	0	12.5	0	0	0	3.0303	0	0.2375	0	0	0	0.0475	0.2375	0.302548
Q9HV50	Phosphoglucosamine mutase	glmM PA4749	5.69	47796.7	445	33.3333	12.5	0	16.6667	0	12.1212	0.45	0.0375	0	0.183333	0	0.134167	0.670833	0.301498
Q9HU13	Uncharacterized protein	PA5176	4.81	20982.8	188	33.3333	0	0	0	0	6.06061	0.283333	0	0	0	0	0.0566667	0.283333	0.301418
Q9I243	Uncharacterized protein	PA2072	5.68	95151	864	0	12.5	0	0	16.6667	6.06061	0	1	0	0	0.3	0.26	1.3	0.300926
Q9I3P9	Flagellar biosynthesis protein FlhA	flhA PA1452	6.16	75878.9	707	0	12.5	14.2857	33.3333	0	12.1212	0	0.3875	0.142857	0.533333	0	0.212738	1.06369	0.300903
Q9HYH4	Uncharacterized protein	PA3431	9.51	24492.9	228	0	0	28.5714	0	0	6.06061	0	0	0.342857	0	0	0.0685714	0.342857	0.300752
Q9HV53	Ribosome maturation factor RimP	rimP PA4746	4.59	17171.5	152	0	0	14.2857	0	0	3.0303	0	0	0.228571	0	0	0.0457143	0.228571	0.300752
Q9HT97	Uncharacterized protein	PA5473	6.81	63261.8	582	0	12.5	0	16.6667	0	6.06061	0	0.775	0	0.1	0	0.175	0.875	0.300687
Q9I2N0	Fanconi-associated nuclease 1 homolog	fan1 PA1865	5.6	64527.8	559	16.6667	12.5	14.2857	16.6667	0	12.1212	0.15	0.3875	0.0857143	0.216667	0	0.167976	0.839881	0.300494
Q9HUL1	Chemotaxis protein MotA	motA PA4954	5.53	30094.3	283	0	12.5	0	0	0	3.0303	0	0.425	0	0	0	0.085	0.425	0.300353
Q9I479	Uncharacterized protein	PA1265	10.69	31831.1	300	33.3333	0	0	0	0	6.06061	0.45	0	0	0	0	0.09	0.45	0.3
Q9I225	Uncharacterized protein	PA2090	6.43	39506.5	359	16.6667	12.5	0	0	0	6.06061	0.15	0.3875	0	0	0	0.1075	0.5375	0.299443
G3XD04	DNA helicase	uvrD PA5443	5.6	81494.4	728	0	12.5	14.2857	50	33.3333	21.2121	0	0.2375	0.0857143	0.466667	0.3	0.217976	1.08988	0.299418
Q9I3J3	Probable transcriptional regulator	PA1520	7.21	28646.5	259	16.6667	12.5	0	0	0	6.06061	0.15	0.2375	0	0	0	0.0775	0.3875	0.299228
Q9I0H4	Flavohemoprotein	hmp fhp PA2664	5.23	43658.4	393	0	25	0	0	0	6.06061	0	0.5875	0	0	0	0.1175	0.5875	0.298982
Q9HZ43	Segregation and condensation protein B	PA3197	4.3	36905.4	332	33.3333	12.5	0	0	0	9.09091	0.283333	0.2125	0	0	0	0.0991667	0.495833	0.298695
Q9I537	Uncharacterized protein	PA0920	9.55	95862.1	881	0	12.5	14.2857	16.6667	0	9.09091	0	0.725	0.157143	0.433333	0	0.263095	1.31548	0.298633
Q9HUC5	ATP-dependent protease ATPase subunit HslU	hslU PA5054	5.49	50082.4	447	16.6667	0	0	50	0	12.1212	0.25	0	0	0.416667	0	0.133333	0.666667	0.298285
Q9I0R8	Uncharacterized protein	PA2567	5.02	65617.9	587	16.6667	12.5	0	0	0	6.06061	0.15	0.725	0	0	0	0.175	0.875	0.298126
G3XCY9	Respiratory nitrate reductase delta chain	narJ PA3873	4.58	27261.8	246	0	0	0	33.3333	0	6.06061	0	0	0	0.366667	0	0.0733333	0.366667	0.298103
Q9HWS0	Cyclic di-GMP phosphodiesterase PA4108	PA4108	7.71	45419.5	414	16.6667	0	0	0	0	3.0303	0.616667	0	0	0	0	0.123333	0.616667	0.297907
Q9I7A8	Peptide deformylase	def PA0019	4.97	19365.2	168	16.6667	0	0	0	0	3.0303	0.25	0	0	0	0	0.05	0.25	0.297619
Q9HY65	UDP-4-amino-4-deoxy-L-arabinose--oxoglutarate aminotransferase	arnB PA3552	7.79	41867	382	0	12.5	28.5714	0	0	9.09091	0	0.2375	0.328571	0	0	0.113214	0.566071	0.296372
Q9I4H3	Uncharacterized protein	PA1164	8.86	28898.1	270	33.3333	0	0	0	0	6.06061	0.4	0	0	0	0	0.08	0.4	0.296296
Q9HYX0	Probable two-component sensor	PA3271	8.26	127453	1159	33.3333	12.5	57.1429	33.3333	0	27.2727	0.333333	0.175	0.514286	0.683333	0	0.34119	1.70595	0.294383
Q9HWT6	4-hydroxyphenylacetate 3-monooxygenase reductase component	hpaC PA4092	6.37	18616.3	170	16.6667	0	0	0	0	3.0303	0.25	0	0	0	0	0.05	0.25	0.294118
Q9HUC9	Primosomal protein N'	priA PA5050	9.02	82152.7	739	33.3333	37.5	0	16.6667	0	18.1818	0.7	0.3	0	0.0833333	0	0.216667	1.08333	0.293189
O52762	Catalase	katA PA4236	6.21	55589.2	482	16.6667	0	14.2857	0	0	6.06061	0.616667	0	0.0857143	0	0	0.140476	0.702381	0.291444
Q9I0E8	Probable thioredoxin	PA2694	5.15	11933.5	108	0	0	14.2857	0	0	3.0303	0	0	0.157143	0	0	0.0314286	0.157143	0.291005
Q9HYI7	Leucine dehydrogenase	ldh PA3418	5.6	35633.5	341	16.6667	12.5	0	0	0	6.06061	0.283333	0.2125	0	0	0	0.0991667	0.495833	0.290811
Q9HXT7	Probable chemotaxis sensor/effector fusion protein	wspE PA3704	5.05	84325.1	769	0	12.5	28.5714	0	0	9.09091	0	0.775	0.342857	0	0	0.223571	1.11786	0.29073
Q9HZL8	Uncharacterized protein	PA2986	9.69	47387.9	433	33.3333	0	14.2857	0	0	9.09091	0.4	0	0.228571	0	0	0.125714	0.628571	0.290333
Q9HY29	Probable amino acid permease	PA3597	8.32	47317	440	16.6667	12.5	0	0	0	6.06061	0.25	0.3875	0	0	0	0.1275	0.6375	0.289773
Q9I759	Probable ATP-binding component of ABC transporter	PA0073	9.01	25979	239	16.6667	12.5	0	0	0	6.06061	0.133333	0.2125	0	0	0	0.0691667	0.345833	0.2894
P19572	Diaminopimelate decarboxylase	lysA PA5277	5.41	45490.7	415	16.6667	0	0	33.3333	0	9.09091	0.15	0	0	0.45	0	0.12	0.6	0.289157
Q9HXR0	Uncharacterized protein	PA3732	4.28	15959.1	147	0	12.5	0	0	0	3.0303	0	0.2125	0	0	0	0.0425	0.2125	0.289116
Q9HUL5	Bifunctional NAD	nnrD nnrE PA4949	7.2	51550.6	502	0	12.5	0	0	0	3.0303	0	0.725	0	0	0	0.145	0.725	0.288845
Q9HUF6	UDP-glucose:	waaG PA5010	7.1	42156.3	373	16.6667	12.5	0	0	0	6.06061	0.15	0.3875	0	0	0	0.1075	0.5375	0.288204
Q9I187	Probable dipeptidase	PA2393	5.9	49361.4	448	16.6667	0	14.2857	0	0	6.06061	0.416667	0	0.228571	0	0	0.129048	0.645238	0.288053
Q9I2Q8	Uncharacterized protein	PA1837	4.88	18765.2	165	0	12.5	0	0	0	3.0303	0	0.2375	0	0	0	0.0475	0.2375	0.287879
Q9HX36	Uncharacterized protein	PA3983	4.81	31548.8	279	0	0	28.5714	0	0	6.06061	0	0	0.4	0	0	0.08	0.4	0.286738
Q9I0U2	Uncharacterized protein	PA2542	5.5	130560	1221	50	37.5	0	0	0	18.1818	0.6	1.15	0	0	0	0.35	1.75	0.28665
Q9HZ16	Uncharacterized protein	PA3224	9.1	9463.86	105	16.6667	0	0	0	0	3.0303	0.15	0	0	0	0	0.03	0.15	0.285714
Q9I4Q4	Uncharacterized protein	PA1075	4.46	11336.9	105	16.6667	0	0	0	0	3.0303	0.15	0	0	0	0	0.03	0.15	0.285714
Q9I055	Probable chemotaxis transducer	PA2788	5.51	56388.6	531	16.6667	25	14.2857	0	0	12.1212	0.15	0.45	0.157143	0	0	0.151429	0.757143	0.285176
Q9I0Z1	Probable oxidoreductase	PA2491	5.36	36832.4	339	16.6667	0	0	16.6667	0	6.06061	0.4	0	0	0.0833333	0	0.0966667	0.483333	0.285152
Q9HU85	Histidine ammonia-lyase	hutH PA5098	5.63	53779.9	509	0	12.5	0	0	0	3.0303	0	0.725	0	0	0	0.145	0.725	0.284872
Q9HY83	Probable outer membrane protein	PA3526	9.68	33024.3	321	33.3333	0	14.2857	0	0	9.09091	0.3	0	0.157143	0	0	0.0914286	0.457143	0.284824
Q9I251	Copper resistance protein B	pcoB PA2064	4.73	32356.8	325	16.6667	12.5	0	0	0	6.06061	0.25	0.2125	0	0	0	0.0925	0.4625	0.284615
Q9I426	Cytochrome bo	cyoB PA1318	8.86	73934.5	658	16.6667	12.5	42.8571	0	0	15.1515	0.15	0.2125	0.571429	0	0	0.186786	0.933929	0.283869
Q00934	Type 4 fimbriae expression regulatory protein PilR	pilR PA4547	5.82	49737.1	445	33.3333	0	14.2857	16.6667	0	12.1212	0.3	0	0.114286	0.216667	0	0.12619	0.630952	0.283574
Q9HVE6	Uracil phosphoribosyltransferase	upp PA4646	6.45	22937.8	212	33.3333	0	0	0	0	6.06061	0.3	0	0	0	0	0.06	0.3	0.283019
Q9I349	Uncharacterized protein	PA1676	12.11	11785	106	16.6667	0	0	0	0	3.0303	0.15	0	0	0	0	0.03	0.15	0.283019
Q9HVI2	Uncharacterized protein	PA4607	5.49	14982.6	168	16.6667	25	0	0	0	9.09091	0.15	0.0875	0	0	0	0.0475	0.2375	0.282738
Q9HW39	Uncharacterized protein	PA4362	8.4	37797.3	352	33.3333	12.5	0	0	0	9.09091	0.283333	0.2125	0	0	0	0.0991667	0.495833	0.281723
Q9HU53	2,3-bisphosphoglycerate-independent phosphoglycerate mutase	gpmI pgm PA5131	5.07	55601.1	515	0	12.5	0	0	0	3.0303	0	0.725	0	0	0	0.145	0.725	0.281553
Q9HZV7	Putative isohexenylglutaconyl-CoA hydratase	atuE PA2890	5.38	27717.8	264	16.6667	12.5	0	0	0	6.06061	0.133333	0.2375	0	0	0	0.0741667	0.370833	0.280934
Q9HXN1	Membrane-bound lytic murein transglycosylase F	mltF PA3764	5.9	51798.4	490	33.3333	12.5	0	0	0	9.09091	0.3	0.3875	0	0	0	0.1375	0.6875	0.280612
Q9HUR3	Probable major facilitator superfamily	PA4900	9.8	46778.3	446	16.6667	12.5	0	0	0	6.06061	0.15	0.475	0	0	0	0.125	0.625	0.280269
Q9HZA1	Uncharacterized protein	PA3123	4.85	13516.3	125	0	12.5	0	0	0	3.0303	0	0.175	0	0	0	0.035	0.175	0.28
Q9HVV1	Uncharacterized protein	PA4467	6.36	31181.4	310	50	0	0	0	0	9.09091	0.433333	0	0	0	0	0.0866667	0.433333	0.27957
Q9I538	Uncharacterized protein	PA0919	5.17	46653.7	427	33.3333	25	0	0	0	12.1212	0.283333	0.3125	0	0	0	0.119167	0.595833	0.279079
Q9I4U3	DNA recombination protein RmuC homolog	rmuC PA1031	5.47	51539.8	453	0	12.5	14.2857	16.6667	0	9.09091	0	0.2125	0.185714	0.233333	0	0.12631	0.631548	0.278829
Q9I3X2	DNA helicase	PA1372	5.52	79820.6	711	0	37.5	0	0	0	9.09091	0	0.9875	0	0	0	0.1975	0.9875	0.277778
Q9HTV9	Probable ATP-binding/permease fusion ABC transporter	PA5231	6.18	99868.6	916	33.3333	25	14.2857	0	0	15.1515	0.7	0.4125	0.157143	0	0	0.253929	1.26964	0.277215
Q9HU21	dTDP-4-dehydrorhamnose 3,5-epimerase	rmlC PA5164	5.74	20766.5	181	16.6667	0	0	0	0	3.0303	0.25	0	0	0	0	0.05	0.25	0.276243
Q9I5S3	Uncharacterized protein	PA0643	8.54	38675	363	0	0	0	16.6667	0	3.0303	0	0	0	0.5	0	0.1	0.5	0.275482
P52112	Membrane protein GlpM	glpM PA3585	9.82	12040.6	109	16.6667	0	0	0	0	3.0303	0.15	0	0	0	0	0.03	0.15	0.275229
Q9I6T3	Probable permease of ABC transporter	PA0205	10.04	33263.9	306	16.6667	0	14.2857	16.6667	0	9.09091	0.15	0	0.185714	0.0833333	0	0.0838095	0.419048	0.273887
Q51481	Denitrification regulatory protein NirQ	nirQ PA0520	5.31	28904	260	0	12.5	14.2857	0	0	6.06061	0	0.2125	0.142857	0	0	0.0710714	0.355357	0.273352
Q9I6I8	Polyamine transport protein PotH	spuG PA0303	5.15	32360.8	293	33.3333	0	0	0	0	6.06061	0.4	0	0	0	0	0.08	0.4	0.273038
Q9HU98	Probable transcriptional regulator	PA5085	9.12	34292.8	318	16.6667	0	0	0	16.6667	6.06061	0.133333	0	0	0	0.3	0.0866667	0.433333	0.272537
Q9I7A3	Uncharacterized protein	PA0027	9.24	48751.2	428	33.3333	12.5	14.2857	0	0	12.1212	0.283333	0.2125	0.0857143	0	0	0.11631	0.581548	0.271751
Q9HXS9	Uncharacterized protein	PA3712	5.75	24727	231	0	12.5	0	16.6667	0	6.06061	0	0.2125	0	0.1	0	0.0625	0.3125	0.270563
Q9I2D9	Uncharacterized protein	PA1965	5.1	11259.7	111	16.6667	0	0	0	0	3.0303	0.15	0	0	0	0	0.03	0.15	0.27027
Q9I3M1	Probable transporter	PA1491	8.19	44414.9	411	16.6667	12.5	0	0	0	6.06061	0.316667	0.2375	0	0	0	0.110833	0.554167	0.269667
P22609	Type 4 fimbrial assembly protein PilC	pilC PA4527	9.23	40887.1	374	0	12.5	0	16.6667	0	6.06061	0	0.2375	0	0.266667	0	0.100833	0.504167	0.269608
Q9HYW3	Uncharacterized protein	PA3278	6.8	10518.7	99	0	0	0	0	16.6667	3.0303	0	0	0	0	0.133333	0.0266667	0.133333	0.26936
Q9HUV2	Probable ATP-binding component of ABC transporter	PA4861	5.4	31054.5	285	33.3333	0	0	0	0	6.06061	0.383333	0	0	0	0	0.0766667	0.383333	0.269006
Q51383	2Fe-2S ferredoxin	fdx PA3809	4.29	12240.8	112	16.6667	0	0	0	0	3.0303	0.15	0	0	0	0	0.03	0.15	0.267857
Q9I0Y8	Efflux pump membrane transporter	mexF PA2494	5.51	115510	1062	33.3333	0	42.8571	16.6667	33.3333	24.2424	0.3	0	0.571429	0.0833333	0.466667	0.284286	1.42143	0.267689
G3XD94	UDP-N-acetyl-D-glucosamine 6-dehydrogenase	wbpA PA3159	5.36	48155.5	436	0	0	0	16.6667	16.6667	6.06061	0	0	0	0.183333	0.4	0.116667	0.583333	0.267584
Q9HUH1	Probable acyl-CoA dehydrogenase	PA4994	8.78	43266.7	402	16.6667	12.5	0	0	0	6.06061	0.15	0.3875	0	0	0	0.1075	0.5375	0.267413
Q9HTA5	Uncharacterized protein	PA5465	5.54	15270.2	139	0	0	14.2857	0	0	3.0303	0	0	0.185714	0	0	0.0371429	0.185714	0.267215
Q9I6C9	Uncharacterized protein	PA0365	6.83	19557.7	182	0	0	14.2857	0	0	3.0303	0	0	0.242857	0	0	0.0485714	0.242857	0.266876
Q9ZIJ1	Gluconate permease	gnuT PA2322	7.18	47296.8	450	16.6667	12.5	0	16.6667	16.6667	12.1212	0.133333	0.05	0	0.283333	0.133333	0.12	0.6	0.266667
Q9HYJ8	Transport protein HasD	hasD PA3406	10.15	63455.1	600	16.6667	25	0	0	0	9.09091	0.15	0.65	0	0	0	0.16	0.8	0.266667
Q51472	Integration host factor subunit alpha	ihfA himA PA2738	9.57	11339.9	100	16.6667	0	0	0	0	3.0303	0.133333	0	0	0	0	0.0266667	0.133333	0.266667
Q9I1C4	Probable transcriptional regulator	PA2354	8.46	41634.5	376	0	0	0	16.6667	0	3.0303	0	0	0	0.5	0	0.1	0.5	0.265957
Q9I0I5	Probable transporter	PA2653	7.09	45988.8	441	50	0	14.2857	0	0	12.1212	0.5	0	0.0857143	0	0	0.117143	0.585714	0.26563
Q9HWN0	Acetoin catabolism protein AcoB	acoB PA4151	5.01	36437.7	339	0	0	0	33.3333	16.6667	9.09091	0	0	0	0.383333	0.0666667	0.09	0.45	0.265487
Q9I494	Uncharacterized protein	PA1244	8.09	12757.7	113	16.6667	0	0	0	0	3.0303	0.15	0	0	0	0	0.03	0.15	0.265487
Q9HV65	Uncharacterized protein	PA4734	9.54	32652.7	293	0	12.5	0	0	0	3.0303	0	0.3875	0	0	0	0.0775	0.3875	0.264505
Q9I2W9	Phosphoenolpyruvate synthase	ppsA PA1770	5.02	85816.7	791	0	12.5	14.2857	33.3333	33.3333	18.1818	0	0.0375	0.157143	0.283333	0.566667	0.208929	1.04464	0.264132
Q9HUL7	N-acetylmuramoyl-L-alanine amidase	amiB PA4947	9.8	50684	475	0	12.5	0	33.3333	0	9.09091	0	0.175	0	0.45	0	0.125	0.625	0.263158
Q9HX47	Uncharacterized protein	PA3969	9.1	38061.1	361	0	12.5	0	0	0	3.0303	0	0.475	0	0	0	0.095	0.475	0.263158
Q9I063	Uncharacterized protein	PA2780	9.25	13025.1	114	16.6667	0	0	0	0	3.0303	0.15	0	0	0	0	0.03	0.15	0.263158
Q9I246	Probable carbamoyl transferase	PA2069	5.85	63382.9	574	16.6667	12.5	0	33.3333	0	12.1212	0.15	0.2375	0	0.366667	0	0.150833	0.754167	0.262776
Q9I4P9	Flagellar hook protein FlgE	flgE PA1080	4.63	48336.1	462	0	25	14.2857	16.6667	0	12.1212	0	0.1875	0.185714	0.233333	0	0.12131	0.606548	0.262575
Q9I2C0	Coenzyme PQQ synthesis protein E	pqqE PA1989	5.81	42549.3	381	0	0	0	16.6667	0	3.0303	0	0	0	0.5	0	0.1	0.5	0.262467
Q9HZX7	Uncharacterized protein	PA2869	8.29	15949.3	162	0	12.5	0	0	0	3.0303	0	0.2125	0	0	0	0.0425	0.2125	0.262346
P38100	Carbamoyl-phosphate synthase large chain	carB PA4756	5.05	117200	1073	0	12.5	28.5714	16.6667	33.3333	18.1818	0	0.3875	0.385714	0.216667	0.416667	0.28131	1.40655	0.262171
Q9I3J4	Probable transporter	PA1519	7.76	47300.4	449	16.6667	12.5	0	0	0	6.06061	0.2	0.3875	0	0	0	0.1175	0.5875	0.261693
Q9I6H5	D-3-phosphoglycerate dehydrogenase	serA PA0316	6.08	44216.8	409	16.6667	0	0	0	33.3333	9.09091	0.25	0	0	0	0.283333	0.106667	0.533333	0.260799
Q9I3Y3	Multidrug resistance protein PmpM	pmpM norM PA1361	9.75	50870.3	477	33.3333	12.5	0	0	0	9.09091	0.383333	0.2375	0	0	0	0.124167	0.620833	0.260307
Q9HUM7	Ribonuclease R	rnr PA4937	9.04	100150	904	33.3333	0	14.2857	33.3333	0	15.1515	0.333333	0	0.542857	0.3	0	0.235238	1.17619	0.260219
Q9HT93	Uncharacterized protein	PA5477	9.82	39340	346	16.6667	0	0	0	16.6667	6.06061	0.316667	0	0	0	0.133333	0.09	0.45	0.260116
Q9HW52	Uncharacterized protein	PA4349	5.82	31671.5	298	0	12.5	0	0	0	3.0303	0	0.3875	0	0	0	0.0775	0.3875	0.260067
G3XD87	Respiratory nitrate reductase beta chain	narH PA3874	5.82	58105.4	513	33.3333	12.5	0	0	0	9.09091	0.566667	0.1	0	0	0	0.133333	0.666667	0.259909
Q9I752	Uncharacterized protein	PA0080	5.68	14982.9	154	16.6667	0	0	0	0	3.0303	0.2	0	0	0	0	0.04	0.2	0.25974
Q9I2V1	Uncharacterized protein	PA1791	5.82	48559.3	443	16.6667	12.5	0	0	0	6.06061	0.4	0.175	0	0	0	0.115	0.575	0.259594
Q9HW71	Probable enoyl-CoA hydratase/isomerase	PA4330	6.24	28152.6	257	16.6667	0	28.5714	0	0	9.09091	0.133333	0	0.2	0	0	0.0666667	0.333333	0.259403
Q9HZB0	Uncharacterized protein	PA3109	6.7	19246	180	0	0	0	16.6667	0	3.0303	0	0	0	0.233333	0	0.0466667	0.233333	0.259259
Q9I4F1	Probable acyl-CoA dehydrogenase	PA1187	6.13	42350.7	379	16.6667	0	14.2857	16.6667	0	9.09091	0.25	0	0.157143	0.0833333	0	0.0980952	0.490476	0.258826
Q9I3Z5	Uncharacterized protein	PA1349	5.3	12752.7	116	16.6667	0	0	0	0	3.0303	0.15	0	0	0	0	0.03	0.15	0.258621
Q9HWA1	TPR repeat-containing protein PA4299	PA4299	5.91	25099.6	245	16.6667	0	0	0	0	3.0303	0.316667	0	0	0	0	0.0633333	0.316667	0.258503
Q9HTD7	Aspartate ammonia-lyase	aspA PA5429	5.55	51069.9	474	16.6667	12.5	0	0	0	6.06061	0.4	0.2125	0	0	0	0.1225	0.6125	0.258439
Q9I1S6	Uncharacterized protein	PA2189	5.96	20492.4	184	0	12.5	0	0	0	3.0303	0	0.2375	0	0	0	0.0475	0.2375	0.258152
Q9I3N0	Cytochrome c-type biogenesis protein CcmH	ccmH PA1482	8.98	15387.6	155	16.6667	0	0	0	0	3.0303	0.2	0	0	0	0	0.04	0.2	0.258065
Q9HZZ0	Uncharacterized protein	PA2854	5.37	32583	323	0	0	0	16.6667	33.3333	9.09091	0	0	0	0.216667	0.2	0.0833333	0.416667	0.257998
Q9I6T6	Probable amidase	PA0202	5.88	53474.1	485	0	37.5	0	0	0	9.09091	0	0.625	0	0	0	0.125	0.625	0.257732
Q9I371	Probable aminotransferase	PA1654	5.46	43311.7	388	16.6667	12.5	0	0	0	6.06061	0.15	0.35	0	0	0	0.1	0.5	0.257732
Q9HWM2	Ferrienterobactin-binding periplasmic protein FepB	fepB PA4159	5.18	29504.3	301	0	12.5	0	0	0	3.0303	0	0.3875	0	0	0	0.0775	0.3875	0.257475
Q9HZG1	Probable D-alanyl-D-alanine carboxypeptidase	PA3047	9.59	49455.7	476	0	25	0	0	0	6.06061	0	0.6125	0	0	0	0.1225	0.6125	0.257353
G3XD57	Uncharacterized protein	PA0636	8.88	63717.1	611	16.6667	0	0	0	0	3.0303	0.783333	0	0	0	0	0.156667	0.783333	0.25641
Q9I1X4	Uncharacterized protein	PA2141	9.99	19738.7	182	0	0	0	16.6667	0	3.0303	0	0	0	0.233333	0	0.0466667	0.233333	0.25641
Q9I3E9	Uncharacterized protein	PA1568	5.56	13347.1	117	16.6667	0	0	0	0	3.0303	0.15	0	0	0	0	0.03	0.15	0.25641
Q9HV64	Uncharacterized protein	PA4735	5.31	118591	1088	33.3333	25	0	33.3333	0	18.1818	0.833333	0.1875	0	0.366667	0	0.2775	1.3875	0.255055
G3XCW2	Efflux pump membrane transporter	PA2018	5.98	112698	1045	16.6667	50	28.5714	0	0	21.2121	0.15	0.925	0.257143	0	0	0.266429	1.33214	0.254956
Q9I1N9	Uncharacterized protein	PA2230	9.07	25545.9	223	0	0	0	16.6667	0	3.0303	0	0	0	0.283333	0	0.0566667	0.283333	0.254111
Q9I3U9	Uncharacterized protein	PA1395	5.3	15391.4	138	0	12.5	0	0	0	3.0303	0	0.175	0	0	0	0.035	0.175	0.253623
Q9HYB9	Ion-translocating oxidoreductase complex subunit B	rnfB PA3490	4.63	20025.2	188	0	12.5	0	0	0	3.0303	0	0.2375	0	0	0	0.0475	0.2375	0.25266
Q9HX93	Probable metal transporting P-type ATPase	PA3920	6.41	83437.8	792	0	12.5	0	0	0	3.0303	0	1	0	0	0	0.2	1	0.252525
Q9HWQ7	Homoprotocatechuate 2,3-dioxygenase	hpcB PA4124	5.71	33361.7	307	0	12.5	0	0	0	3.0303	0	0.3875	0	0	0	0.0775	0.3875	0.252443
Q9I135	Probable transcriptional regulator	PA2447	6.56	34155	307	0	25	0	0	0	6.06061	0	0.3875	0	0	0	0.0775	0.3875	0.252443
Q9I1K9	Uncharacterized protein	PA2264	5.41	26358.7	238	0	0	28.5714	0	0	6.06061	0	0	0.3	0	0	0.06	0.3	0.252101
Q9HXB9	Probable outer membrane protein	PA3894	5.77	53561.6	496	0	25	0	0	0	6.06061	0	0.625	0	0	0	0.125	0.625	0.252016
Q9I4F9	Two-component response regulator PhoP	phoP PA1179	5.34	25650.3	225	0	0	0	33.3333	0	6.06061	0	0	0	0.283333	0	0.0566667	0.283333	0.251852
Q9HUB3	Sec-independent protein translocase protein TatC	tatC PA5070	5.72	29989.7	267	16.6667	0	14.2857	0	0	6.06061	0.25	0	0.0857143	0	0	0.0671429	0.335714	0.251471
Q9HWB3	Uncharacterized protein	PA4287	10.28	31644.5	296	16.6667	12.5	0	0	0	6.06061	0.133333	0.2375	0	0	0	0.0741667	0.370833	0.250563
P0DP44	Polyphosphate kinase	ppk PA5242	8.92	78292.6	690	0	12.5	0	33.3333	0	9.09091	0	0.2125	0	0.65	0	0.1725	0.8625	0.25
Q9HZ37	Uncharacterized protein	PA3203	10.34	11370.8	120	16.6667	0	0	0	0	3.0303	0.15	0	0	0	0	0.03	0.15	0.25
Q9HZ81	Probable NAD-dependent epimerase/dehydratase WbpK	wbpK PA3146	8.94	33989.4	316	0	12.5	14.2857	0	0	6.06061	0	0.2375	0.157143	0	0	0.0789286	0.394643	0.249774
P50600	Tol-Pal system protein TolA	tolA PA0971	9.55	37935.3	347	16.6667	0	28.5714	0	0	9.09091	0.133333	0	0.3	0	0	0.0866667	0.433333	0.24976
Q9I6B0	Uncharacterized protein	PA0385	9.03	11888.2	107	16.6667	0	0	0	0	3.0303	0.133333	0	0	0	0	0.0266667	0.133333	0.249221
Q9HYX6	Probable transporter	PA3264	10.69	32975.8	311	0	12.5	0	0	0	3.0303	0	0.3875	0	0	0	0.0775	0.3875	0.249196
G3XCV2	Dihydroaeruginoic acid synthetase	pchE PA4226	5.27	156422	1438	0	25	42.8571	50	0	24.2424	0	0.5625	0.628571	0.6	0	0.358214	1.79107	0.249106
Q9I1S8	Uncharacterized protein	PA2187	5.01	16135.2	141	0	12.5	0	0	0	3.0303	0	0.175	0	0	0	0.035	0.175	0.248227
Q9I1U9	Uncharacterized protein	PA2166	8.93	14029	121	16.6667	0	0	0	0	3.0303	0.15	0	0	0	0	0.03	0.15	0.247934
E1JGJ8	Peptide chain release factor 2	prfB PA3701	4.76	41170.8	364	16.6667	0	0	0	33.3333	9.09091	0.25	0	0	0	0.2	0.09	0.45	0.247253
Q9HY84	Argininosuccinate synthase	argG PA3525	5.4	45297.6	405	0	0	0	0	33.3333	6.06061	0	0	0	0	0.5	0.1	0.5	0.246914
Q9HW31	Uncharacterized protein	PA4371	5.64	48410.3	473	0	0	0	50	0	9.09091	0	0	0	0.583333	0	0.116667	0.583333	0.246653
Q9I3I6	Chromosome partition protein Smc	smc PA1527	5.08	131581	1162	33.3333	25	0	0	0	12.1212	0.466667	0.9625	0	0	0	0.285833	1.42917	0.245984
Q9I5H4	Cis-aconitate porin OpdH	opdH PA0755	7.8	46975.6	427	0	50	0	0	0	12.1212	0	0.525	0	0	0	0.105	0.525	0.245902
Q9HX99	Molybdenum cofactor biosynthetic protein A1	moeA1 PA3914	5.86	43201.7	407	16.6667	12.5	0	0	0	6.06061	0.15	0.35	0	0	0	0.1	0.5	0.2457
Q9I4P6	Flagellar L-ring protein	flgH PA1083	5.5	22675.3	231	0	0	0	33.3333	0	6.06061	0	0	0	0.283333	0	0.0566667	0.283333	0.24531
Q9HXZ3	tRNA	tilS PA3638	8.89	48654.8	442	16.6667	12.5	0	0	16.6667	9.09091	0.15	0.175	0	0	0.216667	0.108333	0.541667	0.245098
Q9HXG7	Probable permease of ABC transporter	PA3837	9.81	31157.7	296	16.6667	12.5	0	0	0	6.06061	0.15	0.2125	0	0	0	0.0725	0.3625	0.244932
Q9HU69	Uncharacterized protein	PA5115	5.37	20998	194	0	12.5	0	0	0	3.0303	0	0.2375	0	0	0	0.0475	0.2375	0.244845
Q9I3W4	Probable transcriptional regulator	PA1380	9.25	35443	321	16.6667	0	14.2857	0	0	6.06061	0.15	0	0.242857	0	0	0.0785714	0.392857	0.244771
Q9HZ63	Ubiquinone biosynthesis O-methyltransferase	ubiG PA3171	5.91	25859.7	232	0	0	0	16.6667	0	3.0303	0	0	0	0.283333	0	0.0566667	0.283333	0.244253
Q9HYE2	Uncharacterized protein	PA3464	5.42	49000.1	441	33.3333	12.5	0	0	0	9.09091	0.3	0.2375	0	0	0	0.1075	0.5375	0.243764
Q9HWP1	Uncharacterized protein	PA4140	5.87	65259.1	597	0	12.5	0	0	0	3.0303	0	0.725	0	0	0	0.145	0.725	0.242881
Q51426	Holliday junction ATP-dependent DNA helicase RuvB	ruvB PA0967	5.33	38932.7	352	0	25	0	16.6667	0	9.09091	0	0.325	0	0.1	0	0.085	0.425	0.241477
Q9HXU5	Uncharacterized protein	PA3695	6.5	33301.3	301	16.6667	12.5	0	0	0	6.06061	0.15	0.2125	0	0	0	0.0725	0.3625	0.240864
Q9HUB1	Probable chemotaxis transducer	PA5072	5.08	69701.2	647	0	25	14.2857	16.6667	0	12.1212	0	0.5625	0.114286	0.1	0	0.155357	0.776786	0.240119
Q9HU78	Histidine utilization repressor	hutC PA5105	6.8	27811.7	250	33.3333	0	0	0	0	6.06061	0.3	0	0	0	0	0.06	0.3	0.24
Q9I6B6	Uncharacterized protein	PA0379	10.01	13011.6	125	16.6667	0	0	0	0	3.0303	0.15	0	0	0	0	0.03	0.15	0.24
Q9I2Z8	Probable oxidoreductase	PA1739	5.88	35978.2	323	0	12.5	0	0	0	3.0303	0	0.3875	0	0	0	0.0775	0.3875	0.239938
Q9I1G1	Probable major facilitator superfamily	PA2314	11.44	43383.6	417	0	0	0	16.6667	0	3.0303	0	0	0	0.5	0	0.1	0.5	0.239808
Q9HXR4	Uncharacterized protein	PA3728	5.13	197135	1746	33.3333	12.5	0	16.6667	0	12.1212	1.55	0.0375	0	0.5	0	0.4175	2.0875	0.239118
Q9I119	Uncharacterized protein	PA2463	7.37	61175.9	565	0	37.5	0	0	0	9.09091	0	0.675	0	0	0	0.135	0.675	0.238938
Q9HYK8	NosL protein	nosL PA3396	5.01	16859.8	178	0	12.5	0	0	0	3.0303	0	0.2125	0	0	0	0.0425	0.2125	0.238764
Q9HX62	Uncharacterized protein	PA3954	5.76	40710.8	364	50	0	0	0	0	9.09091	0.433333	0	0	0	0	0.0866667	0.433333	0.238095
Q9HT42	Uncharacterized protein	PA5532	8.37	26697	252	0	0	28.5714	0	0	6.06061	0	0	0.3	0	0	0.06	0.3	0.238095
Q9I452	Probable 3-mercaptopyruvate sulfurtransferase	sseA PA1292	5.34	30597.6	284	0	12.5	0	16.6667	0	6.06061	0	0.2375	0	0.1	0	0.0675	0.3375	0.237676
Q03023	Serralysin	aprA PA1249	4.25	49500.8	479	16.6667	0	14.2857	0	16.6667	9.09091	0.15	0	0.185714	0	0.233333	0.11381	0.569048	0.237598
Q9I3R9	Probable ATP-binding component of ABC transporter	PA1425	6.6	59073.1	538	16.6667	37.5	0	0	0	12.1212	0.15	0.4875	0	0	0	0.1275	0.6375	0.236989
Q9I4D1	Glutathione-regulated potassium-efflux system protein KefB	kefB PA1207	6.41	66339.2	613	16.6667	0	14.2857	33.3333	0	12.1212	0.3	0	0.242857	0.183333	0	0.145238	0.72619	0.23693
Q9I5Z0	S-adenosylmethionine synthase	metK PA0546	5.26	42709.4	396	0	0	14.2857	33.3333	0	9.09091	0	0	0.185714	0.283333	0	0.0938095	0.469048	0.236893
G3XD34	Uncharacterized protein	PA4612	5.41	17206.3	183	0	0	0	16.6667	0	3.0303	0	0	0	0.216667	0	0.0433333	0.216667	0.236794
Q9I4N2	Probable flagellar assembly protein	PA1103	4.78	30050.8	268	16.6667	0	0	0	0	3.0303	0.316667	0	0	0	0	0.0633333	0.316667	0.236318
Q9I5D9	Probable helicase	PA0799	5.93	74972	663	16.6667	0	0	0	0	3.0303	0.783333	0	0	0	0	0.156667	0.783333	0.2363
Q9I4J8	Probable oxidoreductase	PA1137	5.72	34731.7	328	0	12.5	0	0	0	3.0303	0	0.3875	0	0	0	0.0775	0.3875	0.23628
Q9HUE7	Uncharacterized protein	PA5022	5.89	121632	1118	33.3333	25	14.2857	0	0	15.1515	0.75	0.4125	0.157143	0	0	0.263929	1.31964	0.236072
Q9I2P1	Uncharacterized protein	PA1854	8.13	42102.9	385	0	12.5	0	16.6667	0	6.06061	0	0.2375	0	0.216667	0	0.0908333	0.454167	0.235931
Q9HZA4	3-isopropylmalate dehydratase small subunit	leuD PA3120	4.9	24011	212	16.6667	0	0	0	0	3.0303	0.25	0	0	0	0	0.05	0.25	0.235849
Q9HYK7	Ferredoxin--NADP+ reductase	fpr PA3397	5.65	29517.8	258	0	12.5	0	0	16.6667	6.06061	0	0.2375	0	0	0.0666667	0.0608333	0.304167	0.235788
Q9I218	Probable flavin-binding monooxygenase	PA2097	9.37	56082.2	491	16.6667	0	28.5714	0	0	9.09091	0.15	0	0.428571	0	0	0.115714	0.578571	0.235671
Q9I268	Probable transcriptional regulator	PA2047	9.15	36609.2	329	0	12.5	0	0	0	3.0303	0	0.3875	0	0	0	0.0775	0.3875	0.235562
Q9I2D6	Uncharacterized protein	PA1968	9.95	9890.1	85	0	0	0	16.6667	0	3.0303	0	0	0	0.1	0	0.02	0.1	0.235294
Q9I5I8	Uncharacterized protein	PA0741	6.16	22686.7	213	16.6667	0	0	0	0	3.0303	0.25	0	0	0	0	0.05	0.25	0.234742
Q9I3V6	Uncharacterized protein	PA1388	6.03	26910.5	242	0	0	0	16.6667	0	3.0303	0	0	0	0.283333	0	0.0566667	0.283333	0.23416
Q9I6A4	Uncharacterized protein	PA0391	9.6	75040.2	655	16.6667	25	28.5714	0	0	15.1515	0.15	0.3875	0.228571	0	0	0.153214	0.766071	0.233915
Q9HYH3	Uncharacterized protein	PA3432	11.11	14173.4	129	16.6667	0	0	0	0	3.0303	0.15	0	0	0	0	0.03	0.15	0.232558
Q9HZ61	Probable short-chain dehydrogenase	PA3173	5.09	26331.9	246	0	0	14.2857	16.6667	0	6.06061	0	0	0.185714	0.1	0	0.0571429	0.285714	0.232288
Q9HWY9	Uncharacterized protein	PA4038	7.63	26370.4	244	33.3333	0	0	0	0	6.06061	0.283333	0	0	0	0	0.0566667	0.283333	0.23224
Q59653	Aspartate carbamoyltransferase	pyrB PA0402	6.32	36629.1	334	0	12.5	0	0	0	3.0303	0	0.3875	0	0	0	0.0775	0.3875	0.232036
Q9HV71	2-amino-4-hydroxy-6-hydroxymethyldihydropteridine pyrophosphokinase	folK PA4728	4.79	18013.9	162	16.6667	12.5	0	0	0	6.06061	0.15	0.0375	0	0	0	0.0375	0.1875	0.231481
Q9I5L3	Uncharacterized protein	PA0715	9.46	36589.6	318	16.6667	0	0	16.6667	0	6.06061	0.15	0	0	0.216667	0	0.0733333	0.366667	0.230608
Q9I6H1	Uncharacterized protein	PA0320	4.43	10370.7	116	0	0	0	0	16.6667	3.0303	0	0	0	0	0.133333	0.0266667	0.133333	0.229885
P24908	Putative transcriptional regulator	PA0034	9.55	22859.7	207	0	12.5	0	0	0	3.0303	0	0.2375	0	0	0	0.0475	0.2375	0.229469
Q9HYV4	Uncharacterized protein	PA3289	5.68	12477	137	0	0	14.2857	0	0	3.0303	0	0	0.157143	0	0	0.0314286	0.157143	0.229406
Q9HYA9	Uncharacterized protein	PA3500	6.11	39061.2	339	0	12.5	0	0	0	3.0303	0	0.3875	0	0	0	0.0775	0.3875	0.228614
Q9HWX9	Uncharacterized protein	PA4049	7.1	26241	248	33.3333	0	0	0	0	6.06061	0.283333	0	0	0	0	0.0566667	0.283333	0.228495
Q9I4Y0	Uncharacterized protein	PA0989	8.59	18491.2	186	0	12.5	0	0	0	3.0303	0	0.2125	0	0	0	0.0425	0.2125	0.228495
Q9I4T8	Uncharacterized protein	PA1036	4.9	19537.1	186	0	12.5	0	0	0	3.0303	0	0.2125	0	0	0	0.0425	0.2125	0.228495
G3XD66	Sensor protein	narX PA3878	5.64	69324.5	622	16.6667	12.5	0	0	0	6.06061	0.283333	0.425	0	0	0	0.141667	0.708333	0.22776
Q9HUM1	GTPase HflX	hflX PA4943	5.97	48607.3	433	16.6667	0	28.5714	0	0	9.09091	0.15	0	0.342857	0	0	0.0985714	0.492857	0.227648
Q9HXE8	Probable amino acid-binding protein	PA3858	7.8	34638	341	0	12.5	0	0	0	3.0303	0	0.3875	0	0	0	0.0775	0.3875	0.227273
Q9HWX1	Transcriptional repressor NrdR	nrdR PA4057	7.71	17925.5	154	0	12.5	0	0	0	3.0303	0	0.175	0	0	0	0.035	0.175	0.227273
Q9HXX3	Probable cysteine desulfurase	csd PA3667	5.87	43274.2	401	0	25	14.2857	0	0	9.09091	0	0.2125	0.242857	0	0	0.0910714	0.455357	0.227111
Q9I1H7	Probable oxidoreductase	PA2298	6.41	64052.6	574	16.6667	0	0	16.6667	16.6667	9.09091	0.15	0	0	0.283333	0.216667	0.13	0.65	0.226481
Q9HWJ1	Probable FAD-dependent monooxygenase	pqsL PA4190	5.98	43975	398	0	25	0	0	0	6.06061	0	0.45	0	0	0	0.09	0.45	0.226131
Q9HWM0	Ferric enterobactin transport protein FepG	fepG PA4161	11.44	34867.5	343	16.6667	12.5	0	0	0	6.06061	0.15	0.2375	0	0	0	0.0775	0.3875	0.225948
Q9HY74	Uncharacterized protein	PA3536	10.5	16131.2	155	0	12.5	0	0	0	3.0303	0	0.175	0	0	0	0.035	0.175	0.225806
Q9HWK9	Probable nuclease	PA4172	6	30310.2	266	33.3333	0	0	0	0	6.06061	0.3	0	0	0	0	0.06	0.3	0.225564
Q9HTI8	Probable ATP-binding component of ABC transporter	PA5376	7.11	43721.7	392	0	12.5	0	33.3333	0	9.09091	0	0.175	0	0.266667	0	0.0883333	0.441667	0.22534
Q9I5T6	Probable binding protein component of ABC transporter	PA0602	6.54	35594.5	344	0	12.5	0	0	0	3.0303	0	0.3875	0	0	0	0.0775	0.3875	0.225291
Q9I0I1	Probable two-component response regulator	PA2657	5.62	24729.2	223	16.6667	0	0	16.6667	0	6.06061	0.15	0	0	0.1	0	0.05	0.25	0.224215
Q9I369	Uncharacterized protein	PA1656	6.25	58632.5	518	16.6667	12.5	0	0	16.6667	9.09091	0.15	0.2125	0	0	0.216667	0.115833	0.579167	0.223616
Q9I2X1	Uncharacterized protein	PA1768	9.01	17442.9	179	0	0	0	0	33.3333	6.06061	0	0	0	0	0.2	0.04	0.2	0.223464
Q9I6R3	Probable transcriptional regulator	PA0225	6.39	19992.8	179	16.6667	0	0	0	0	3.0303	0.2	0	0	0	0	0.04	0.2	0.223464
Q9I3Z2	Uncharacterized protein	PA1352	8.8	40776.4	403	0	25	0	0	0	6.06061	0	0.45	0	0	0	0.09	0.45	0.223325
Q9I4Q9	Uncharacterized protein	PA1065	6.3	17989	157	0	12.5	0	0	0	3.0303	0	0.175	0	0	0	0.035	0.175	0.22293
Q9I5K4	Probable coat protein A of bacteriophage Pf1	PA0724	4.28	40346.6	420	0	0	0	33.3333	16.6667	9.09091	0	0	0	0.333333	0.133333	0.0933333	0.466667	0.222222
Q9I3U3	Uncharacterized protein	PA1401	5.16	15518.6	135	16.6667	0	0	0	0	3.0303	0.15	0	0	0	0	0.03	0.15	0.222222
G3XD24	Methyl-accepting chemotaxis protein PctA	pctA PA4309	5.19	68017.1	629	16.6667	37.5	0	0	0	12.1212	0.133333	0.5625	0	0	0	0.139167	0.695833	0.221251
Q9HXE7	Carboxylesterase	PA3859	5.02	23420.6	215	0	12.5	0	0	0	3.0303	0	0.2375	0	0	0	0.0475	0.2375	0.22093
Q9HZ02	Uncharacterized protein	PA3238	5.95	48547.9	453	0	25	0	0	0	6.06061	0	0.5	0	0	0	0.1	0.5	0.220751
Q9I099	Threonine--tRNA ligase	thrS PA2744	5.97	73080.2	640	16.6667	12.5	14.2857	0	0	9.09091	0.25	0.2125	0.242857	0	0	0.141071	0.705357	0.220424
G3XD37	Uncharacterized protein	PA1701	6.58	13721.8	121	16.6667	0	0	0	0	3.0303	0.133333	0	0	0	0	0.0266667	0.133333	0.220386
Q9HXF8	Uncharacterized protein	PA3848	7.9	50547.4	451	33.3333	12.5	0	0	0	9.09091	0.283333	0.2125	0	0	0	0.0991667	0.495833	0.219882
Q9I6D5	Uncharacterized protein	PA0359	4.35	9118.33	114	0	12.5	0	0	0	3.0303	0	0.125	0	0	0	0.025	0.125	0.219298
Q9HY57	Phosphotransferase system transporter fructose-specific IIBC component, FruA	fruA PA3560	8.39	58985.4	585	16.6667	0	14.2857	16.6667	0	9.09091	0.3	0	0.157143	0.183333	0	0.128095	0.640476	0.218966
Q9I514	Phosphoribosylglycinamide formyltransferase	purN PA0944	6.67	24734.1	222	0	0	14.2857	0	0	3.0303	0	0	0.242857	0	0	0.0485714	0.242857	0.21879
Q9HZU9	Uncharacterized protein	PA2898	4.82	10437.8	122	16.6667	0	0	0	0	3.0303	0.133333	0	0	0	0	0.0266667	0.133333	0.218579
Q9I3M4	Uncharacterized protein	PA1488	10.21	44212.3	412	0	0	0	33.3333	0	6.06061	0	0	0	0.45	0	0.09	0.45	0.218447
G3XD29	Na	nhaP PA3887	6.09	45486.3	424	16.6667	12.5	0	0	0	6.06061	0.25	0.2125	0	0	0	0.0925	0.4625	0.21816
Q9I128	Uncharacterized protein	PA2454	5.76	31281.1	283	16.6667	12.5	0	0	0	6.06061	0.133333	0.175	0	0	0	0.0616667	0.308333	0.217903
Q9HU43	-1	hisA PA5141	4.95	25937.8	245	0	0	0	33.3333	0	6.06061	0	0	0	0.266667	0	0.0533333	0.266667	0.217687
Q9HVE9	Uncharacterized protein	PA4643	9.14	15773	161	0	12.5	0	0	0	3.0303	0	0.175	0	0	0	0.035	0.175	0.217391
P57702	Adenylyl-sulfate kinase	cysC PA1393	6.34	22060.2	196	0	12.5	0	0	0	3.0303	0	0.2125	0	0	0	0.0425	0.2125	0.216837
Q9HW75	Uncharacterized protein	PA4326	9.56	12237.9	127	0	25	0	0	0	6.06061	0	0.1375	0	0	0	0.0275	0.1375	0.216535
Q9I116	Ferrioxamine receptor FoxA	foxA PA2466	4.85	85886.9	820	16.6667	25	0	0	0	9.09091	0.15	0.7375	0	0	0	0.1775	0.8875	0.216463
Q9HZJ7	Uncharacterized protein	PA3009	4.63	8566.72	77	0	0	0	16.6667	0	3.0303	0	0	0	0.0833333	0	0.0166667	0.0833333	0.21645
Q9I173	Probable ATP-binding component of ABC transporter	PA2408	8.85	27065.4	251	0	0	28.5714	0	0	6.06061	0	0	0.271429	0	0	0.0542857	0.271429	0.216278
Q9I4B6	Membrane-bound lytic murein transglycosylase A	PA1222	5.21	39101.2	385	0	12.5	14.2857	16.6667	0	9.09091	0	0.0875	0.228571	0.1	0	0.0832143	0.416071	0.216141
P34003	Shikimate kinase	aroK PA5039	8.68	19237.4	172	0	0	14.2857	16.6667	0	6.06061	0	0	0.0857143	0.1	0	0.0371429	0.185714	0.215947
O69754	Trans-2,3-dihydro-3-hydroxyanthranilate isomerase	phzF1 phzF PA1904	6	30342.5	278	0	0	0	0	16.6667	3.0303	0	0	0	0	0.3	0.06	0.3	0.215827
Q9HX15	Uncharacterized protein	PA4012	4.54	21808.1	197	0	12.5	0	0	0	3.0303	0	0.2125	0	0	0	0.0425	0.2125	0.215736
Q01602	Transcription regulatory protein OpdE	opdE PA2219	9.9	41592.4	402	50	0	0	0	0	9.09091	0.433333	0	0	0	0	0.0866667	0.433333	0.215589
O87016	tRNA pseudouridine synthase A	truA hisT PA3114	9.14	31483.1	285	16.6667	0	14.2857	0	0	6.06061	0.15	0	0.157143	0	0	0.0614286	0.307143	0.215539
Q9HYN3	Probable acetyltransferase	PA3368	8.38	24197.5	221	0	12.5	0	0	0	3.0303	0	0.2375	0	0	0	0.0475	0.2375	0.214932
Q9I0V1	Probable sodium:alanine symporter	PA2533	8.25	47343.9	449	16.6667	12.5	14.2857	0	0	9.09091	0.15	0.175	0.157143	0	0	0.0964286	0.482143	0.214763
O68282	Glucose-6-phosphate 1-dehydrogenase	zwf PA3183	5.6	55620.5	489	0	25	0	16.6667	0	9.09091	0	0.425	0	0.1	0	0.105	0.525	0.214724
Q9HTJ8	Uncharacterized protein	PA5362	5.58	49985.1	446	0	12.5	28.5714	16.6667	0	12.1212	0	0.0375	0.257143	0.183333	0	0.0955952	0.477976	0.214339
Q9I0I9	NADH-quinone oxidoreductase subunit N	nuoN PA2649	7.79	51719.8	486	33.3333	25	0	0	0	12.1212	0.433333	0.0875	0	0	0	0.104167	0.520833	0.214335
Q9HW04	Arginine biosynthesis bifunctional protein ArgJ	argJ PA4402	4.96	22866.9	405	50	0	0	0	0	9.09091	0.433333	0	0	0	0	0.0866667	0.433333	0.213992
Q9I236	Probable amino acid permease	PA2079	9.49	50487.9	468	0	0	0	16.6667	0	3.0303	0	0	0	0.5	0	0.1	0.5	0.213675
Q9HXB2	Fe	fecA PA3901	5.37	82415.8	784	33.3333	25	0	0	0	12.1212	0.65	0.1875	0	0	0	0.1675	0.8375	0.213648
Q9I3I3	Uncharacterized protein	PA1530	7.97	14000.9	125	16.6667	0	0	0	0	3.0303	0.133333	0	0	0	0	0.0266667	0.133333	0.213333
Q9I3Z0	Uncharacterized protein	PA1354	4.67	15959.1	141	16.6667	0	0	0	0	3.0303	0.15	0	0	0	0	0.03	0.15	0.212766
Q9I370	Probable glutathione S-transferase	PA1655	5.47	22738.2	200	0	12.5	0	0	0	3.0303	0	0.2125	0	0	0	0.0425	0.2125	0.2125
Q9HWQ4	2-oxo-hept-3-ene-1,7-dioate hydratase	hpcG PA4127	5.22	29216.5	267	0	0	0	16.6667	0	3.0303	0	0	0	0.283333	0	0.0566667	0.283333	0.212235
Q9I6U0	Uncharacterized protein	PA0194	6.27	33202.4	299	16.6667	0	0	0	0	3.0303	0.316667	0	0	0	0	0.0633333	0.316667	0.211817
Q03025	Alkaline protease secretion protein AprE	aprE PA1247	7.95	48052.8	432	0	0	14.2857	0	16.6667	6.06061	0	0	0.157143	0	0.3	0.0914286	0.457143	0.21164
Q9HVK7	Uncharacterized protein	PA4577	5.17	11756.3	108	0	0	14.2857	0	0	3.0303	0	0	0.114286	0	0	0.0228571	0.114286	0.21164
Q9HXT3	Probable chemotaxis transducer	wspA PA3708	4.93	59060.1	542	16.6667	12.5	14.2857	0	0	9.09091	0.15	0.2375	0.185714	0	0	0.114643	0.573214	0.211518
Q9HYY6	Probable ATP-binding component of ABC transporter	PA3254	5.92	36223.5	331	33.3333	0	0	0	0	6.06061	0.35	0	0	0	0	0.07	0.35	0.21148
Q9HTU2	Probable ATP-binding component of ABC transporter	PA5252	5.69	70871.6	638	33.3333	0	14.2857	16.6667	0	12.1212	0.3	0	0.157143	0.216667	0	0.134762	0.67381	0.211226
Q9HTA6	Uncharacterized protein	PA5464	6.31	72282.8	652	33.3333	25	0	0	0	12.1212	0.6	0.0875	0	0	0	0.1375	0.6875	0.21089
Q9HVS9	Uncharacterized protein	PA4492	5.62	26816	269	33.3333	0	0	0	0	6.06061	0.283333	0	0	0	0	0.0566667	0.283333	0.210657
Q9HZX0	Probable transcriptional regulator	PA2877	6.81	33702.4	297	0	12.5	0	16.6667	0	6.06061	0	0.2125	0	0.1	0	0.0625	0.3125	0.210438
Q9I7A5	Threonylcarbamoyl-AMP synthase	tsaC rimN PA0022	6.05	20371.4	185	0	12.5	14.2857	0	0	6.06061	0	0.0375	0.157143	0	0	0.0389286	0.194643	0.210425
Q9HWT3	Uncharacterized protein	PA4095	5.09	20485.1	177	0	0	14.2857	0	0	3.0303	0	0	0.185714	0	0	0.0371429	0.185714	0.209847
Q9I5P6	Uncharacterized protein	PA0679	5.45	15028.6	143	16.6667	0	0	0	0	3.0303	0.15	0	0	0	0	0.03	0.15	0.20979
Q9I3R6	Uncharacterized protein	PA1428	6.04	16252.4	143	16.6667	0	0	0	0	3.0303	0.15	0	0	0	0	0.03	0.15	0.20979
Q9HW54	Uncharacterized protein	PA4347	6.46	39305.3	384	16.6667	0	14.2857	0	0	6.06061	0.316667	0	0.0857143	0	0	0.0804762	0.402381	0.209573
Q9HW21	Probable two-component response regulator	PA4381	5.65	25234.9	227	0	12.5	0	0	0	3.0303	0	0.2375	0	0	0	0.0475	0.2375	0.209251
Q9I5C8	Probable major facilitator superfamily	PA0811	9.21	43350.7	415	16.6667	0	28.5714	0	0	9.09091	0.133333	0	0.3	0	0	0.0866667	0.433333	0.208835
Q9I3U8	Probable two-component sensor	PA1396	8.98	60432.1	540	0	25	0	0	0	6.06061	0	0.5625	0	0	0	0.1125	0.5625	0.208333
Q9HY82	Ribonuclease T	rnt PA3528	5	24722.8	224	0	0	0	16.6667	0	3.0303	0	0	0	0.233333	0	0.0466667	0.233333	0.208333
Q9HZ70	Cytidylate kinase	cmk PA3163	5.02	24637	229	0	12.5	0	0	0	3.0303	0	0.2375	0	0	0	0.0475	0.2375	0.207424
Q9HZK2	Uncharacterized protein	PA3003	4.58	20343.7	209	0	0	0	0	16.6667	3.0303	0	0	0	0	0.216667	0.0433333	0.216667	0.207337
Q9I0A3	Phenylalanine--tRNA ligase alpha subunit	pheS PA2740	5.62	38063.5	338	0	12.5	0	0	0	3.0303	0	0.35	0	0	0	0.07	0.35	0.207101
Q9I1D9	Probable binding-protein-dependent maltose/mannitol transport protein	PA2339	9.04	33972.5	310	33.3333	12.5	0	0	0	9.09091	0.283333	0.0375	0	0	0	0.0641667	0.320833	0.206989
Q9I247	Probable major facilitator superfamily	PA2068	9.84	41899.5	387	33.3333	0	0	0	0	6.06061	0.4	0	0	0	0	0.08	0.4	0.206718
Q9HXJ4	4-hydroxy-3-methylbut-2-en-1-yl diphosphate synthase	ispG PA3803	6.04	40056.1	371	33.3333	0	0	0	0	6.06061	0.383333	0	0	0	0	0.0766667	0.383333	0.206649
Q9I5F0	Uncharacterized protein	PA0788	9.5	116447	1041	33.3333	12.5	0	0	0	9.09091	0.35	0.725	0	0	0	0.215	1.075	0.206532
Q9HZ57	Uncharacterized protein	PA3177	6.47	34421.1	307	16.6667	0	0	0	0	3.0303	0.316667	0	0	0	0	0.0633333	0.316667	0.206298
Q9I184	Pyoverdine synthetase F	pvdF PA2396	5.15	31039.1	275	16.6667	0	0	16.6667	0	6.06061	0.2	0	0	0.0833333	0	0.0566667	0.283333	0.206061
Q9HV61	UPF0337 protein PA4738	PA4738	5.3	7611.45	65	0	0	0	0	16.6667	3.0303	0	0	0	0	0.0666667	0.0133333	0.0666667	0.205128
Q9I1H0	AmbB	ambB PA2305	5.95	134447	1249	50	12.5	0	33.3333	0	18.1818	0.75	0.2125	0	0.316667	0	0.255833	1.27917	0.204831
Q9HUV1	Probable ATP-binding component of ABC transporter	PA4862	9	25597.7	232	0	12.5	0	0	0	3.0303	0	0.2375	0	0	0	0.0475	0.2375	0.204741
Q9HVT1	Uncharacterized protein PA4490	PA4490	9.25	21832.6	212	0	0	0	0	16.6667	3.0303	0	0	0	0	0.216667	0.0433333	0.216667	0.204403
Q9HVK1	Uncharacterized protein	PA4583	8.4	44399	404	0	25	0	0	0	6.06061	0	0.4125	0	0	0	0.0825	0.4125	0.204208
Q9HUE0	Probable transcriptional regulator	PA5029	6.2	33282.2	301	16.6667	0	14.2857	0	0	6.06061	0.15	0	0.157143	0	0	0.0614286	0.307143	0.204082
Q9I5C9	Probable haloacid dehalogenase	PA0810	5.42	26251.1	233	0	12.5	0	0	0	3.0303	0	0.2375	0	0	0	0.0475	0.2375	0.203863
Q9XCX7	DNA repair protein RecO	recO PA0772	6.86	25498.5	233	0	12.5	0	0	0	3.0303	0	0.2375	0	0	0	0.0475	0.2375	0.203863
Q9I3X7	Uncharacterized protein	PA1367	4.77	29788.9	278	16.6667	0	0	0	0	3.0303	0.283333	0	0	0	0	0.0566667	0.283333	0.203837
Q9I6X4	Probable Resistance-Nodulation-Cell Division	PA0158	5.79	111951	1015	0	25	0	33.3333	0	12.1212	0	0.3	0	0.733333	0	0.206667	1.03333	0.203612
Q9HW03	Uncharacterized protein	PA4405	10.71	15057.3	131	16.6667	0	0	0	0	3.0303	0.133333	0	0	0	0	0.0266667	0.133333	0.203562
Q51567	Succinate--CoA ligase [ADP-forming] subunit alpha	sucD PA1589	5.79	30266	295	0	0	0	0	16.6667	3.0303	0	0	0	0	0.3	0.06	0.3	0.20339
Q9HU29	Amino acid	PA5155	9.8	26155.4	230	0	0	0	16.6667	0	3.0303	0	0	0	0.233333	0	0.0466667	0.233333	0.202899
Q9HVT2	Alpha-2-macroglobulin homolog	PA4489	5.38	164645	1516	66.6667	50	0	0	0	24.2424	0.75	0.7875	0	0	0	0.3075	1.5375	0.202836
Q9I2V3	Uncharacterized protein	PA1789	5.34	31273.7	287	16.6667	0	14.2857	0	0	6.06061	0.133333	0	0.157143	0	0	0.0580952	0.290476	0.202422
Q9HV28	Uncharacterized protein	PA4780	5.31	33142.5	297	33.3333	0	0	0	0	6.06061	0.3	0	0	0	0	0.06	0.3	0.20202
Q9I2L4	NADH-quinone oxidoreductase subunit A 1	nuoA1 PA1883	9.91	14713.4	132	16.6667	0	0	0	0	3.0303	0.133333	0	0	0	0	0.0266667	0.133333	0.20202
Q9HTY4	Acetylornithine deacetylase	argE PA5206	5.36	42163.2	384	0	12.5	0	0	0	3.0303	0	0.3875	0	0	0	0.0775	0.3875	0.201823
Q9I0M4	Outer-membrane lipoprotein carrier protein	lolA PA2614	5.06	20876.7	208	0	0	14.2857	0	16.6667	6.06061	0	0	0.142857	0	0.0666667	0.0419048	0.209524	0.201465
Q9XCX8	GTPase Era	era PA0771	6.18	34549.8	305	16.6667	0	14.2857	0	0	6.06061	0.15	0	0.157143	0	0	0.0614286	0.307143	0.201405
P40882	Uncharacterized protein PA3753	PA3753	6.43	18509.2	174	0	12.5	0	0	0	3.0303	0	0.175	0	0	0	0.035	0.175	0.201149
Q9I5E9	Probable amino acid permease	PA0789	9.44	51355.2	471	0	25	14.2857	0	0	9.09091	0	0.3875	0.0857143	0	0	0.0946429	0.473214	0.20094
Q9HZ67	Bifunctional chorismate mutase/prephenate dehydratase	pheA PA3166	5.89	40632.4	365	16.6667	0	0	0	16.6667	6.06061	0.15	0	0	0	0.216667	0.0733333	0.366667	0.200913
Q9HVE8	Uncharacterized protein	PA4644	5.59	17109.4	157	0	0	14.2857	0	0	3.0303	0	0	0.157143	0	0	0.0314286	0.157143	0.200182
Q9I2J7	Uncharacterized protein	PA1907	6.74	59845.4	546	0	12.5	14.2857	0	0	6.06061	0	0.3875	0.157143	0	0	0.108929	0.544643	0.199503
Q9HVW0	Arabinose 5-phosphate isomerase KdsD	kdsD PA4457	5.48	34197.7	326	16.6667	12.5	0	0	0	6.06061	0.15	0.175	0	0	0	0.065	0.325	0.199387
Q9I3B7	Uncharacterized protein	PA1604	9.15	34586.8	301	0	0	0	0	16.6667	3.0303	0	0	0	0	0.3	0.06	0.3	0.199336
Q9I5Y8	Transketolase	tktA PA0548	5.15	72220.3	665	0	25	0	0	0	6.06061	0	0.6625	0	0	0	0.1325	0.6625	0.199248
Q9HX12	Uncharacterized protein	PA4015	5.54	16700.4	151	16.6667	0	0	0	0	3.0303	0.15	0	0	0	0	0.03	0.15	0.198675
Q9I0Y3	Probable deaminase	PA2499	6.96	16457.7	151	16.6667	0	0	0	0	3.0303	0.15	0	0	0	0	0.03	0.15	0.198675
Q9HZJ3	3-ketoacyl-CoA thiolase	fadA PA3013	6.31	41642.9	391	0	25	0	0	0	6.06061	0	0.3875	0	0	0	0.0775	0.3875	0.19821
Q9HT07	tRNA modification GTPase MnmE	mnmE trmE PA5567	5.13	48744.1	455	16.6667	0	0	0	16.6667	6.06061	0.316667	0	0	0	0.133333	0.09	0.45	0.197802
Q9I3Y1	Probable sigma-70 factor, ECF subfamily	PA1363	8.84	27208.3	246	0	0	14.2857	0	0	3.0303	0	0	0.242857	0	0	0.0485714	0.242857	0.197445
Q9I0F2	Uncharacterized protein	PA2689	8.27	30364.5	304	33.3333	0	0	0	0	6.06061	0.3	0	0	0	0	0.06	0.3	0.197368
Q9I0L8	ATP-binding protease component ClpA	clpA PA2620	5.69	84010.7	758	0	25	0	16.6667	0	9.09091	0	0.6625	0	0.0833333	0	0.149167	0.745833	0.19679
P43502	Protein PilI	pilI PA0410	6.14	19934.1	178	0	12.5	0	0	0	3.0303	0	0.175	0	0	0	0.035	0.175	0.196629
Q9I3V8	Probable ATP-binding component of ABC transporter	PA1386	5.4	46995.9	422	33.3333	0	14.2857	0	0	9.09091	0.3	0	0.114286	0	0	0.0828571	0.414286	0.196344
P15713	Non-hemolytic phospholipase C	plcN PA3319	8.81	73598.6	692	16.6667	0	28.5714	0	0	9.09091	0.15	0	0.528571	0	0	0.135714	0.678571	0.196119
Q9I411	Uncharacterized protein	PA1333	8.38	5543.16	68	0	0	0	0	16.6667	3.0303	0	0	0	0	0.0666667	0.0133333	0.0666667	0.196078
Q9HVQ2	Probable chemotaxis transducer	PA4520	5.06	72364	673	33.3333	25	0	0	0	12.1212	0.383333	0.275	0	0	0	0.131667	0.658333	0.195641
Q9HT12	Chromosome partitioning protein Spo0J	spoOJ PA5562	9.39	31968.8	290	0	0	0	16.6667	0	3.0303	0	0	0	0.283333	0	0.0566667	0.283333	0.195402
Q9HTM5	Uncharacterized protein	PA5330	9.26	19743.1	205	0	0	0	0	33.3333	6.06061	0	0	0	0	0.2	0.04	0.2	0.195122
Q9I0Q5	Uncharacterized protein	PA2581	8.25	35333.5	346	16.6667	25	0	0	0	9.09091	0.15	0.1875	0	0	0	0.0675	0.3375	0.195087
Q9I2Q1	Uncharacterized protein	PA1844	8.94	16442.7	154	16.6667	0	0	0	0	3.0303	0.15	0	0	0	0	0.03	0.15	0.194805
P95414	Protein NirG	nirG PA0513	4.71	16551.9	147	0	0	14.2857	0	0	3.0303	0	0	0.142857	0	0	0.0285714	0.142857	0.194363
Q9HXX1	Uncharacterized protein	PA3669	9.64	36264.6	326	16.6667	0	0	0	0	3.0303	0.316667	0	0	0	0	0.0633333	0.316667	0.194274
Q9HUP5	Uncharacterized protein	PA4918	4.94	23821.1	219	0	12.5	0	0	0	3.0303	0	0.2125	0	0	0	0.0425	0.2125	0.194064
Q9HZ10	Uncharacterized protein	PA3230	5.83	42269.8	374	16.6667	12.5	0	0	0	6.06061	0.15	0.2125	0	0	0	0.0725	0.3625	0.19385
Q9HWJ8	Uncharacterized protein	PA4183	5.78	17159.6	155	16.6667	0	0	0	0	3.0303	0.15	0	0	0	0	0.03	0.15	0.193548
Q04628	Uncharacterized protein PA1545	PA1545	4.94	16694	155	16.6667	0	0	0	0	3.0303	0.15	0	0	0	0	0.03	0.15	0.193548
Q9I5X4	Probable hydrolase	PA0562	5.41	24231.9	224	0	0	0	16.6667	0	3.0303	0	0	0	0.216667	0	0.0433333	0.216667	0.193452
Q9I4S6	Probable outer membrane protein	PA1048	9.3	29215.8	293	33.3333	0	0	0	0	6.06061	0.283333	0	0	0	0	0.0566667	0.283333	0.193402
Q9HXC3	Probable permease of ABC transporter	PA3890	10.14	23182.2	220	0	12.5	0	0	0	3.0303	0	0.2125	0	0	0	0.0425	0.2125	0.193182
Q9HXP7	Uncharacterized protein	PA3747	9.58	29261.3	266	16.6667	12.5	14.2857	0	0	9.09091	0.133333	0.0375	0.0857143	0	0	0.0513095	0.256548	0.192893
Q9HUJ2	Phosphomethylpyrimidine synthase	thiC PA4973	5.64	69784.2	627	0	12.5	0	0	16.6667	6.06061	0	0.3875	0	0	0.216667	0.120833	0.604167	0.192717
Q9I4Z7	Probable dna-binding stress protein	PA0962	4.96	17493	156	16.6667	0	0	0	0	3.0303	0.15	0	0	0	0	0.03	0.15	0.192308
Q9HW10	Probable two-component response regulator	PA4396	5.52	40288.4	366	0	12.5	0	0	0	3.0303	0	0.35	0	0	0	0.07	0.35	0.191257
Q9I4P8	Flagellar basal-body rod protein FlgF	flgF PA1081	4.89	26660.1	249	0	12.5	0	0	0	3.0303	0	0.2375	0	0	0	0.0475	0.2375	0.190763
Q9HU31	Amino acid	PA5153	4.91	25183.6	250	0	12.5	0	0	0	3.0303	0	0.2375	0	0	0	0.0475	0.2375	0.19
Q9HVF5	Uncharacterized protein	PA4636	6.85	43779.8	386	0	0	0	33.3333	0	6.06061	0	0	0	0.366667	0	0.0733333	0.366667	0.189983
Q9I206	Uncharacterized protein	PA2109	5.43	15728.4	158	16.6667	0	0	0	0	3.0303	0.15	0	0	0	0	0.03	0.15	0.189873
Q51382	Chaperone protein HscA homolog	hscA PA3810	4.88	66446.5	619	0	12.5	0	50	0	12.1212	0	0.0375	0	0.55	0	0.1175	0.5875	0.189822
Q51463	Flagellar M-ring protein	fliF PA1101	4.99	64050.2	598	16.6667	12.5	0	33.3333	0	12.1212	0.2	0.1	0	0.266667	0	0.113333	0.566667	0.189521
Q9HVQ9	Lipopolysaccharide biosynthetic protein LpxO1	lpxO1 PA4512	9.65	34685	299	0	0	0	16.6667	0	3.0303	0	0	0	0.283333	0	0.0566667	0.283333	0.189521
Q9I6G2	UPF0339 protein PA0329	PA0329	9.26	11773.2	110	0	12.5	0	0	16.6667	6.06061	0	0.0375	0	0	0.0666667	0.0208333	0.104167	0.189394
Q9I350	Uncharacterized protein	PA1675	9.26	21110.9	185	0	12.5	0	0	0	3.0303	0	0.175	0	0	0	0.035	0.175	0.189189
Q9I0S0	Uncharacterized protein	PA2565	5.11	15469.7	141	16.6667	0	0	0	0	3.0303	0.133333	0	0	0	0	0.0266667	0.133333	0.189125
Q9HYQ9	Probable major facilitator superfamily	PA3336	9.64	39536.3	388	16.6667	0	0	16.6667	0	6.06061	0.15	0	0	0.216667	0	0.0733333	0.366667	0.189003
Q9I6F0	Uncharacterized protein	PA0343	5.41	30247.4	265	16.6667	0	0	0	0	3.0303	0.25	0	0	0	0	0.05	0.25	0.188679
Q9I0C1	Uncharacterized protein	PA2721	4.8	17356.5	159	16.6667	0	0	0	0	3.0303	0.15	0	0	0	0	0.03	0.15	0.188679
Q9I0K8	Uncharacterized protein	PA2630	4.4	44057.6	389	16.6667	0	0	16.6667	0	6.06061	0.15	0	0	0.216667	0	0.0733333	0.366667	0.188518
Q9I3F0	Uncharacterized protein	PA1567	9.24	50540.7	465	16.6667	12.5	0	0	0	6.06061	0.2	0.2375	0	0	0	0.0875	0.4375	0.188172
Q9HY55	Phosphotransferase system transporter enzyme I, FruI	fruI PA3562	5.05	101573	956	0	12.5	14.2857	16.6667	0	9.09091	0	0.475	0.157143	0.266667	0	0.179762	0.89881	0.188035
Q9I075	Uncharacterized protein	PA2768	10.35	17810.1	160	16.6667	0	0	0	0	3.0303	0.15	0	0	0	0	0.03	0.15	0.1875
Q9I1H6	Probable transcriptional regulator	PA2299	6.93	27805.2	249	0	0	0	16.6667	0	3.0303	0	0	0	0.233333	0	0.0466667	0.233333	0.187416
Q9HVD6	Uncharacterized protein	PA4656	8.38	33851.8	305	0	0	14.2857	0	0	3.0303	0	0	0.285714	0	0	0.0571429	0.285714	0.187354
Q9HV74	Two-component sensor CbrA	cbrA PA4725	5.63	108381	983	50	37.5	0	0	0	18.1818	0.433333	0.4875	0	0	0	0.184167	0.920833	0.187352
Q9I3L5	Probable transporter	PA1497	9.82	31765.1	304	33.3333	0	0	0	0	6.06061	0.283333	0	0	0	0	0.0566667	0.283333	0.186404
Q9HUT1	Uncharacterized protein	PA4882	9.25	28797	255	0	12.5	0	0	0	3.0303	0	0.2375	0	0	0	0.0475	0.2375	0.186275
Q9HVB6	Uncharacterized protein	PA4679	5.3	24873.6	233	0	0	0	16.6667	0	3.0303	0	0	0	0.216667	0	0.0433333	0.216667	0.18598
Q9I3X3	Uncharacterized protein	PA1371	5.33	27419.7	233	0	0	0	16.6667	0	3.0303	0	0	0	0.216667	0	0.0433333	0.216667	0.18598
Q9HZX1	Uncharacterized protein	PA2875	5.58	32851	305	33.3333	0	0	0	0	6.06061	0.283333	0	0	0	0	0.0566667	0.283333	0.185792
Q9HXQ1	tRNA	trmD PA3743	5.11	28359	252	0	0	0	0	16.6667	3.0303	0	0	0	0	0.233333	0.0466667	0.233333	0.185185
Q9HVC9	Molybdopterin biosynthesis MoeB protein	moeB PA4663	5.54	26686.6	252	0	0	0	0	16.6667	3.0303	0	0	0	0	0.233333	0.0466667	0.233333	0.185185
Q9HTP6	Leucine-responsive regulatory protein	lrp PA5308	7.84	18867.9	162	16.6667	0	0	0	0	3.0303	0.15	0	0	0	0	0.03	0.15	0.185185
Q9HWT9	Probable short-chain dehydrogenase	PA4089	6.1	25764.6	253	0	0	0	16.6667	0	3.0303	0	0	0	0.233333	0	0.0466667	0.233333	0.184453
Q9I0E1	Probable major facilitator superfamily	PA2701	9.84	56914.2	529	16.6667	12.5	0	0	0	6.06061	0.25	0.2375	0	0	0	0.0975	0.4875	0.18431
Q9I3W3	Uncharacterized protein	PA1381	5.89	17567.2	163	16.6667	0	0	0	0	3.0303	0.15	0	0	0	0	0.03	0.15	0.184049
Q9I6K8	Sulfate transport protein CysT	cysT PA0282	9.27	29293.3	272	16.6667	0	0	16.6667	0	6.06061	0.15	0	0	0.1	0	0.05	0.25	0.183824
Q9I0J0	NADH-quinone oxidoreductase subunit M	nuoM PA2648	7.21	55703.7	509	33.3333	12.5	0	0	0	9.09091	0.416667	0.05	0	0	0	0.0933333	0.466667	0.183366
Q9ZFE4	Enoyl-[acyl-carrier-protein] reductase [NADH] FabI	fabI PA1806	5.64	28005.8	265	0	0	14.2857	0	0	3.0303	0	0	0.242857	0	0	0.0485714	0.242857	0.183288
Q9HTT1	Uncharacterized protein	PA5269	4.12	10097.1	91	0	0	0	16.6667	0	3.0303	0	0	0	0.0833333	0	0.0166667	0.0833333	0.18315
Q9I603	Probable transcriptional regulator	PA0533	4.98	55385.6	496	0	25	0	0	16.6667	9.09091	0	0.3875	0	0	0.0666667	0.0908333	0.454167	0.183132
Q9HY01	S-	adhC PA3629	5.47	39208.2	370	0	12.5	0	16.6667	0	6.06061	0	0.2375	0	0.1	0	0.0675	0.3375	0.182432
Q9HUH7	3-deoxy-D-manno-octulosonic-acid	waaA PA4988	9.01	46487	425	0	12.5	0	0	0	3.0303	0	0.3875	0	0	0	0.0775	0.3875	0.182353
Q9HZX4	Uncharacterized protein	PA2872	9.64	28803.4	256	0	0	0	16.6667	0	3.0303	0	0	0	0.233333	0	0.0466667	0.233333	0.182292
Q9HXF7	Nucleoid-associated protein PA3849	PA3849	5.24	37930.4	334	0	12.5	0	16.6667	0	6.06061	0	0.0375	0	0.266667	0	0.0608333	0.304167	0.182136
Q9HXW0	Ribosomal RNA small subunit methyltransferase J	rsmJ PA3680	8.88	27904.2	261	0	12.5	0	0	0	3.0303	0	0.2375	0	0	0	0.0475	0.2375	0.181992
Q9HU93	Uncharacterized protein	PA5090	5.6	87821.8	790	16.6667	0	0	16.6667	0	6.06061	0.616667	0	0	0.1	0	0.143333	0.716667	0.181435
Q9I5S0	Uncharacterized protein	PA0646	8.5	36885.1	350	16.6667	0	0	0	0	3.0303	0.316667	0	0	0	0	0.0633333	0.316667	0.180952
Q9I0K9	Adenylosuccinate lyase	purB PA2629	5.59	50500.7	456	16.6667	25	0	0	0	9.09091	0.15	0.2625	0	0	0	0.0825	0.4125	0.180921
Q9I5F6	Bifunctional protein PutA [Includes: Proline dehydrogenase	putA PA0782	5.82	115631	1060	33.3333	12.5	0	16.6667	0	12.1212	0.433333	0.425	0	0.1	0	0.191667	0.958333	0.180818
G3XD32	Uncharacterized protein	PA1872	9.62	27755.2	263	0	12.5	0	0	0	3.0303	0	0.2375	0	0	0	0.0475	0.2375	0.180608
Q9HTX5	Aminomethyltransferase	gcvT PA5215	5.43	38907.3	360	16.6667	12.5	0	0	0	6.06061	0.15	0.175	0	0	0	0.065	0.325	0.180556
Q9I2S1	Probable membrane transporter protein	PA1824	10.01	27175.2	259	0	0	0	0	16.6667	3.0303	0	0	0	0	0.233333	0.0466667	0.233333	0.18018
Q9I589	Chitin-binding protein CbpD	cbpD lasD PA0852	5.98	39242.7	389	16.6667	0	0	0	33.3333	9.09091	0.15	0	0	0	0.2	0.07	0.35	0.179949
Q9HUR2	Benzoylformate decarboxylase	mdlC PA4901	5.51	55672.9	528	33.3333	12.5	0	0	0	9.09091	0.3	0.175	0	0	0	0.095	0.475	0.179924
Q9HUF0	Ribosomal RNA large subunit methyltransferase J	rlmJ PA5019	5.71	31882.3	278	16.6667	0	0	0	0	3.0303	0.25	0	0	0	0	0.05	0.25	0.179856
Q9I0I2	Probable two-component sensor	PA2656	6.36	49831.4	445	16.6667	25	0	0	0	9.09091	0.15	0.25	0	0	0	0.08	0.4	0.179775
Q9I094	DNA-specific endonuclease I	endA PA2749	10.1	25092.6	237	0	12.5	0	0	0	3.0303	0	0.2125	0	0	0	0.0425	0.2125	0.179325
Q9I6Z6	Probable ATP-binding component of ABC transporter	PA0136	8.84	55764.6	523	16.6667	0	0	0	0	3.0303	0.466667	0	0	0	0	0.0933333	0.466667	0.178458
Q9I745	Uncharacterized protein	PA0087	5.36	18693.3	169	16.6667	0	0	0	0	3.0303	0.15	0	0	0	0	0.03	0.15	0.177515
Q9HYP3	Uncharacterized protein	PA3353	6.34	29884	263	0	0	0	0	16.6667	3.0303	0	0	0	0	0.233333	0.0466667	0.233333	0.17744
Q9HU26	Probable outer membrane protein	PA5158	6.4	52788.6	492	16.6667	0	14.2857	0	33.3333	12.1212	0.15	0	0.0857143	0	0.2	0.0871429	0.435714	0.17712
P35818	Type II secretion system protein D	xcpQ PA3105	5.51	66421	658	16.6667	25	14.2857	0	0	12.1212	0.15	0.275	0.157143	0	0	0.116429	0.582143	0.176943
G3XCU9	Probable transcriptional regulator	PA2020	6.64	23727.2	210	0	0	14.2857	0	0	3.0303	0	0	0.185714	0	0	0.0371429	0.185714	0.176871
Q9I348	Uncharacterized protein	PA1677	6.05	21034	198	0	12.5	0	0	0	3.0303	0	0.175	0	0	0	0.035	0.175	0.176768
Q9I558	Acetyl-coenzyme A synthetase 1	acsA1 PA0887	5.91	71762.6	651	0	12.5	0	16.6667	0	6.06061	0	0.475	0	0.1	0	0.115	0.575	0.176651
Q9HYY9	Uncharacterized protein	PA3251	5.7	29978.6	269	0	12.5	0	0	0	3.0303	0	0.2375	0	0	0	0.0475	0.2375	0.17658
Q9HY35	Probable enoyl-CoA hydratase/isomerase	PA3591	6.25	28284.8	265	0	0	0	16.6667	0	3.0303	0	0	0	0.233333	0	0.0466667	0.233333	0.176101
Q9I7B9	Uncharacterized protein	PA0007	6.54	59094.4	568	33.3333	0	0	0	16.6667	9.09091	0.283333	0	0	0	0.216667	0.1	0.5	0.176056
Q9I144	Protein HflC	PA2438	7.29	37344.3	341	33.3333	0	0	0	0	6.06061	0.3	0	0	0	0	0.06	0.3	0.175953
P57112	Soluble pyridine nucleotide transhydrogenase	sthA sth PA2991	6.25	51029.8	464	16.6667	0	14.2857	0	0	6.06061	0.25	0	0.157143	0	0	0.0814286	0.407143	0.175493
Q9HYK2	Uncharacterized protein	PA3402	5.96	36206.1	323	16.6667	0	0	0	0	3.0303	0.283333	0	0	0	0	0.0566667	0.283333	0.175439
Q9I6L4	Uncharacterized protein	PA0276	9.3	18627	171	16.6667	0	0	0	0	3.0303	0.15	0	0	0	0	0.03	0.15	0.175439
Q06584	Pyocin-S2	pys2 PA1150	9.06	73722.6	689	0	12.5	0	0	16.6667	6.06061	0	0.3875	0	0	0.216667	0.120833	0.604167	0.175375
G3XD63	Protein-glutamate methylesterase	chpB PA0414	5.09	37237.1	343	0	0	0	0	16.6667	3.0303	0	0	0	0	0.3	0.06	0.3	0.174927
Q9HTZ5	Uncharacterized protein	PA5194	9.62	30527.4	267	16.6667	0	0	16.6667	0	6.06061	0.15	0	0	0.0833333	0	0.0466667	0.233333	0.174782
Q9HYF1	Polyphosphate:AMP phosphotransferase	PA3455	8.21	58331.5	496	33.3333	0	0	0	0	6.06061	0.433333	0	0	0	0	0.0866667	0.433333	0.174731
Q9I4K5	Rhamnosyltransferase 2	rhlC PA1130	10.48	35925.5	325	0	0	0	16.6667	0	3.0303	0	0	0	0.283333	0	0.0566667	0.283333	0.174359
Q9I2U8	Glutamine--tRNA ligase	glnS PA1794	5.56	62912.9	556	0	0	0	33.3333	16.6667	9.09091	0	0	0	0.183333	0.3	0.0966667	0.483333	0.173861
Q9HZT2	Uncharacterized protein	PA2915	5.68	32013.3	288	16.6667	0	0	0	0	3.0303	0.25	0	0	0	0	0.05	0.25	0.173611
Q9I2Q6	Probable RNA methyltransferase PA1839	PA1839	9.52	38090	346	0	0	0	0	16.6667	3.0303	0	0	0	0	0.3	0.06	0.3	0.17341
Q9HZV5	Putative short chain dehydrogenase involved in catabolism of citronellol	atuG PA2892	6.61	29631	274	0	12.5	0	0	0	3.0303	0	0.2375	0	0	0	0.0475	0.2375	0.173358
Q9I345	Uncharacterized protein	PA1680	9.79	32869.7	327	16.6667	0	0	0	0	3.0303	0.283333	0	0	0	0	0.0566667	0.283333	0.173293
Q9HXR1	Uncharacterized protein	PA3731	6.68	24893.1	231	16.6667	0	0	0	0	3.0303	0.2	0	0	0	0	0.04	0.2	0.17316
Q9HY08	DNA mismatch repair protein MutS	mutS PA3620	5.82	94977.7	855	16.6667	12.5	14.2857	33.3333	0	15.1515	0.15	0.0375	0.185714	0.366667	0	0.147976	0.739881	0.173072
Q9I595	Sulfate transporter CysZ	cysZ PA0846	9.13	27963.8	246	0	12.5	0	0	0	3.0303	0	0.2125	0	0	0	0.0425	0.2125	0.172764
G3XD26	Uncharacterized protein	PA3978	4.39	17154.2	182	0	0	14.2857	0	0	3.0303	0	0	0.157143	0	0	0.0314286	0.157143	0.172684
Q9HZI6	Probable soluble lytic transglycosylase	PA3020	9.49	70759.3	642	33.3333	25	0	0	0	12.1212	0.466667	0.0875	0	0	0	0.110833	0.554167	0.172638
Q9I472	Cob	cobO PA1272	7.08	22292.5	203	0	12.5	0	0	0	3.0303	0	0.175	0	0	0	0.035	0.175	0.172414
Q9HUJ9	Uncharacterized protein	PA4966	5.29	34673.3	337	0	0	14.2857	0	16.6667	6.06061	0	0	0.157143	0	0.133333	0.0580952	0.290476	0.172389
Q9I1G7	Probable ATP-binding component of ABC transporter	PA2308	7.9	31000.7	282	0	0	14.2857	0	0	3.0303	0	0	0.242857	0	0	0.0485714	0.242857	0.172239
O87131	Chemotaxis protein methyltransferase 1	cheR1 PA3348	9.31	30647.5	274	16.6667	0	14.2857	0	0	6.06061	0.15	0	0.0857143	0	0	0.0471429	0.235714	0.172054
Q9HYQ6	Patatin-like protein, PlpD	plpD PA3339	5.21	78898.2	728	33.3333	25	0	0	0	12.1212	0.4	0.225	0	0	0	0.125	0.625	0.171703
Q9HYK9	Probable ABC transporter permease protein NosY	nosY PA3395	7.94	28695.3	275	16.6667	0	14.2857	0	0	6.06061	0.15	0	0.0857143	0	0	0.0471429	0.235714	0.171429
Q9I2T5	Probable permease of ABC transporter	PA1809	6.12	39565.7	360	16.6667	12.5	0	0	0	6.06061	0.133333	0.175	0	0	0	0.0616667	0.308333	0.171296
Q9I2X7	Uncharacterized protein	PA1762	5.78	28752.7	253	0	0	0	0	16.6667	3.0303	0	0	0	0	0.216667	0.0433333	0.216667	0.171278
Q9HWH9	Nitronate monooxygenase	nmoA PA4202	7.76	36782.4	351	33.3333	0	0	0	0	6.06061	0.3	0	0	0	0	0.06	0.3	0.17094
Q9I2G9	Uncharacterized protein	PA1935	4.77	25801.1	234	16.6667	0	0	0	0	3.0303	0.2	0	0	0	0	0.04	0.2	0.17094
Q9HVS5	Probable binding protein component of ABC transporter	PA4496	6.35	57117.6	537	16.6667	12.5	28.5714	0	0	12.1212	0.15	0.0375	0.271429	0	0	0.0917857	0.458929	0.170923
G3XD33	Heme acquisition protein HasAp	hasAp PA3407	4.29	20902.9	205	0	12.5	0	0	0	3.0303	0	0.175	0	0	0	0.035	0.175	0.170732
Q9HT30	Uncharacterized protein	PA5544	8.79	72106	674	33.3333	12.5	0	0	0	9.09091	0.4	0.175	0	0	0	0.115	0.575	0.170623
Q9I2M2	Probable outer membrane protein	PA1875	5.05	44367.7	425	16.6667	12.5	0	0	0	6.06061	0.15	0.2125	0	0	0	0.0725	0.3625	0.170588
Q9HY45	Uncharacterized protein	PA3575	10.15	19133.7	176	16.6667	0	0	0	0	3.0303	0.15	0	0	0	0	0.03	0.15	0.170455
Q9I0K6	Uncharacterized protein	PA2632	7.78	23249.3	206	0	12.5	0	0	0	3.0303	0	0.175	0	0	0	0.035	0.175	0.169903
Q9HZ22	Uncharacterized protein	PA3218	5.79	16526.4	157	16.6667	0	0	0	0	3.0303	0.133333	0	0	0	0	0.0266667	0.133333	0.169851
Q9I2L2	Uncharacterized protein	PA1885	6.17	19411.5	177	16.6667	0	0	0	0	3.0303	0.15	0	0	0	0	0.03	0.15	0.169492
Q9I4I3	Uncharacterized protein	PA1154	10.29	21287.2	177	16.6667	0	0	0	0	3.0303	0.15	0	0	0	0	0.03	0.15	0.169492
Q9I2N2	Molybdate-binding periplasmic protein ModA	modA PA1863	5.96	24083.3	251	0	12.5	0	0	0	3.0303	0	0.2125	0	0	0	0.0425	0.2125	0.169323
Q9I4E1	NAD-dependent protein deacylase 2	cobB2 PA1197	5.78	27686.8	256	0	0	0	16.6667	0	3.0303	0	0	0	0.216667	0	0.0433333	0.216667	0.169271
Q9HZF5	Probable hydrolytic enzyme	PA3053	7.04	35402.3	335	16.6667	0	0	0	0	3.0303	0.283333	0	0	0	0	0.0566667	0.283333	0.169154
Q9I1A2	Uncharacterized protein	PA2377	9.39	46766.3	424	0	25	0	16.6667	0	9.09091	0	0.275	0	0.0833333	0	0.0716667	0.358333	0.169025
Q9I175	Uncharacterized protein	PA2406	5.02	19384.7	186	0	0	14.2857	0	0	3.0303	0	0	0.157143	0	0	0.0314286	0.157143	0.168971
Q9I6X5	Probable Resistance-Nodulation-Cell Division	PA0157	8.73	38282.2	356	0	0	28.5714	0	0	6.06061	0	0	0.3	0	0	0.06	0.3	0.168539
Q51508	Salicylate biosynthesis isochorismate synthase	pchA PA4231	6.41	52071.3	476	0	0	28.5714	16.6667	0	9.09091	0	0	0.3	0.1	0	0.08	0.4	0.168067
Q9I515	Uncharacterized protein	PA0943	6.03	25134.4	238	0	12.5	0	0	16.6667	6.06061	0	0.05	0	0	0.15	0.04	0.2	0.168067
G3XCZ7	Uncharacterized protein	PA3119	5.49	21188	187	0	0	14.2857	0	0	3.0303	0	0	0.157143	0	0	0.0314286	0.157143	0.168067
Q9I1R1	Probable transcriptional regulator	PA2206	6.15	34986.5	315	16.6667	0	14.2857	0	0	6.06061	0.15	0	0.114286	0	0	0.0528571	0.264286	0.1678
Q9I0B8	Uncharacterized protein	PA2724	5.08	16542.6	179	16.6667	0	0	0	0	3.0303	0.15	0	0	0	0	0.03	0.15	0.167598
P48372	DNA gyrase subunit A	gyrA PA3168	4.91	101135	923	0	12.5	14.2857	50	0	15.1515	0	0.0375	0.0857143	0.65	0	0.154643	0.773214	0.167544
Q9HWS5	Uncharacterized protein	PA4103	11.75	22902.4	209	0	12.5	0	0	0	3.0303	0	0.175	0	0	0	0.035	0.175	0.167464
Q9I5Q8	Uncharacterized protein	PA0663	9.69	27198.1	239	16.6667	12.5	0	0	0	6.06061	0.15	0.05	0	0	0	0.04	0.2	0.167364
Q9HZZ7	Probable transcriptional regulator	PA2846	5.91	31666.4	284	0	12.5	0	0	0	3.0303	0	0.2375	0	0	0	0.0475	0.2375	0.167254
O68877	Hemin import ATP-binding protein HmuV	hmuV phuV PA4706	6.21	27524.7	255	0	12.5	0	0	0	3.0303	0	0.2125	0	0	0	0.0425	0.2125	0.166667
Q9HZ91	Probable transcriptional regulator	PA3133	5.97	19175.1	180	16.6667	0	0	0	0	3.0303	0.15	0	0	0	0	0.03	0.15	0.166667
Q9HZC2	Uncharacterized protein	PA3086	9.93	31819.5	286	0	12.5	0	0	0	3.0303	0	0.2375	0	0	0	0.0475	0.2375	0.166084
Q9I0M3	DNA translocase FtsK	ftsK PA2615	6.4	88893.6	811	16.6667	12.5	14.2857	16.6667	0	12.1212	0.2	0.175	0.114286	0.183333	0	0.134524	0.672619	0.165874
Q9I3E7	Probable transcriptional regulator	PA1570	5.64	32381	293	0	0	14.2857	0	0	3.0303	0	0	0.242857	0	0	0.0485714	0.242857	0.165773
Q9I341	Acireductone dioxygenase	mtnD PA1684	5.13	20552	181	16.6667	0	0	0	0	3.0303	0.15	0	0	0	0	0.03	0.15	0.165746
Q9I705	Uncharacterized protein	PA0127	6.49	14842	166	0	25	0	0	0	6.06061	0	0.1375	0	0	0	0.0275	0.1375	0.165663
Q9HVL8	GTPase Obg	obg PA4566	4.8	44338.8	406	0	0	14.2857	16.6667	16.6667	9.09091	0	0	0.0857143	0.183333	0.0666667	0.0671429	0.335714	0.165376
Q9I4X9	Uncharacterized protein	PA0990	5.43	23735.8	212	0	12.5	0	0	0	3.0303	0	0.175	0	0	0	0.035	0.175	0.165094
Q9I307	Uncharacterized protein	PA1730	5.28	52618.1	470	0	12.5	0	0	0	3.0303	0	0.3875	0	0	0	0.0775	0.3875	0.164894
Q9HVE4	Uncharacterized protein	PA4648	4.73	16122.9	182	16.6667	0	0	0	0	3.0303	0.15	0	0	0	0	0.03	0.15	0.164835
Q9I4I6	Uncharacterized protein	PA1149	5.55	10525.9	122	0	0	0	16.6667	0	3.0303	0	0	0	0.1	0	0.02	0.1	0.163934
Q9I6E4	Uncharacterized protein	PA0349	5.44	35586.9	346	0	0	0	16.6667	0	3.0303	0	0	0	0.283333	0	0.0566667	0.283333	0.163776
Q9HYL1	Probable ABC transporter binding protein NosD	nosD PA3393	5.83	43937.8	428	0	12.5	0	0	0	3.0303	0	0.35	0	0	0	0.07	0.35	0.163551
Q9I7C4	Beta sliding clamp	dnaN PA0002	5.13	40694.5	367	0	0	0	16.6667	33.3333	9.09091	0	0	0	0.1	0.2	0.06	0.3	0.163488
O86428	Branched-chain-amino-acid aminotransferase	ilvE PA5013	5.83	34084.6	307	16.6667	0	0	16.6667	0	6.06061	0.15	0	0	0.1	0	0.05	0.25	0.162866
Q9HUP3	NH	nadE PA4920	5.42	29696.7	275	0	0	14.2857	0	16.6667	6.06061	0	0	0.157143	0	0.0666667	0.0447619	0.22381	0.162771
Q9I6I9	Spermidine/putrescine import ATP-binding protein PotA	spuF potA PA0302	6.02	42783.4	384	0	37.5	0	0	0	9.09091	0	0.3125	0	0	0	0.0625	0.3125	0.16276
Q9HVU2	Rod shape-determining protein MreD	mreD PA4479	10.81	18510.5	164	0	0	0	0	16.6667	3.0303	0	0	0	0	0.133333	0.0266667	0.133333	0.162602
Q9HUL0	Uncharacterized protein	PA4955	9.74	56255.2	503	0	12.5	0	0	16.6667	6.06061	0	0.175	0	0	0.233333	0.0816667	0.408333	0.162359
Q9I1D0	Uncharacterized protein	PA2348	6.75	51678.3	462	0	25	0	16.6667	0	9.09091	0	0.275	0	0.1	0	0.075	0.375	0.162338
Q9HY21	Uncharacterized protein	PA3605	9.68	32451.7	308	16.6667	0	0	0	0	3.0303	0.25	0	0	0	0	0.05	0.25	0.162338
Q9I006	Probable outer membrane protein	PA2837	5.99	52027.2	479	16.6667	12.5	0	0	0	6.06061	0.15	0.2375	0	0	0	0.0775	0.3875	0.161795
Q9HW02	UDP-N-acetylmuramate--L-alanine ligase	murC PA4411	5.79	51981.6	480	0	25	0	0	0	6.06061	0	0.3875	0	0	0	0.0775	0.3875	0.161458
Q9HTI5	L-serine dehydratase	sdaB PA5379	5.62	49217.3	458	33.3333	0	14.2857	0	0	9.09091	0.283333	0	0.0857143	0	0	0.0738095	0.369048	0.161156
Q9HV16	Uncharacterized protein	PA4792	9.46	32109.7	311	0	12.5	0	0	0	3.0303	0	0.25	0	0	0	0.05	0.25	0.160772
Q9HXN2	Phosphoribosylformylglycinamidine synthase	purL PA3763	5.04	140647	1298	16.6667	50	0	16.6667	16.6667	21.2121	0.133333	0.675	0	0.1	0.133333	0.208333	1.04167	0.160503
Q9HVT8	Glutamyl-tRNA	gatA PA4483	5.52	51862.8	484	0	12.5	0	0	0	3.0303	0	0.3875	0	0	0	0.0775	0.3875	0.160124
Q9HXF5	Uncharacterized protein	PA3851	5.09	25718.8	250	16.6667	0	0	0	0	3.0303	0.2	0	0	0	0	0.04	0.2	0.16
G3XDA3	Methyl-accepting chemotaxis protein CtpH	ctpH PA2561	5.41	61573.3	568	0	12.5	0	16.6667	0	6.06061	0	0.2375	0	0.216667	0	0.0908333	0.454167	0.159918
Q9I325	Regulatory protein PcrH	pcrH PA1707	4.59	18350.4	167	16.6667	0	0	0	0	3.0303	0.133333	0	0	0	0	0.0266667	0.133333	0.159681
Q9HUU5	Urease subunit alpha	ureC PA4868	5.81	60610.9	566	33.3333	0	0	0	0	6.06061	0.45	0	0	0	0	0.09	0.45	0.159011
Q9I0R0	Uncharacterized protein	PA2576	9.95	31734	299	0	12.5	0	0	0	3.0303	0	0.2375	0	0	0	0.0475	0.2375	0.158863
Q9I565	Probable ring-cleaving dioxygenase	PA0880	5.08	13679.7	126	0	0	0	16.6667	0	3.0303	0	0	0	0.1	0	0.02	0.1	0.15873
Q9HYR7	Probable FAD-dependent monooxygenase	PA3328	8.37	42498.3	388	16.6667	0	14.2857	0	0	6.06061	0.15	0	0.157143	0	0	0.0614286	0.307143	0.158321
Q9I047	Transaldolase	tal PA2796	5.15	33946.5	307	0	0	14.2857	0	0	3.0303	0	0	0.242857	0	0	0.0485714	0.242857	0.158213
Q9I2I3	Uncharacterized protein	PA1921	5.53	30271.3	269	0	25	0	0	0	6.06061	0	0.2125	0	0	0	0.0425	0.2125	0.157993
Q9I0T9	Exodeoxyribonuclease III	xthA PA2545	6.01	31002.9	270	0	12.5	0	0	0	3.0303	0	0.2125	0	0	0	0.0425	0.2125	0.157407
Q9I5E8	Probable membrane transporter protein	PA0790	9.61	28173.6	271	0	12.5	0	0	0	3.0303	0	0.2125	0	0	0	0.0425	0.2125	0.156827
G3XD77	Quorum-sensing control repressor	qscR PA1898	5.69	27254.2	237	0	0	14.2857	16.6667	0	6.06061	0	0	0.0857143	0.1	0	0.0371429	0.185714	0.156721
Q9I6J1	Putrescine-binding periplasmic protein SpuD	spuD PA0300	6.05	38180.6	367	16.6667	12.5	0	16.6667	0	9.09091	0.15	0.0375	0	0.1	0	0.0575	0.2875	0.156676
Q9I4N8	Flagellar glycosyl transferase, FgtA	fgtA PA1091	5.31	187157	1694	33.3333	37.5	0	0	0	15.1515	0.283333	1.0375	0	0	0	0.264167	1.32083	0.155943
P26993	Exoenzyme S synthesis regulatory protein ExsA	exsA PA1713	8.64	31641.7	278	0	0	0	0	16.6667	3.0303	0	0	0	0	0.216667	0.0433333	0.216667	0.155875
Q9HY58	UDP-glucose 6-dehydrogenase	PA3559	5.76	51795.9	464	0	12.5	14.2857	0	0	6.06061	0	0.175	0.185714	0	0	0.0721429	0.360714	0.15548
Q9I6T7	Uncharacterized protein	PA0201	7.1	21734.6	193	16.6667	0	0	0	0	3.0303	0.15	0	0	0	0	0.03	0.15	0.15544
Q9I4N1	Flagellum-specific ATP synthase	fliI PA1104	6.3	48600.8	451	16.6667	0	28.5714	0	0	9.09091	0.15	0	0.2	0	0	0.07	0.35	0.155211
Q9I5S5	Probable bacteriophage protein	PA0641	5.76	130790	1204	50	12.5	0	0	16.6667	15.1515	0.583333	0.05	0	0	0.3	0.186667	0.933333	0.155039
Q9HWS8	Probable dehydrogenase	PA4100	9.43	60354.9	559	16.6667	0	0	0	16.6667	6.06061	0.133333	0	0	0	0.3	0.0866667	0.433333	0.155039
Q9I5V3	Multifunctional CCA protein [Includes: CCA-adding enzyme	cca PA0584	6.42	45639.1	410	16.6667	0	0	0	0	3.0303	0.316667	0	0	0	0	0.0633333	0.316667	0.154472
Q9I414	Probable short-chain dehydrogenase	PA1330	6.03	28852.8	259	16.6667	0	0	0	0	3.0303	0.2	0	0	0	0	0.04	0.2	0.15444
P54292	Regulatory protein RhlR	rhlR lasM vsmR PA3477	6.66	27577.6	241	0	0	14.2857	0	0	3.0303	0	0	0.185714	0	0	0.0371429	0.185714	0.15412
Q9I5A0	Probable oxidoreductase	PA0840	5.52	40333.8	370	0	0	0	16.6667	0	3.0303	0	0	0	0.283333	0	0.0566667	0.283333	0.153153
Q51344	Aspartate-semialdehyde dehydrogenase	asd PA3117	5.54	40494.7	370	16.6667	0	0	0	0	3.0303	0.283333	0	0	0	0	0.0566667	0.283333	0.153153
Q9I244	Elongation factor G 2	fusB fusA2 PA2071	5.11	77574	702	16.6667	12.5	0	0	0	6.06061	0.15	0.3875	0	0	0	0.1075	0.5375	0.153134
Q9HVI7	Serine hydroxymethyltransferase 3	glyA2 PA4602	5.7	45157.2	417	0	0	14.2857	0	16.6667	6.06061	0	0	0.185714	0	0.133333	0.0638095	0.319048	0.15302
Q9HUZ6	2,4-dienoyl-CoA reductase FadH2	fadH2 PA4814	9.93	74632.2	681	16.6667	12.5	0	0	0	6.06061	0.133333	0.3875	0	0	0	0.104167	0.520833	0.152961
Q9HY91	Uncharacterized protein	PA3518	5.97	37520.5	328	0	25	0	0	0	6.06061	0	0.25	0	0	0	0.05	0.25	0.152439
Q9HZT1	Uncharacterized protein	PA2916	11.43	20489.7	197	16.6667	0	0	0	0	3.0303	0.15	0	0	0	0	0.03	0.15	0.152284
Q9I4J1	Probable major facilitator superfamily	PA1144	9.34	47224.6	444	16.6667	12.5	0	0	0	6.06061	0.25	0.0875	0	0	0	0.0675	0.3375	0.152027
Q9I4F7	Uncharacterized protein	PA1181	5.5	124725	1120	0	50	0	0	0	12.1212	0	0.85	0	0	0	0.17	0.85	0.151786
Q9I051	Uncharacterized protein	PA2792	5.26	19082.6	198	16.6667	0	0	0	0	3.0303	0.15	0	0	0	0	0.03	0.15	0.151515
Q9I421	Uncharacterized protein	PA1323	6.08	11586	110	0	0	0	16.6667	0	3.0303	0	0	0	0.0833333	0	0.0166667	0.0833333	0.151515
Q9HZ08	Probable nuclease	PA3232	9.34	23944.8	208	0	0	14.2857	0	0	3.0303	0	0	0.157143	0	0	0.0314286	0.157143	0.151099
Q9I4J6	Uncharacterized protein	PA1139	5.1	27062.3	282	0	12.5	0	0	0	3.0303	0	0.2125	0	0	0	0.0425	0.2125	0.150709
Q9HUC6	ATP-dependent protease subunit HslV	hslV PA5053	6.18	18654.2	177	16.6667	0	0	0	0	3.0303	0.133333	0	0	0	0	0.0266667	0.133333	0.150659
Q9I425	Cytochrome bo	cyoC PA1319	6.11	22846.7	209	0	0	14.2857	0	0	3.0303	0	0	0.157143	0	0	0.0314286	0.157143	0.150376
Q9HU88	Probable permease of ABC transporter	PA5095	9.68	30854.1	283	0	25	0	0	0	6.06061	0	0.2125	0	0	0	0.0425	0.2125	0.150177
Q9I4X2	2-heptyl-4	pqsB PA0997	4.85	30500.8	283	0	12.5	0	0	0	3.0303	0	0.2125	0	0	0	0.0425	0.2125	0.150177
Q9I7A1	Probable sulfate transporter	PA0029	10.08	55176.9	517	0	12.5	0	0	0	3.0303	0	0.3875	0	0	0	0.0775	0.3875	0.149903
Q9I697	Glutathione synthetase	gshB PA0407	5.68	35704.9	317	0	12.5	0	0	0	3.0303	0	0.2375	0	0	0	0.0475	0.2375	0.149842
Q9I612	Probable acyl-CoA dehydrogenase	PA0506	5.62	65358.7	601	16.6667	0	0	33.3333	0	9.09091	0.15	0	0	0.3	0	0.09	0.45	0.14975
Q9HTI6	Uncharacterized protein	PA5378	5.88	32283.6	312	0	0	0	0	16.6667	3.0303	0	0	0	0	0.233333	0.0466667	0.233333	0.149573
P72131	HTH-type transcriptional regulator PtxR	ptxR PA2258	9.83	34992.3	312	0	0	0	16.6667	0	3.0303	0	0	0	0.233333	0	0.0466667	0.233333	0.149573
Q9HYZ8	Lipid A biosynthesis lauroyltransferase	lpxL PA3242	9.84	36063.7	312	0	0	0	16.6667	0	3.0303	0	0	0	0.233333	0	0.0466667	0.233333	0.149573
P57707	2-C-methyl-D-erythritol 4-phosphate cytidylyltransferase	ispD PA3633	5.28	25613.2	234	0	12.5	0	0	0	3.0303	0	0.175	0	0	0	0.035	0.175	0.149573
Q9I123	Uncharacterized protein	PA2459	5.47	23801.1	201	16.6667	0	0	0	0	3.0303	0.15	0	0	0	0	0.03	0.15	0.149254
Q9I5F7	Uncharacterized protein	PA0781	4.96	74205.6	687	0	12.5	14.2857	0	0	6.06061	0	0.2125	0.3	0	0	0.1025	0.5125	0.149199
Q9I1P1	Uncharacterized protein	PA2228	6.47	44222.4	403	0	0	0	0	16.6667	3.0303	0	0	0	0	0.3	0.06	0.3	0.148883
Q9I6U2	Probable TonB-dependent receptor	PA0192	5.2	80970.6	790	16.6667	12.5	0	16.6667	0	9.09091	0.316667	0.0375	0	0.233333	0	0.1175	0.5875	0.148734
P72139	Putative imidazole glycerol phosphate synthase subunit hisF2	hisF2 PA3151	5.62	27448.7	251	0	0	14.2857	0	0	3.0303	0	0	0.185714	0	0	0.0371429	0.185714	0.14798
O87005	Chemotactic transduction protein ChpE	chpE PA0417	8.36	21290	203	16.6667	0	0	0	0	3.0303	0.15	0	0	0	0	0.03	0.15	0.147783
G3XD07	Uncharacterized protein	PA1018	6.19	31632	288	0	12.5	0	0	0	3.0303	0	0.2125	0	0	0	0.0425	0.2125	0.147569
Q9HU42	Imidazole glycerol phosphate synthase subunit HisH 1	hisH1 PA5142	5.86	23697.9	213	0	0	14.2857	0	0	3.0303	0	0	0.157143	0	0	0.0314286	0.157143	0.147552
Q9HYE7	Probable glutamine amidotransferase	PA3459	5.57	66028.1	589	50	0	0	0	0	9.09091	0.433333	0	0	0	0	0.0866667	0.433333	0.147142
Q9HUR8	Probable transmembrane sensor	PA4895	9.68	37624.8	340	16.6667	0	0	0	0	3.0303	0.25	0	0	0	0	0.05	0.25	0.147059
P37452	LexA repressor	lexA PA3007	6.14	22506	204	16.6667	0	0	0	0	3.0303	0.15	0	0	0	0	0.03	0.15	0.147059
Q9I4B9	Uncharacterized protein	PA1219	5.5	23529.1	204	16.6667	0	0	0	0	3.0303	0.15	0	0	0	0	0.03	0.15	0.147059
Q9I376	Probable short-chain dehydrogenase	PA1649	5.68	25784.8	253	0	0	14.2857	0	0	3.0303	0	0	0.185714	0	0	0.0371429	0.185714	0.14681
Q9HYU3	Long-chain-fatty-acid--CoA ligase	fadD2 PA3300	6.74	61736.7	562	0	25	0	0	0	6.06061	0	0.4125	0	0	0	0.0825	0.4125	0.146797
Q9HZG9	Probable transporter	PA3039	9.01	48455.9	460	16.6667	12.5	0	16.6667	0	9.09091	0.15	0.0875	0	0.1	0	0.0675	0.3375	0.146739
Q9I1G9	AmbA	ambA PA2306	9.37	22082	205	16.6667	0	0	0	0	3.0303	0.15	0	0	0	0	0.03	0.15	0.146341
Q9I310	Uncharacterized signaling protein PA1727	PA1727	5.89	74378.8	685	0	0	0	16.6667	0	3.0303	0	0	0	0.5	0	0.1	0.5	0.145985
Q9I0F5	Probable serine/threonine dehydratase, degradative	PA2683	6	33957.8	320	0	0	0	0	16.6667	3.0303	0	0	0	0	0.233333	0.0466667	0.233333	0.145833
Q9I4T7	Uncharacterized protein	PA1037	5.81	22684.1	206	16.6667	0	0	0	0	3.0303	0.15	0	0	0	0	0.03	0.15	0.145631
Q9HT60	Uncharacterized protein	poxA PA5513	8.87	32447.1	292	0	25	0	0	0	6.06061	0	0.2125	0	0	0	0.0425	0.2125	0.145548
Q9I378	Probable sulfate transporter	PA1647	9.08	60718.6	573	33.3333	0	0	0	0	6.06061	0.416667	0	0	0	0	0.0833333	0.416667	0.145433
Q9I3Q0	Uncharacterized protein	PA1451	5.66	43598.2	447	16.6667	12.5	0	0	0	6.06061	0.15	0.175	0	0	0	0.065	0.325	0.145414
Q9HUS6	Probable major facilitator superfamily	PA4887	6.3	47454	438	0	12.5	14.2857	0	0	6.06061	0	0.175	0.142857	0	0	0.0635714	0.317857	0.14514
P95454	Ribosomal RNA large subunit methyltransferase E	rlmE ftsJ rrmJ PA4752	6.85	23498.8	207	16.6667	0	0	0	0	3.0303	0.15	0	0	0	0	0.03	0.15	0.144928
P33639	Sensor protein PilS	pilS PA4546	6.25	58985.2	530	0	0	28.5714	16.6667	0	9.09091	0	0	0.3	0.0833333	0	0.0766667	0.383333	0.144654
Q9HUB9	Uncharacterized protein	PA5064	5.69	22767.1	208	16.6667	0	0	0	0	3.0303	0.15	0	0	0	0	0.03	0.15	0.144231
Q9I7B5	Probable 2-OH-lauroyltransferase	PA0011	9.42	33001.6	295	0	12.5	0	0	0	3.0303	0	0.2125	0	0	0	0.0425	0.2125	0.144068
P20577	Indole-3-glycerol phosphate synthase	trpC PA0651	4.91	30347	278	16.6667	0	0	0	0	3.0303	0.2	0	0	0	0	0.04	0.2	0.143885
Q9I2R7	Probable short-chain dehydrogenase	PA1828	6.9	26918.9	255	16.6667	12.5	0	0	0	6.06061	0.133333	0.05	0	0	0	0.0366667	0.183333	0.143791
Q9HYU6	Probable ATP-dependent helicase	PA3297	8.43	149909	1326	0	0	28.5714	33.3333	16.6667	15.1515	0	0	0.2	0.683333	0.0666667	0.19	0.95	0.143288
Q9HV79	Probable transporter	PA4719	6.91	44794.5	431	16.6667	12.5	0	0	0	6.06061	0.133333	0.175	0	0	0	0.0616667	0.308333	0.143078
Q9I432	Probable transcriptional regulator	PA1312	7.19	33062.9	303	0	0	0	0	16.6667	3.0303	0	0	0	0	0.216667	0.0433333	0.216667	0.143014
Q9HVD7	Ferrochelatase	hemH PA4655	6.38	38571.6	340	0	0	14.2857	16.6667	0	6.06061	0	0	0.142857	0.1	0	0.0485714	0.242857	0.142857
Q9I2K8	Uncharacterized protein	PA1889	7.15	34737.6	327	0	0	0	16.6667	0	3.0303	0	0	0	0.233333	0	0.0466667	0.233333	0.142712
Q9HW13	Uncharacterized protein	PA4391	5.18	36308.6	333	0	12.5	0	0	0	3.0303	0	0.2375	0	0	0	0.0475	0.2375	0.142643
Q9HVT4	Uncharacterized protein	PA4487	5	26102.9	263	16.6667	12.5	0	0	0	6.06061	0.15	0.0375	0	0	0	0.0375	0.1875	0.142586
Q9HZP8	Enoyl-[acyl-carrier-protein] reductase [NADH]	fabV PA2950	5.01	43528.4	398	0	0	0	16.6667	0	3.0303	0	0	0	0.283333	0	0.0566667	0.283333	0.142379
Q9HUG3	Uncharacterized protein	PA5002	8.67	53561.7	472	16.6667	0	14.2857	0	0	6.06061	0.15	0	0.185714	0	0	0.0671429	0.335714	0.142252
Q9I152	Uncharacterized protein	PA2430	9.68	36714.8	334	0	12.5	0	0	0	3.0303	0	0.2375	0	0	0	0.0475	0.2375	0.142216
Q9I6J7	Transcriptional regulator AguR	aguR PA0294	5.98	24424.1	221	0	0	14.2857	0	0	3.0303	0	0	0.157143	0	0	0.0314286	0.157143	0.142211
Q9HYA6	Uncharacterized protein	PA3503	7.71	24084.1	211	16.6667	0	0	0	0	3.0303	0.15	0	0	0	0	0.03	0.15	0.14218
Q9I6F8	Uncharacterized protein	PA0333	9.67	45310.5	423	0	0	0	33.3333	0	6.06061	0	0	0	0.3	0	0.06	0.3	0.141844
Q9I0C2	Uncharacterized protein	PA2720	4.97	23815.9	212	16.6667	0	0	0	0	3.0303	0.15	0	0	0	0	0.03	0.15	0.141509
Q9I1P8	Uncharacterized protein	PA2221	10.24	45117.4	401	0	0	0	16.6667	0	3.0303	0	0	0	0.283333	0	0.0566667	0.283333	0.141313
Q51423	Transcriptional regulatory protein PmpR	pmpR PA0964	4.59	26556.8	248	0	12.5	0	0	0	3.0303	0	0.175	0	0	0	0.035	0.175	0.141129
Q9I691	Uncharacterized protein	PA0422	9.57	20857.4	189	16.6667	0	0	0	0	3.0303	0.133333	0	0	0	0	0.0266667	0.133333	0.141093
Q9HTI0	Probable lipolytic enzyme	PA5384	5.18	34935.8	331	0	0	0	16.6667	0	3.0303	0	0	0	0.233333	0	0.0466667	0.233333	0.140987
Q9I3K7	GTP 3',8-cyclase 2	moaA2 PA1505	6.63	37214.5	331	0	0	0	16.6667	0	3.0303	0	0	0	0.233333	0	0.0466667	0.233333	0.140987
Q9I7B0	Potassium uptake protein TrkA	trkA PA0016	5.23	49927	457	0	12.5	0	16.6667	0	6.06061	0	0.2375	0	0.0833333	0	0.0641667	0.320833	0.140408
Q9I312	Type III export protein PscL	pscL PA1725	4.95	23900	214	16.6667	0	0	0	0	3.0303	0.15	0	0	0	0	0.03	0.15	0.140187
Q9HUV8	Phosphoribosylamine--glycine ligase	purD PA4855	4.94	45212.4	429	16.6667	0	0	0	0	3.0303	0.3	0	0	0	0	0.06	0.3	0.13986
Q9I6K5	Uncharacterized protein	PA0285	5.9	86381.1	760	16.6667	0	14.2857	16.6667	0	9.09091	0.15	0	0.114286	0.266667	0	0.10619	0.530952	0.139724
Q9HWJ7	Probable transcriptional regulator	PA4184	8.17	37686.1	340	0	12.5	0	0	0	3.0303	0	0.2375	0	0	0	0.0475	0.2375	0.139706
Q9I308	Uncharacterized protein	PA1729	5.73	23959.5	215	16.6667	0	0	0	0	3.0303	0.15	0	0	0	0	0.03	0.15	0.139535
Q9HTQ8	ATP-dependent DNA helicase Rep	rep PA5296	5.78	77042.1	669	0	0	0	16.6667	0	3.0303	0	0	0	0.466667	0	0.0933333	0.466667	0.139512
Q9HVJ9	RNA 3'-terminal phosphate cyclase	rtcA PA4585	7.74	36636.9	341	0	12.5	0	0	0	3.0303	0	0.2375	0	0	0	0.0475	0.2375	0.139296
Q9HVT9	Glutamyl-tRNA	gatC PA4482	4.56	10529.9	96	0	0	0	0	16.6667	3.0303	0	0	0	0	0.0666667	0.0133333	0.0666667	0.138889
Q9HYT9	Uncharacterized protein	PA3305	9.19	73137.4	664	0	12.5	14.2857	0	0	6.06061	0	0.175	0.285714	0	0	0.0921429	0.460714	0.138769
Q9HXW7	Glycerol-3-phosphate acyltransferase	plsB PA3673	9.35	94816.5	834	16.6667	0	28.5714	0	0	9.09091	0.15	0	0.428571	0	0	0.115714	0.578571	0.138746
Q9HZD5	Uncharacterized protein	PA3073	7.99	37593.3	340	16.6667	0	14.2857	0	0	6.06061	0.15	0	0.0857143	0	0	0.0471429	0.235714	0.138655
Q9I139	L-serine dehydratase	sdaA PA2443	6.35	48945.2	458	16.6667	0	0	0	0	3.0303	0.316667	0	0	0	0	0.0633333	0.316667	0.138282
Q9I4J2	Uncharacterized protein	PA1143	5.19	24412.8	217	16.6667	0	0	0	0	3.0303	0.15	0	0	0	0	0.03	0.15	0.138249
Q9I1C7	Probable permease of ABC transporter	PA2351	9.58	23271	217	16.6667	0	0	0	0	3.0303	0.15	0	0	0	0	0.03	0.15	0.138249
Q9I671	Glutaryl-CoA dehydrogenase	gcdH PA0447	5.84	43311.4	393	0	0	14.2857	0	0	3.0303	0	0	0.271429	0	0	0.0542857	0.271429	0.138132
Q9HWZ0	Probable ATP-binding component of ABC transporter	PA4037	9.32	33980.1	308	0	12.5	0	0	0	3.0303	0	0.2125	0	0	0	0.0425	0.2125	0.137987
Q9I614	ATP-dependent dethiobiotin synthetase BioD	bioD PA0504	5.36	23337.1	228	0	0	14.2857	0	0	3.0303	0	0	0.157143	0	0	0.0314286	0.157143	0.137845
Q9I2D1	Uncharacterized protein	PA1974	4.43	40204.1	399	0	25	0	0	0	6.06061	0	0.275	0	0	0	0.055	0.275	0.137845
Q9I5H8	Uncharacterized protein	PA0751	9.65	36885.9	345	0	12.5	0	0	0	3.0303	0	0.2375	0	0	0	0.0475	0.2375	0.137681
Q9I4Q8	Probable short-chain dehydrogenase	PA1066	6.91	23375.8	218	16.6667	0	0	0	0	3.0303	0.15	0	0	0	0	0.03	0.15	0.137615
Q9I2M3	Uncharacterized protein	PA1874	3.31	238416	2468	50	12.5	28.5714	0	16.6667	21.2121	1.03333	0.175	0.271429	0	0.216667	0.339286	1.69643	0.137474
Q51468	Flagellar biosynthetic protein FliP	fliP PA1446	5.38	27598.2	255	0	12.5	0	0	0	3.0303	0	0.175	0	0	0	0.035	0.175	0.137255
Q9HYP0	Uncharacterized protein	PA3356	5.47	45161.2	413	0	0	0	16.6667	0	3.0303	0	0	0	0.283333	0	0.0566667	0.283333	0.137207
G3XD15	Type 4 fimbrial biogenesis protein PilW	pilW PA4552	8.81	30078.2	274	16.6667	12.5	0	0	0	6.06061	0.15	0.0375	0	0	0	0.0375	0.1875	0.136861
Q9I4X1	2-heptyl-4	pqsC PA0998	5.09	38238.7	348	0	12.5	0	0	0	3.0303	0	0.2375	0	0	0	0.0475	0.2375	0.136494
Q9HZM9	Ribosomal large subunit pseudouridine synthase C	rluC PA2975	9.91	35641.3	318	0	0	0	16.6667	0	3.0303	0	0	0	0.216667	0	0.0433333	0.216667	0.136268
Q9HY94	Uncharacterized protein	PA3515	5.09	39764.4	357	0	0	14.2857	0	0	3.0303	0	0	0.242857	0	0	0.0485714	0.242857	0.136054
Q9I5T7	Probable two-component response regulator	PA0601	6.08	22900.6	210	0	0	14.2857	0	0	3.0303	0	0	0.142857	0	0	0.0285714	0.142857	0.136054
Q9HY63	Bifunctional polymyxin resistance protein ArnA	arnA PA3554	6.23	74360.6	662	33.3333	0	0	0	0	6.06061	0.45	0	0	0	0	0.09	0.45	0.135952
Q9HTW0	Probable permease of ABC transporter	PA5230	6.17	41042	374	0	12.5	0	0	16.6667	6.06061	0	0.0375	0	0	0.216667	0.0508333	0.254167	0.135918
Q9HTE9	Serine hydroxymethyltransferase 1	glyA1 PA5415	6.12	44699.8	417	0	0	0	16.6667	0	3.0303	0	0	0	0.283333	0	0.0566667	0.283333	0.135891
Q9HWR8	Histidine kinase	PA4112	5.48	153895	1417	33.3333	25	0	0	0	12.1212	0.45	0.5125	0	0	0	0.1925	0.9625	0.13585
Q9I4U2	Acyl-homoserine lactone acylase QuiP	quiP PA1032	6.78	91447.2	847	0	25	0	0	0	6.06061	0	0.575	0	0	0	0.115	0.575	0.135773
Q9HZ49	Probable permease of ABC sugar transporter	PA3189	9.76	34506	310	0	0	14.2857	0	16.6667	6.06061	0	0	0.142857	0	0.0666667	0.0419048	0.209524	0.135177
Q9I618	Biotin synthase	bioB PA0500	5.75	39113.7	352	0	12.5	0	0	0	3.0303	0	0.2375	0	0	0	0.0475	0.2375	0.134943
Q9HUN5	Uncharacterized protein	PA4929	6.93	75267.3	680	33.3333	12.5	0	0	0	9.09091	0.283333	0.175	0	0	0	0.0916667	0.458333	0.134804
Q9I654	Histidine kinase	creC PA0464	5.85	52302.7	474	16.6667	0	14.2857	16.6667	0	9.09091	0.15	0	0.0857143	0.0833333	0	0.0638095	0.319048	0.134619
Q9I1L2	Probable 2-ketogluconate kinase	PA2261	5.59	34041.8	316	0	12.5	0	0	0	3.0303	0	0.2125	0	0	0	0.0425	0.2125	0.134494
Q9I3I9	Xanthine dehydrogenase	xdhA PA1524	6.4	52911.6	484	16.6667	12.5	0	0	0	6.06061	0.15	0.175	0	0	0	0.065	0.325	0.134298
Q7DC81	Phenazine biosynthesis protein PhzE	phzE1 phzE2 PA1903 PA4214	5.49	68979.7	627	0	12.5	0	16.6667	16.6667	9.09091	0	0.0375	0	0.0833333	0.3	0.0841667	0.420833	0.134237
Q9HV85	Uncharacterized protein	PA4713	6.57	16484.6	149	0	0	0	16.6667	0	3.0303	0	0	0	0.1	0	0.02	0.1	0.134228
Q9HW22	Probable two-component sensor	PA4380	5.08	46890.6	426	0	0	14.2857	16.6667	0	6.06061	0	0	0.185714	0.1	0	0.0571429	0.285714	0.134138
Q9I5T4	Probable binding protein component of ABC transporter	PA0604	5.26	35559.2	348	0	0	0	16.6667	0	3.0303	0	0	0	0.233333	0	0.0466667	0.233333	0.1341
Q9HXA6	Uncharacterized protein	PA3907	8.45	29879.2	261	0	12.5	0	0	0	3.0303	0	0.175	0	0	0	0.035	0.175	0.1341
Q9HZK9	Na	nqrD PA2996	9.48	24309	224	16.6667	0	0	0	0	3.0303	0.15	0	0	0	0	0.03	0.15	0.133929
Q9I147	Probable cation-transporting P-type ATPase	PA2435	5.86	68750.4	661	16.6667	12.5	0	0	0	6.06061	0.316667	0.125	0	0	0	0.0883333	0.441667	0.133636
Q9I0B3	Uncharacterized protein	PA2729	5.84	49885.1	449	16.6667	0	0	0	0	3.0303	0.3	0	0	0	0	0.06	0.3	0.13363
Q9HVA6	Uncharacterized protein	PA4689	8.96	83675.8	768	33.3333	12.5	0	0	0	9.09091	0.35	0.1625	0	0	0	0.1025	0.5125	0.133464
Q9HY53	Uncharacterized protein	PA3564	6.51	25388	225	16.6667	0	0	0	0	3.0303	0.15	0	0	0	0	0.03	0.15	0.133333
Q9I2J1	Uncharacterized protein	PA1913	7.87	25410	226	16.6667	0	0	0	0	3.0303	0.15	0	0	0	0	0.03	0.15	0.132743
P11759	GDP-mannose 6-dehydrogenase	algD PA3540	5.43	47599.6	436	0	12.5	14.2857	0	0	6.06061	0	0.175	0.114286	0	0	0.0578571	0.289286	0.1327
Q9HZ65	Methylthioribose-1-phosphate isomerase	mtnA PA3169	5.28	39425	358	0	12.5	0	0	0	3.0303	0	0.2375	0	0	0	0.0475	0.2375	0.132682
Q9HVD5	Renalase	PA4657	6.35	35913.8	327	0	0	0	16.6667	0	3.0303	0	0	0	0.216667	0	0.0433333	0.216667	0.132518
Q9HTN3	Deoxyuridine 5'-triphosphate nucleotidohydrolase	dut PA5321	5.35	15920.2	151	0	0	0	16.6667	0	3.0303	0	0	0	0.1	0	0.02	0.1	0.13245
Q9HXW3	Probable Resistance-Nodulation-Cell Division	PA3677	9.32	37963.9	367	0	0	14.2857	0	0	3.0303	0	0	0.242857	0	0	0.0485714	0.242857	0.132347
Q9I2K1	Uncharacterized protein	PA1896	6.21	43934.9	389	0	0	28.5714	0	0	6.06061	0	0	0.257143	0	0	0.0514286	0.257143	0.132207
Q9I5Y5	D-erythrose-4-phosphate dehydrogenase	epd PA0551	5.6	38743.8	353	0	0	0	0	16.6667	3.0303	0	0	0	0	0.233333	0.0466667	0.233333	0.1322
Q9I5B1	Probable transcriptional regulator	PA0828	6.66	24925.7	227	16.6667	0	0	0	0	3.0303	0.15	0	0	0	0	0.03	0.15	0.132159
Q9I381	Uncharacterized protein	PA1644	5.42	21837.8	202	16.6667	0	0	0	0	3.0303	0.133333	0	0	0	0	0.0266667	0.133333	0.132013
Q9HT76	Vitamin B12-dependent ribonucleotide reductase	nrdJa PA5497	5.76	82741.2	734	0	0	28.5714	33.3333	0	12.1212	0	0	0.3	0.183333	0	0.0966667	0.483333	0.131698
Q9HTL6	Probable transcriptional regulator	PA5342	9.83	29619.7	266	0	12.5	0	0	0	3.0303	0	0.175	0	0	0	0.035	0.175	0.131579
Q9I0N4	Probable thiosulfate sulfurtransferase	PA2603	5.21	57285.5	527	16.6667	12.5	0	0	0	6.06061	0.133333	0.2125	0	0	0	0.0691667	0.345833	0.131246
Q9I136	Glycine cleavage system H protein 1	gcvH1 PA2446	4.1	13793.4	127	0	0	0	16.6667	0	3.0303	0	0	0	0.0833333	0	0.0166667	0.0833333	0.131234
Q9I6Q9	Dicarboxylic acid transporter PcaT	pcaT PA0229	9.25	47182.8	432	0	0	0	16.6667	0	3.0303	0	0	0	0.283333	0	0.0566667	0.283333	0.131173
Q9XCX9	Ribonuclease 3	rnc PA0770	6.18	25506	229	16.6667	0	0	0	0	3.0303	0.15	0	0	0	0	0.03	0.15	0.131004
Q9HV36	Probable ferredoxin	PA4772	6.21	102624	938	33.3333	12.5	14.2857	16.6667	0	15.1515	0.3	0.0875	0.142857	0.0833333	0	0.122738	0.61369	0.130851
Q9HWQ3	Uncharacterized protein	PA4128	5.25	28203.2	268	0	12.5	0	0	0	3.0303	0	0.175	0	0	0	0.035	0.175	0.130597
P07344	Tryptophan synthase alpha chain	trpA PA0035	5.17	28488.4	268	0	12.5	0	0	0	3.0303	0	0.175	0	0	0	0.035	0.175	0.130597
Q9HZN0	Probable hydrolase	PA2974	5.41	25321.9	230	16.6667	0	0	0	0	3.0303	0.15	0	0	0	0	0.03	0.15	0.130435
P24562	Pyridoxal phosphate homeostasis protein	PA0394	6.22	24505	230	16.6667	0	0	0	0	3.0303	0.15	0	0	0	0	0.03	0.15	0.130435
Q9HUE6	UPF0061 protein PA5023	PA5023	5.48	55043.9	486	16.6667	0	0	0	0	3.0303	0.316667	0	0	0	0	0.0633333	0.316667	0.130316
Q9I342	Methylthioribulose-1-phosphate dehydratase	mtnB PA1683	6.05	22867.8	205	16.6667	0	0	0	0	3.0303	0.133333	0	0	0	0	0.0266667	0.133333	0.130081
P72174	UvrABC system protein B	uvrB PA3138	5.3	76067.3	670	0	12.5	14.2857	33.3333	0	12.1212	0	0.0375	0.114286	0.283333	0	0.0870238	0.435119	0.129886
Q9HXV9	Uncharacterized protein	PA3681	9.37	25919.7	231	16.6667	0	0	0	0	3.0303	0.15	0	0	0	0	0.03	0.15	0.12987
Q9HVV4	Nitrogen regulatory protein	ptsN PA4464	4.89	16730.2	154	0	0	0	16.6667	0	3.0303	0	0	0	0.1	0	0.02	0.1	0.12987
Q9I6D4	Uncharacterized protein	PA0360	4.52	33531.4	328	0	12.5	0	0	0	3.0303	0	0.2125	0	0	0	0.0425	0.2125	0.129573
Q9HTS3	Probable hydrolase	PA5281	5.68	25852.6	232	16.6667	0	0	0	0	3.0303	0.15	0	0	0	0	0.03	0.15	0.12931
Q9HYF3	UPF0502 protein PA3453	PA3453	5.44	24160.5	221	0	0	14.2857	0	0	3.0303	0	0	0.142857	0	0	0.0285714	0.142857	0.129282
Q9I354	Serine-threonine kinase Stk1	stk1 PA1671	5.51	36116.6	329	0	12.5	0	0	0	3.0303	0	0.2125	0	0	0	0.0425	0.2125	0.129179
Q9I392	Probable transcriptional regulator	PA1630	7.26	32359.1	288	0	0	14.2857	0	0	3.0303	0	0	0.185714	0	0	0.0371429	0.185714	0.128968
Q9HXG5	Probable sodium:sulfate symporter	PA3839	8.63	65196.7	610	16.6667	0	14.2857	0	0	6.06061	0.25	0	0.142857	0	0	0.0785714	0.392857	0.128806
Q9HWN9	Probable secretion protein	PA4142	8.94	46089.4	418	0	0	14.2857	33.3333	0	9.09091	0	0	0.0857143	0.183333	0	0.0538095	0.269048	0.128731
Q9HWM7	Uncharacterized protein	PA4154	8.94	20548.2	222	0	0	14.2857	0	0	3.0303	0	0	0.142857	0	0	0.0285714	0.142857	0.1287
Q9HZH0	Probable porin	PA3038	6.56	46712.3	421	16.6667	25	0	0	0	9.09091	0.133333	0.1375	0	0	0	0.0541667	0.270833	0.128662
Q9HTM8	Probable oxidoreductase	PA5327	6.22	49435	442	0	0	0	16.6667	0	3.0303	0	0	0	0.283333	0	0.0566667	0.283333	0.128205
Q9I6X3	Probable transcriptional regulator	PA0159	5.7	34715.6	312	16.6667	0	0	0	0	3.0303	0.2	0	0	0	0	0.04	0.2	0.128205
Q9HVF6	Protein MgtC	PA4635	5.77	25157.3	234	16.6667	0	0	0	0	3.0303	0.15	0	0	0	0	0.03	0.15	0.128205
Q9I3V5	Probable glycosyl transferase	PA1389	9	55023.6	494	16.6667	0	0	0	0	3.0303	0.316667	0	0	0	0	0.0633333	0.316667	0.128205
Q9I2G4	Uncharacterized protein	PA1940	8.75	42753.8	379	0	0	14.2857	0	0	3.0303	0	0	0.242857	0	0	0.0485714	0.242857	0.128157
Q9I299	Methylcrotonyl-CoA carboxylase, alpha-subunit	liuD PA2012	5.54	71282.8	655	0	0	14.2857	16.6667	0	6.06061	0	0	0.185714	0.233333	0	0.0838095	0.419048	0.127953
Q60169	Porphobilinogen deaminase	hemC PA5260	5.39	33641.4	313	16.6667	0	0	0	0	3.0303	0.2	0	0	0	0	0.04	0.2	0.127796
Q9HUF9	Uncharacterized protein	PA5006	9.69	54845.1	492	16.6667	0	14.2857	0	0	6.06061	0.2	0	0.114286	0	0	0.0628571	0.314286	0.127758
Q9HZ68	Histidinol-phosphate aminotransferase 2	hisC2 PA3165	5.03	39482.9	369	16.6667	0	14.2857	0	0	6.06061	0.15	0	0.0857143	0	0	0.0471429	0.235714	0.127758
Q9I1C2	Methanesulfonate monooxygenase	msuD PA2356	6.17	41596.2	381	0	0	14.2857	0	0	3.0303	0	0	0.242857	0	0	0.0485714	0.242857	0.127484
Q9HUI7	Uncharacterized protein	PA4978	5.48	72636.8	696	0	0	28.5714	0	0	6.06061	0	0	0.442857	0	0	0.0885714	0.442857	0.127258
Q9I0V2	Probable aminotransferase	PA2531	8.91	37768.9	374	0	12.5	0	0	0	3.0303	0	0.2375	0	0	0	0.0475	0.2375	0.127005
Q9I532	Uncharacterized protein	PA0925	4.65	13182.6	135	0	0	14.2857	0	0	3.0303	0	0	0.0857143	0	0	0.0171429	0.0857143	0.126984
Q9HT28	Uncharacterized protein	PA5546	5.57	44096.3	394	0	25	0	0	0	6.06061	0	0.25	0	0	0	0.05	0.25	0.126904
Q9HVA9	Uncharacterized protein	PA4686	5.37	106829	948	16.6667	0	0	33.3333	0	9.09091	0.283333	0	0	0.316667	0	0.12	0.6	0.126582
Q9HXU1	Probable transcriptional regulator	PA3699	5.49	26345	237	16.6667	0	0	0	0	3.0303	0.15	0	0	0	0	0.03	0.15	0.126582
Q9I1Y3	Chaperone CupA5	cupA5 PA2132	6	23986.3	237	16.6667	0	0	0	0	3.0303	0.15	0	0	0	0	0.03	0.15	0.126582
Q9I245	Uncharacterized protein	PA2070	5.71	92524.2	880	0	12.5	28.5714	0	0	9.09091	0	0.2125	0.342857	0	0	0.111071	0.555357	0.126218
Q9I3Q9	Sensor protein	PA1438	5.93	53726	481	0	0	14.2857	16.6667	0	6.06061	0	0	0.0857143	0.216667	0	0.0604762	0.302381	0.12573
Q9HXN5	N-Acetyl-D-Glucosamine phosphotransferase system transporter	PA3760	5.43	89195.9	842	16.6667	12.5	0	0	0	6.06061	0.316667	0.2125	0	0	0	0.105833	0.529167	0.125693
P50597	Ribonuclease PH	rph PA5334	5.83	25654.2	239	16.6667	0	0	0	0	3.0303	0.15	0	0	0	0	0.03	0.15	0.125523
Q9HWI0	D-alanine--D-alanine ligase A	ddlA PA4201	5.16	36533.7	346	0	0	0	0	16.6667	3.0303	0	0	0	0	0.216667	0.0433333	0.216667	0.125241
Q9I3P3	Uncharacterized protein	PA1469	8.54	25723.3	240	16.6667	0	0	0	0	3.0303	0.15	0	0	0	0	0.03	0.15	0.125
Q9I1Y0	Probable transporter	PA2135	6.7	48308.7	454	16.6667	0	0	0	16.6667	6.06061	0.15	0	0	0	0.133333	0.0566667	0.283333	0.124816
P29365	Homoserine dehydrogenase	hom PA3736	5.26	46224	434	0	12.5	0	16.6667	0	6.06061	0	0.0375	0	0.233333	0	0.0541667	0.270833	0.124808
Q9I3C0	Probable aldehyde dehydrogenase	PA1601	8.21	78072.9	748	16.6667	0	0	0	0	3.0303	0.466667	0	0	0	0	0.0933333	0.466667	0.124777
Q9HUF8	Uncharacterized protein	PA5007	6.46	29414.2	252	0	0	14.2857	0	0	3.0303	0	0	0.157143	0	0	0.0314286	0.157143	0.124717
Q9I4E4	Probable amino acid permease	PA1194	8.64	49924.1	472	16.6667	0	14.2857	0	0	6.06061	0.15	0	0.142857	0	0	0.0585714	0.292857	0.124092
Q9HT96	Probable metalloprotease	PA5474	5.13	49159.5	457	0	12.5	0	16.6667	0	6.06061	0	0.05	0	0.233333	0	0.0566667	0.283333	0.123997
Q9I6A1	Cystathionine beta-synthase	PA0399	5.47	49170.9	457	16.6667	0	0	0	0	3.0303	0.283333	0	0	0	0	0.0566667	0.283333	0.123997
Q9I730	Carbonic anhydrase	PA0102	6.19	26622.3	242	16.6667	0	0	0	0	3.0303	0.15	0	0	0	0	0.03	0.15	0.123967
Q9I3S9	Putative AHL lactonase	halS PA1415	5.51	27478.8	242	16.6667	0	0	0	0	3.0303	0.15	0	0	0	0	0.03	0.15	0.123967
Q9HXK1	Uncharacterized protein	PA3796	4.08	18283.4	195	0	12.5	0	16.6667	0	6.06061	0	0.0375	0	0.0833333	0	0.0241667	0.120833	0.123932
Q9HWB0	Probable chemotaxis transducer	PA4290	5.35	58403.8	538	0	0	0	33.3333	0	6.06061	0	0	0	0.333333	0	0.0666667	0.333333	0.123916
Q51404	Fumarate hydratase class II 2	fumC2 PA4470	5.65	48695.8	458	33.3333	0	0	0	0	6.06061	0.283333	0	0	0	0	0.0566667	0.283333	0.123726
Q9I6J5	Probable glutamine synthetase	spuI PA0296	4.82	50907.6	458	0	0	0	33.3333	0	6.06061	0	0	0	0.283333	0	0.0566667	0.283333	0.123726
P38102	Uncharacterized membrane protein PA4757	PA4757	10	23248.7	216	0	0	0	0	16.6667	3.0303	0	0	0	0	0.133333	0.0266667	0.133333	0.123457
Q9I4L1	Probable deoxyguanosinetriphosphate triphosphohydrolase	dgt PA1124	6.08	56741.8	498	16.6667	0	14.2857	0	0	6.06061	0.15	0	0.157143	0	0	0.0614286	0.307143	0.123351
Q9I5A4	Acetate kinase	ackA PA0836	6.59	42421.3	394	0	0	14.2857	0	0	3.0303	0	0	0.242857	0	0	0.0485714	0.242857	0.123278
Q9I1I9	Uncharacterized protein	PA2286	9.37	55118.1	514	16.6667	0	0	0	0	3.0303	0.316667	0	0	0	0	0.0633333	0.316667	0.123217
Q9HX31	DNA polymerase III, delta subunit	holA PA3989	6.47	37378.1	345	0	12.5	0	0	0	3.0303	0	0.2125	0	0	0	0.0425	0.2125	0.123188
Q9HXC0	Uncharacterized protein	PA3893	9.12	80550.6	731	33.3333	0	0	0	0	6.06061	0.45	0	0	0	0	0.09	0.45	0.123119
Q9HXW9	Probable permease of ABC transporter	PA3671	5.82	26835.9	244	16.6667	0	0	0	0	3.0303	0.15	0	0	0	0	0.03	0.15	0.122951
Q9HW16	Uncharacterized protein	PA4388	5.94	27000.7	244	16.6667	0	0	0	0	3.0303	0.15	0	0	0	0	0.03	0.15	0.122951
Q9HU03	Probable iron-containing alcohol dehydrogenase	PA5186	5.46	40354.7	387	0	12.5	0	0	0	3.0303	0	0.2375	0	0	0	0.0475	0.2375	0.122739
Q9HXZ9	Uncharacterized protein	PA3631	10.32	44020.1	408	16.6667	0	0	0	0	3.0303	0.25	0	0	0	0	0.05	0.25	0.122549
Q9I5J8	Uncharacterized protein	PA0731	9.71	23579	245	16.6667	0	0	0	0	3.0303	0.15	0	0	0	0	0.03	0.15	0.122449
Q9I463	Adenosylcobinamide-GDP ribazoletransferase	cobS PA1281	9.23	25638.8	245	16.6667	0	0	0	0	3.0303	0.15	0	0	0	0	0.03	0.15	0.122449
Q9HTS2	Probable major facilitator superfamily	PA5282	9.62	39740	389	0	12.5	0	0	0	3.0303	0	0.2375	0	0	0	0.0475	0.2375	0.122108
P43336	Aromatic-amino-acid aminotransferase	phhC PA0870	5.86	43273.4	399	0	0	14.2857	0	0	3.0303	0	0	0.242857	0	0	0.0485714	0.242857	0.121733
G3XD19	O-antigen translocase	wzx PA3153	8.89	45271	411	16.6667	12.5	0	0	0	6.06061	0.2	0.05	0	0	0	0.05	0.25	0.121655
Q9I191	PvdR	pvdR PA2389	6.42	39466.3	391	0	12.5	0	0	0	3.0303	0	0.2375	0	0	0	0.0475	0.2375	0.121483
Q9HX05	Probable aldehyde dehydrogenase	PA4022	5.5	54979.7	506	16.6667	0	14.2857	0	0	6.06061	0.15	0	0.157143	0	0	0.0614286	0.307143	0.1214
Q9HUZ8	Nitrate-inducible formate dehydrogenase, beta subunit	fdnH PA4811	5.64	33773.2	309	16.6667	12.5	0	0	0	6.06061	0.15	0.0375	0	0	0	0.0375	0.1875	0.121359
P27017	Aliphatic amidase expression-regulating protein	amiC PA3364	5.64	42675.9	385	16.6667	0	0	16.6667	0	6.06061	0.15	0	0	0.0833333	0	0.0466667	0.233333	0.121212
Q9HTW7	UbiH protein	ubiH PA5223	6.38	42965.2	394	0	12.5	0	0	0	3.0303	0	0.2375	0	0	0	0.0475	0.2375	0.120558
Q9I645	Probable glutathione S-transferase	PA0473	5.73	28326.6	249	16.6667	0	0	0	0	3.0303	0.15	0	0	0	0	0.03	0.15	0.120482
Q9I2M0	Probable secretion protein	PA1877	6.89	44182.1	395	0	12.5	0	0	0	3.0303	0	0.2375	0	0	0	0.0475	0.2375	0.120253
Q9I275	Probable glutamine synthetase	PA2040	4.77	50931.8	458	0	25	0	0	0	6.06061	0	0.275	0	0	0	0.055	0.275	0.120087
Q9I6T0	Malonate decarboxylase alpha subunit	mdcA PA0208	6.01	61424.4	554	0	12.5	14.2857	0	0	6.06061	0	0.175	0.157143	0	0	0.0664286	0.332143	0.119907
Q9HYN8	Uncharacterized protein	PA3358	9.92	30319.2	292	0	12.5	0	0	0	3.0303	0	0.175	0	0	0	0.035	0.175	0.119863
Q9HYV5	Uncharacterized protein	PA3288	5.92	18361.3	167	0	0	0	16.6667	0	3.0303	0	0	0	0.1	0	0.02	0.1	0.11976
Q9HWS3	Uncharacterized protein	PA4105	6.33	28629.6	251	16.6667	0	0	0	0	3.0303	0.15	0	0	0	0	0.03	0.15	0.119522
Q9HYL9	Phosphonate transport protein PhnE	phnE PA3382	6.3	28414.7	264	0	0	14.2857	0	0	3.0303	0	0	0.157143	0	0	0.0314286	0.157143	0.119048
Q9HUD7	Probable transcriptional regulator	PA5032	9.71	39747.8	357	0	12.5	0	0	0	3.0303	0	0.2125	0	0	0	0.0425	0.2125	0.119048
Q9I1U8	Uncharacterized protein	PA2167	5.66	39692.8	365	0	0	0	16.6667	0	3.0303	0	0	0	0.216667	0	0.0433333	0.216667	0.118721
Q9HY62	Probable 4-deoxy-4-formamido-L-arabinose-phosphoundecaprenol deformylase ArnD	arnD PA3555	9.98	32919.7	295	0	12.5	0	0	0	3.0303	0	0.175	0	0	0	0.035	0.175	0.118644
Q9HYJ9	Metalloprotease secretion protein	hasE PA3405	6.13	48776.8	443	0	25	0	0	0	6.06061	0	0.2625	0	0	0	0.0525	0.2625	0.11851
Q9HTA1	Uncharacterized protein	PA5469	5.75	27809.2	254	16.6667	0	0	0	0	3.0303	0.15	0	0	0	0	0.03	0.15	0.11811
Q9HZL5	Uncharacterized protein	PA2989	6.13	28376	254	16.6667	0	0	0	0	3.0303	0.15	0	0	0	0	0.03	0.15	0.11811
Q9I1N0	PslI	pslI PA2239	8.52	40643.6	367	0	0	0	0	16.6667	3.0303	0	0	0	0	0.216667	0.0433333	0.216667	0.118074
Q9KGU6	1-deoxy-D-xylulose 5-phosphate reductoisomerase	dxr PA3650	5.57	42508.8	396	0	0	0	16.6667	0	3.0303	0	0	0	0.233333	0	0.0466667	0.233333	0.117845
Q9I761	Uncharacterized protein	PA0071	5.82	59566.2	570	16.6667	0	14.2857	0	0	6.06061	0.15	0	0.185714	0	0	0.0671429	0.335714	0.117794
Q9I0K4	Isocitrate lyase	PA2634	5.68	58886.7	531	16.6667	12.5	0	0	0	6.06061	0.15	0.1625	0	0	0	0.0625	0.3125	0.117702
Q9I7A6	Uncharacterized protein	PA0021	6.61	37719.2	362	0	12.5	0	0	0	3.0303	0	0.2125	0	0	0	0.0425	0.2125	0.117403
Q9I1V3	Probable glycosyl hydrolase	PA2162	5.86	103693	926	0	0	42.8571	0	0	9.09091	0	0	0.542857	0	0	0.108571	0.542857	0.117248
Q9HX91	Uncharacterized protein PA3922	PA3922	7.91	48693.4	455	0	0	0	0	16.6667	3.0303	0	0	0	0	0.266667	0.0533333	0.266667	0.117216
Q9HUC0	Ubiquinone/menaquinone biosynthesis C-methyltransferase UbiE	ubiE PA5063	9.06	28254.4	256	16.6667	0	0	0	0	3.0303	0.15	0	0	0	0	0.03	0.15	0.117188
Q06553	HTH-type transcriptional regulator PrtR	prtR PA0611	5.63	28111.9	256	16.6667	0	0	0	0	3.0303	0.15	0	0	0	0	0.03	0.15	0.117188
Q9I224	Uncharacterized protein	PA2091	7.7	44953.8	427	16.6667	0	0	0	0	3.0303	0.25	0	0	0	0	0.05	0.25	0.117096
Q9HXN4	N-Acetyl-D-Glucosamine phosphotransferase system transporter	PA3761	8.24	60575.1	570	33.3333	0	0	0	0	6.06061	0.333333	0	0	0	0	0.0666667	0.333333	0.116959
Q9I1M0	Lipoamide acyltransferase component of branched-chain alpha-keto acid dehydrogenase complex	bkdB PA2249	5.84	45643	428	0	0	0	33.3333	16.6667	9.09091	0	0	0	0.183333	0.0666667	0.05	0.25	0.116822
Q9I066	Uncharacterized protein	PA2777	8.03	34515.2	318	0	0	14.2857	0	0	3.0303	0	0	0.185714	0	0	0.0371429	0.185714	0.116801
Q9HW29	Uncharacterized protein	PA4373	6.14	40005.2	364	0	25	0	0	0	6.06061	0	0.2125	0	0	0	0.0425	0.2125	0.116758
Q9I3X4	Uncharacterized protein	PA1370	5.92	69531.5	621	16.6667	25	0	0	0	9.09091	0.15	0.2125	0	0	0	0.0725	0.3625	0.116747
Q9HTG3	Uncharacterized protein	PA5401	7.94	27298.4	257	16.6667	0	0	0	0	3.0303	0.15	0	0	0	0	0.03	0.15	0.116732
G3XD12	Hydrogen cyanide synthase subunit HcnC	hcnC PA2195	6.16	43505.7	417	0	0	14.2857	0	0	3.0303	0	0	0.242857	0	0	0.0485714	0.242857	0.116478
Q9HW50	Probable acyltransferase	PA4351	11.47	28304.9	258	16.6667	0	0	0	0	3.0303	0.15	0	0	0	0	0.03	0.15	0.116279
Q9I032	Transport permease protein	PA2811	9.71	28405.9	259	0	12.5	0	0	0	3.0303	0	0.15	0	0	0	0.03	0.15	0.11583
Q9I4M6	Probable transcriptional regulator	PA1109	8.42	28877.1	259	16.6667	0	0	0	0	3.0303	0.15	0	0	0	0	0.03	0.15	0.11583
Q9I660	Probable major facilitator superfamily	PA0458	8.69	51031.9	477	16.6667	0	14.2857	0	0	6.06061	0.133333	0	0.142857	0	0	0.0552381	0.27619	0.115803
Q9I178	Uncharacterized protein	PA2403	9.65	45130.6	403	0	0	0	16.6667	0	3.0303	0	0	0	0.233333	0	0.0466667	0.233333	0.115798
Q9I1F8	Probable oxidoreductase	PA2317	7.27	47855.8	432	16.6667	0	0	0	0	3.0303	0.25	0	0	0	0	0.05	0.25	0.115741
Q9I507	UPF0761 membrane protein PA0951	PA0951	8.88	46201.2	411	0	12.5	0	0	0	3.0303	0	0.2375	0	0	0	0.0475	0.2375	0.115572
Q9HT68	Probable TonB-dependent receptor	PA5505	6.51	26037	260	16.6667	0	0	0	0	3.0303	0.15	0	0	0	0	0.03	0.15	0.115385
Q9I120	Uncharacterized protein	PA2462	5.31	570265	5627	33.3333	37.5	14.2857	16.6667	0	21.2121	0.3	2.475	0.242857	0.216667	0	0.646905	3.23452	0.114964
Q9I132	Uncharacterized protein	PA2450	5.55	31716.5	305	0	12.5	0	0	0	3.0303	0	0.175	0	0	0	0.035	0.175	0.114754
Q9HW08	Probable two-component sensor	PA4398	5.65	77551.7	698	33.3333	0	0	0	0	6.06061	0.4	0	0	0	0	0.08	0.4	0.114613
Q9I5E7	Probable transcriptional regulator	PA0791	8.78	28546	262	16.6667	0	0	0	0	3.0303	0.15	0	0	0	0	0.03	0.15	0.114504
Q9I5S4	Uncharacterized protein	PA0642	6.3	28424.5	262	16.6667	0	0	0	0	3.0303	0.15	0	0	0	0	0.03	0.15	0.114504
G3XD83	Uncharacterized protein	PA0625	9.52	77648.9	745	33.3333	0	14.2857	0	0	9.09091	0.283333	0	0.142857	0	0	0.0852381	0.42619	0.114414
Q9HU15	Beta-ketoacyl-[acyl-carrier-protein] synthase FabY	fabY PA5174	5.74	68764	634	16.6667	12.5	0	0	0	6.06061	0.15	0.2125	0	0	0	0.0725	0.3625	0.114353
Q9I1C9	Uncharacterized protein	PA2349	4.94	26618	264	16.6667	0	0	0	0	3.0303	0.15	0	0	0	0	0.03	0.15	0.113636
Q9I6J6	Probable periplasmic polyamine binding protein	PA0295	5.54	36916.8	353	16.6667	0	0	0	0	3.0303	0.2	0	0	0	0	0.04	0.2	0.113314
Q9I343	Probable MFS metabolite transporter	PA1682	9.61	42092.6	383	0	0	0	16.6667	0	3.0303	0	0	0	0.216667	0	0.0433333	0.216667	0.113142
Q9HZ48	Probable binding protein component of ABC sugar transporter	PA3190	5.42	42505.2	420	16.6667	12.5	0	0	0	6.06061	0.15	0.0875	0	0	0	0.0475	0.2375	0.113095
Q9HX82	Uncharacterized protein	PA3934	5.33	70341.1	678	0	0	28.5714	16.6667	0	9.09091	0	0	0.3	0.0833333	0	0.0766667	0.383333	0.113078
Q9I4G6	Probable transglycolase	PA1171	8.85	40847.2	398	0	25	0	0	0	6.06061	0	0.225	0	0	0	0.045	0.225	0.113065
Q9I105	Probable thiol:disulfide interchange protein	PA2477	8.76	30162.9	278	0	0	14.2857	0	0	3.0303	0	0	0.157143	0	0	0.0314286	0.157143	0.113052
Q9I3L9	Sulfate-binding protein of ABC transporter	cysP PA1493	6.27	34408.8	332	16.6667	12.5	0	0	0	6.06061	0.15	0.0375	0	0	0	0.0375	0.1875	0.112952
Q9HV70	3-methyl-2-oxobutanoate hydroxymethyltransferase 2	panB2 PA4729	5.57	27874.2	266	16.6667	0	0	0	0	3.0303	0.15	0	0	0	0	0.03	0.15	0.112782
Q9I019	Probable sensor/response regulator hybrid	PA2824	5.57	85861	786	0	0	28.5714	0	0	6.06061	0	0	0.442857	0	0	0.0885714	0.442857	0.112686
Q9HXL7	Probable transcriptional regulator	PA3778	9.06	33919.2	311	0	12.5	0	0	0	3.0303	0	0.175	0	0	0	0.035	0.175	0.11254
Q9I688	Uncharacterized protein	PA0429	6.5	40872.6	356	16.6667	0	0	0	0	3.0303	0.2	0	0	0	0	0.04	0.2	0.11236
Q9HZN3	Uncharacterized protein	PA2971	4.52	19569.3	178	0	0	0	16.6667	0	3.0303	0	0	0	0.1	0	0.02	0.1	0.11236
Q9HTK1	Probable chorismate pyruvate-lyase	ubiC PA5357	4.96	19512	178	0	0	0	16.6667	0	3.0303	0	0	0	0.1	0	0.02	0.1	0.11236
Q9I680	Cytosine deaminase	codA PA0437	5.66	47074.6	423	0	12.5	0	0	0	3.0303	0	0.2375	0	0	0	0.0475	0.2375	0.112293
Q9HUN6	UPF0313 protein PA4928	PA4928	9.09	83930.1	747	0	0	14.2857	16.6667	0	6.06061	0	0	0.185714	0.233333	0	0.0838095	0.419048	0.112195
Q9I429	Probable transcriptional regulator	PA1315	5.83	22408.2	204	0	0	14.2857	0	0	3.0303	0	0	0.114286	0	0	0.0228571	0.114286	0.112045
Q9I1R3	Probable binding protein component of ABC transporter	PA2204	8.61	27232.2	268	16.6667	0	0	0	0	3.0303	0.15	0	0	0	0	0.03	0.15	0.11194
G3XCY8	Probable outer membrane receptor for iron transport	PA4514	5.63	78897.7	753	16.6667	12.5	0	0	16.6667	9.09091	0.15	0.0375	0	0	0.233333	0.0841667	0.420833	0.111775
Q9HW68	Fumarate hydratase class I	PA4333	5.31	54763.2	507	0	0	0	0	33.3333	6.06061	0	0	0	0	0.283333	0.0566667	0.283333	0.111769
Q9HZE9	PelF	pelF PA3059	5.66	56673.7	507	0	0	0	16.6667	0	3.0303	0	0	0	0.283333	0	0.0566667	0.283333	0.111769
Q9I0Z9	Uncharacterized protein	PA2483	5.84	36102.4	333	0	0	14.2857	0	0	3.0303	0	0	0.185714	0	0	0.0371429	0.185714	0.11154
Q9HY69	Mannuronan synthase	alg44 PA3542	9.09	41786.6	389	0	0	0	0	16.6667	3.0303	0	0	0	0	0.216667	0.0433333	0.216667	0.111397
Q9I1J6	Arsenical pump membrane protein	arsB PA2278	9.43	45052.9	427	0	12.5	0	0	0	3.0303	0	0.2375	0	0	0	0.0475	0.2375	0.111241
Q9I2S4	Probable enoyl-CoA hydratase/isomerase	PA1821	5.49	29989.4	270	16.6667	0	0	0	0	3.0303	0.15	0	0	0	0	0.03	0.15	0.111111
Q9I4Q3	Uncharacterized protein	PA1076	5.6	13743.4	120	0	0	0	0	16.6667	3.0303	0	0	0	0	0.0666667	0.0133333	0.0666667	0.111111
Q9HV82	Uncharacterized protein	PA4716	5.18	30850.7	284	0	0	14.2857	0	0	3.0303	0	0	0.157143	0	0	0.0314286	0.157143	0.110664
Q9HVN6	Uncharacterized protein	PA4541	8.3	139959	1417	0	25	14.2857	0	0	9.09091	0	0.625	0.157143	0	0	0.156429	0.782143	0.110394
Q9HZJ1	Uncharacterized protein	PA3015	6.24	27477.7	272	16.6667	0	0	0	0	3.0303	0.15	0	0	0	0	0.03	0.15	0.110294
Q9HZ25	Probable transcriptional regulator	PA3215	8.84	38416.8	337	0	0	14.2857	0	0	3.0303	0	0	0.185714	0	0	0.0371429	0.185714	0.110216
P43501	Protein PilH	pilH PA0409	5.35	13273.3	121	0	0	0	0	16.6667	3.0303	0	0	0	0	0.0666667	0.0133333	0.0666667	0.110193
Q9I3F1	Uncharacterized protein	PA1566	5.28	49616.2	454	16.6667	0	0	0	0	3.0303	0.25	0	0	0	0	0.05	0.25	0.110132
Q9I3W2	Probable type II secretion system protein	PA1382	5.23	76915.2	759	0	0	0	0	16.6667	3.0303	0	0	0	0	0.416667	0.0833333	0.416667	0.109794
Q9I0G2	Probable type II secretion system protein	PA2676	9.76	42614	395	0	0	0	16.6667	0	3.0303	0	0	0	0.216667	0	0.0433333	0.216667	0.109705
Q9HWS9	Porin	PA4099	5.81	45055.2	434	0	12.5	0	0	0	3.0303	0	0.2375	0	0	0	0.0475	0.2375	0.109447
Q9HTA2	Probable citrate transporter	PA5468	8.29	46405.2	434	0	12.5	0	0	0	3.0303	0	0.2375	0	0	0	0.0475	0.2375	0.109447
Q9HVS0	Glycine-glutamate dipeptide porin OpdP	opdP PA4501	5.44	50462.6	484	16.6667	0	14.2857	0	0	6.06061	0.15	0	0.114286	0	0	0.0528571	0.264286	0.109209
Q9HYC7	Methionine--tRNA ligase	metG PA3482	5.42	74903.4	677	0	12.5	14.2857	0	0	6.06061	0	0.2125	0.157143	0	0	0.0739286	0.369643	0.1092
Q9HVG6	Uncharacterized protein	PA4625	4.84	215333	2154	33.3333	12.5	0	0	16.6667	12.1212	0.616667	0.425	0	0	0.133333	0.235	1.175	0.109099
Q9I6G7	Probable permease of ABC transporter	PA0324	10	28652.3	262	0	0	14.2857	0	0	3.0303	0	0	0.142857	0	0	0.0285714	0.142857	0.109051
Q9I594	Uncharacterized protein	PA0847	5.7	82648	735	33.3333	0	0	0	0	6.06061	0.4	0	0	0	0	0.08	0.4	0.108844
Q9I2W4	Uroporphyrinogen-III C-methyltransferase	cobA PA1778	6.9	25924.9	245	16.6667	0	0	0	0	3.0303	0.133333	0	0	0	0	0.0266667	0.133333	0.108844
Q9I4U7	Probable aldehyde dehydrogenase	PA1027	6.37	57291.1	529	16.6667	12.5	0	0	0	6.06061	0.25	0.0375	0	0	0	0.0575	0.2875	0.108696
P32977	Porin O	oprO PA3280	4.98	45345.7	438	0	12.5	0	0	0	3.0303	0	0.2375	0	0	0	0.0475	0.2375	0.108447
Q9HTJ4	Probable major facilitator superfamily	PA5370	9.17	47037.8	438	0	12.5	0	0	0	3.0303	0	0.2375	0	0	0	0.0475	0.2375	0.108447
Q9I5M3	Probable major facilitator superfamily	PA0703	9.78	46292.8	438	0	12.5	0	0	0	3.0303	0	0.2375	0	0	0	0.0475	0.2375	0.108447
Q9HYG1	Uncharacterized protein	PA3445	6.52	32687.4	323	0	12.5	0	0	0	3.0303	0	0.175	0	0	0	0.035	0.175	0.108359
Q51465	Flagellar motor switch protein FliM	fliM PA1443	5.2	36281.9	323	0	12.5	0	0	0	3.0303	0	0.175	0	0	0	0.035	0.175	0.108359
Q9HYS9	Probable permease of ABC transporter	PA3315	10.46	29290.9	277	16.6667	0	0	0	0	3.0303	0.15	0	0	0	0	0.03	0.15	0.108303
Q9I253	Probable pyridoxal-phosphate dependent enzyme	PA2062	6.84	41520.9	393	0	12.5	0	0	0	3.0303	0	0.2125	0	0	0	0.0425	0.2125	0.108142
Q9I2T4	Probable binding protein component of ABC transporter	PA1810	5.87	68051.5	615	0	12.5	14.2857	0	0	6.06061	0	0.175	0.157143	0	0	0.0664286	0.332143	0.108014
Q9I1E9	Probable ATP-binding component of ABC transporter	PA2329	6.46	29912.5	278	16.6667	0	0	0	0	3.0303	0.15	0	0	0	0	0.03	0.15	0.107914
Q9HYF6	Probable antioxidant protein	PA3450	5.29	24164.4	212	0	0	14.2857	0	0	3.0303	0	0	0.114286	0	0	0.0228571	0.114286	0.107817
Q9HUY3	Arylamine N-acetyltransferase	PA4827	5.59	31203.7	279	16.6667	0	0	0	0	3.0303	0.15	0	0	0	0	0.03	0.15	0.107527
Q9HVL3	Probable cytochrome c	PA4571	6.08	71028.1	675	16.6667	12.5	0	0	0	6.06061	0.15	0.2125	0	0	0	0.0725	0.3625	0.107407
Q9I018	OspR	ospR PA2825	9.09	18509.6	163	0	12.5	0	0	0	3.0303	0	0.0875	0	0	0	0.0175	0.0875	0.107362
Q9ZN70	Exopolyphosphatase	ppx PA5241	6.25	56419.3	506	0	0	28.5714	0	0	6.06061	0	0	0.271429	0	0	0.0542857	0.271429	0.107284
Q9HZS0	Uncharacterized protein	PA2927	6.18	49478.9	443	0	12.5	0	0	0	3.0303	0	0.2375	0	0	0	0.0475	0.2375	0.107223
Q9HTP1	Probable pyridoxal-dependent aminotransferase	PA5313	6.21	48347.4	444	0	12.5	0	0	0	3.0303	0	0.2375	0	0	0	0.0475	0.2375	0.106982
Q9HTB9	Glycosyltransferase WbpY	wbpY PA5448	8.69	42016.3	375	16.6667	0	0	0	0	3.0303	0.2	0	0	0	0	0.04	0.2	0.106667
Q9HU70	Uncharacterized protein	PA5114	9.27	128319	1201	16.6667	0	14.2857	16.6667	16.6667	12.1212	0.133333	0	0.157143	0.216667	0.133333	0.128095	0.640476	0.106657
Q9HVZ3	Ribosomal RNA small subunit methyltransferase I	rsmI PA4422	5.86	30617.1	282	16.6667	0	0	0	0	3.0303	0.15	0	0	0	0	0.03	0.15	0.106383
G3XCU2	HTH-type transcriptional regulator ArgR	argR PA0893	8.38	36854.2	329	0	12.5	0	0	0	3.0303	0	0.175	0	0	0	0.035	0.175	0.106383
Q9HT81	Probable GTP-binding protein EngB	engB PA5492	6.52	23786.3	215	0	0	14.2857	0	0	3.0303	0	0	0.114286	0	0	0.0228571	0.114286	0.106312
P24734	HTH-type transcriptional activator AmpR	ampR PA4109	6.84	32602.6	296	0	0	14.2857	0	0	3.0303	0	0	0.157143	0	0	0.0314286	0.157143	0.106178
Q9I439	Uncharacterized protein	PA1305	5.36	18230.3	157	0	0	0	16.6667	0	3.0303	0	0	0	0.0833333	0	0.0166667	0.0833333	0.106157
Q9I6I5	Probable transcriptional regulator	PA0306	9.5	39513.4	350	0	0	14.2857	0	0	3.0303	0	0	0.185714	0	0	0.0371429	0.185714	0.106122
Q9I0Q3	Probable sensor/response regulator hybrid	PA2583	5.63	109185	992	16.6667	0	14.2857	16.6667	0	9.09091	0.15	0	0.142857	0.233333	0	0.105238	0.52619	0.106087
Q9I700	Beta-alanine--pyruvate aminotransferase	bauA PA0132	6.06	48382.1	448	0	12.5	0	0	0	3.0303	0	0.2375	0	0	0	0.0475	0.2375	0.106027
Q9I6R0	Beta-ketoadipyl-CoA thiolase	pcaF PA0228	5.57	42106.2	401	0	12.5	0	0	0	3.0303	0	0.2125	0	0	0	0.0425	0.2125	0.105985
Q9I6Q8	3-carboxy-cis,cis-muconate cycloisomerase	pcaB PA0230	5.87	49121.3	459	0	0	14.2857	0	0	3.0303	0	0	0.242857	0	0	0.0485714	0.242857	0.10582
Q9I6K0	Uncharacterized protein	PA0290	4.95	36388	323	0	12.5	0	0	16.6667	6.06061	0	0.0375	0	0	0.133333	0.0341667	0.170833	0.105779
Q9HTN4	Coenzyme A biosynthesis bifunctional protein CoaBC	coaC PA5320	5.88	43133.5	402	0	12.5	0	0	0	3.0303	0	0.2125	0	0	0	0.0425	0.2125	0.105721
P42378	RNA polymerase sigma factor RpoH	rpoH PA0376	6.03	32580.9	284	16.6667	0	0	0	0	3.0303	0.15	0	0	0	0	0.03	0.15	0.105634
Q9I5M0	Probable transcriptional regulator	PA0708	6.27	31527.2	284	16.6667	0	0	0	0	3.0303	0.15	0	0	0	0	0.03	0.15	0.105634
Q9HUX6	Uncharacterized protein	PA4834	9.45	30722.9	284	16.6667	0	0	0	0	3.0303	0.15	0	0	0	0	0.03	0.15	0.105634
Q9I564	Uncharacterized protein	PA0881	6.02	48434.9	450	0	12.5	0	0	0	3.0303	0	0.2375	0	0	0	0.0475	0.2375	0.105556
Q51372	Alginate biosynthesis protein AlgX	algX PA3546	6.37	49879.9	474	16.6667	0	0	0	0	3.0303	0.25	0	0	0	0	0.05	0.25	0.105485
Q9HZK7	Na	nqrB PA2998	6.75	44068.7	403	0	25	0	0	0	6.06061	0	0.2125	0	0	0	0.0425	0.2125	0.105459
Q9I1V1	Malto-oligosyltrehalose trehalohydrolase	PA2164	5.4	65657.7	583	16.6667	0	14.2857	0	0	6.06061	0.15	0	0.157143	0	0	0.0614286	0.307143	0.105366
Q9HZ04	Probable glycine betaine-binding protein	PA3236	6.52	28441.8	285	16.6667	0	0	0	0	3.0303	0.15	0	0	0	0	0.03	0.15	0.105263
Q9HZ00	Putative quercetin 2,3-dioxygenase PA3240	PA3240	5.4	31627.7	285	16.6667	0	0	0	0	3.0303	0.15	0	0	0	0	0.03	0.15	0.105263
Q9HYI9	Probable pyruvate dehydrogenase E1 component, beta chain	PA3416	5.6	36143.9	333	0	12.5	0	0	0	3.0303	0	0.175	0	0	0	0.035	0.175	0.105105
Q9I4H9	Probable two-component sensor	PA1158	6.63	51031.6	452	0	12.5	0	0	0	3.0303	0	0.2375	0	0	0	0.0475	0.2375	0.105088
Q9HX66	Probable ATP-dependent RNA helicase	PA3950	9.94	48600.6	449	16.6667	0	14.2857	0	0	6.06061	0.15	0	0.0857143	0	0	0.0471429	0.235714	0.104995
Q9HXM7	Probable metallo-oxidoreductase	PA3768	6.16	51448.6	463	0	0	14.2857	0	0	3.0303	0	0	0.242857	0	0	0.0485714	0.242857	0.104906
G3XDA1	Exoenzyme S	exoS PA3841	5.71	48302.3	453	0	12.5	0	0	0	3.0303	0	0.2375	0	0	0	0.0475	0.2375	0.104857
O86422	UDP-glucose 6-dehydrogenase	udg ugd PA2022	8.89	49690.1	453	0	12.5	0	0	0	3.0303	0	0.2375	0	0	0	0.0475	0.2375	0.104857
G3XD72	Probable purine-binding chemotaxis protein	PA1464	4.33	17536	159	0	0	0	16.6667	0	3.0303	0	0	0	0.0833333	0	0.0166667	0.0833333	0.104822
Q9HUU1	Oxaloacetate decarboxylase	PA4872	5.4	31320.9	287	16.6667	0	0	0	0	3.0303	0.15	0	0	0	0	0.03	0.15	0.10453
Q9I620	Uncharacterized protein	PA0498	8.35	36587.8	335	0	12.5	0	0	0	3.0303	0	0.175	0	0	0	0.035	0.175	0.104478
Q51371	Mannuronan C5-epimerase	algG PA3545	7.9	56003.4	543	33.3333	0	0	0	0	6.06061	0.283333	0	0	0	0	0.0566667	0.283333	0.104359
Q9I6G3	Uncharacterized protein	PA0328	4.81	68306.4	647	0	12.5	28.5714	0	0	9.09091	0	0.0375	0.3	0	0	0.0675	0.3375	0.104328
Q9HZN5	Phosphate acyltransferase	plsX PA2969	7.15	35549	336	0	12.5	0	0	0	3.0303	0	0.175	0	0	0	0.035	0.175	0.104167
Q9HW60	Probable transcriptional regulator	PA4341	8.51	29057.2	256	16.6667	0	0	0	0	3.0303	0.133333	0	0	0	0	0.0266667	0.133333	0.104167
Q9I1Q5	Putative 4-hydroxythreonine-4-phosphate dehydrogenase 2	PA2212	5.5	36321.4	337	0	12.5	0	0	0	3.0303	0	0.175	0	0	0	0.035	0.175	0.103858
Q9HW72	Pyruvate kinase	pykA PA4329	6.21	52253	483	16.6667	0	0	16.6667	0	6.06061	0.15	0	0	0.1	0	0.05	0.25	0.10352
Q9HUQ3	Branched chain amino acid ABC transporter ATP binding protein	PA4910	5.61	32222	290	16.6667	0	0	0	0	3.0303	0.15	0	0	0	0	0.03	0.15	0.103448
P22610	Type 4 prepilin-like proteins leader peptide-processing enzyme	pilD xcpA PA4528	7.66	31869.9	290	16.6667	0	0	0	0	3.0303	0.15	0	0	0	0	0.03	0.15	0.103448
Q9I2U7	Cysteine--tRNA ligase	cysS PA1795	5.43	51277.1	460	0	12.5	0	0	0	3.0303	0	0.2375	0	0	0	0.0475	0.2375	0.103261
Q9HXW4	Probable Resistance-Nodulation-Cell Division	PA3676	6.43	113277	1025	16.6667	12.5	0	0	0	6.06061	0.316667	0.2125	0	0	0	0.105833	0.529167	0.103252
Q9I586	Uncharacterized protein	PA0855	8.13	37783.8	339	0	12.5	0	0	0	3.0303	0	0.175	0	0	0	0.035	0.175	0.103245
Q9HUL8	DNA mismatch repair protein MutL	mutL PA4946	6.1	69748.2	633	0	0	14.2857	16.6667	0	6.06061	0	0	0.142857	0.183333	0	0.0652381	0.32619	0.103062
G3XD47	Arginine/ornithine binding protein AotJ	aotJ PA0888	5.45	25870.2	259	16.6667	0	0	0	0	3.0303	0.133333	0	0	0	0	0.0266667	0.133333	0.10296
Q9I0F6	Uncharacterized protein	PA2682	5.37	45495.1	413	0	12.5	0	0	0	3.0303	0	0.2125	0	0	0	0.0425	0.2125	0.102906
Q9HZ66	Phosphoserine aminotransferase	serC PA3167	4.96	39949.2	361	0	0	14.2857	0	0	3.0303	0	0	0.185714	0	0	0.0371429	0.185714	0.102889
Q9HUK1	DNA topoisomerase 4 subunit A	parC PA4964	5.76	83365.3	754	16.6667	12.5	0	0	0	6.06061	0.15	0.2375	0	0	0	0.0775	0.3875	0.102785
Q9I6P9	Uncharacterized protein	PA0239	10.23	31310.7	292	16.6667	0	0	0	0	3.0303	0.15	0	0	0	0	0.03	0.15	0.10274
Q9HX77	Uncharacterized protein	PA3939	7.9	32987.9	306	0	0	14.2857	0	0	3.0303	0	0	0.157143	0	0	0.0314286	0.157143	0.102708
Q9HXX9	Probable sodium/hydrogen antiporter	PA3660	9.15	63724	581	0	12.5	14.2857	0	0	6.06061	0	0.2125	0.0857143	0	0	0.0596429	0.298214	0.102656
Q9HXM0	Probable membrane transporter protein	PA3775	10.04	28109.9	260	16.6667	0	0	0	0	3.0303	0.133333	0	0	0	0	0.0266667	0.133333	0.102564
Q9HXI7	HTH-type transcriptional regulator IscR	iscR PA3815	6.36	17853.2	163	0	0	0	16.6667	0	3.0303	0	0	0	0.0833333	0	0.0166667	0.0833333	0.102249
Q9I679	Cytosine permease	codB PA0438	9.03	43043.6	416	0	12.5	0	0	0	3.0303	0	0.2125	0	0	0	0.0425	0.2125	0.102163
Q9HWV9	dTDP-4-dehydrorhamnose reductase	PA4069	5.93	32939.6	294	16.6667	0	0	0	0	3.0303	0.15	0	0	0	0	0.03	0.15	0.102041
Q9HW99	TadB	tadB PA4301	10.33	32407.3	294	16.6667	0	0	0	0	3.0303	0.15	0	0	0	0	0.03	0.15	0.102041
Q9HTD5	Probable transcriptional regulator	PA5431	8.45	53435.1	491	0	25	0	0	0	6.06061	0	0.25	0	0	0	0.05	0.25	0.101833
Q9I294	Uncharacterized protein	PA2017	5.15	34620.1	309	0	0	14.2857	0	0	3.0303	0	0	0.157143	0	0	0.0314286	0.157143	0.101711
Q9I323	Translocator outer membrane protein PopD	popD PA1709	5.83	31309.5	295	16.6667	0	0	0	0	3.0303	0.15	0	0	0	0	0.03	0.15	0.101695
Q9I302	Uncharacterized protein	PA1735	9.36	31916.3	295	16.6667	0	0	0	0	3.0303	0.15	0	0	0	0	0.03	0.15	0.101695
P48247	Glutamate-1-semialdehyde 2,1-aminomutase	hemL PA3977	5.47	45397.9	427	0	0	0	16.6667	0	3.0303	0	0	0	0.216667	0	0.0433333	0.216667	0.101483
Q9I789	Uncharacterized protein	PA0043	10.24	48770.2	460	16.6667	0	0	16.6667	0	6.06061	0.133333	0	0	0.1	0	0.0466667	0.233333	0.101449
G3XCV5	Poly	phaC1 PA5056	8.08	62523.2	559	0	0	0	16.6667	0	3.0303	0	0	0	0.283333	0	0.0566667	0.283333	0.101371
Q9I214	Uncharacterized protein	PA2101	9.78	32603.4	296	16.6667	0	0	0	0	3.0303	0.15	0	0	0	0	0.03	0.15	0.101351
Q9I4U6	Probable oxidoreductase	PA1028	8.87	46210.7	428	0	0	0	16.6667	0	3.0303	0	0	0	0.216667	0	0.0433333	0.216667	0.101246
Q9HZ28	Probable ATP-binding component of ABC transporter	PA3212	5.98	28457.6	264	16.6667	0	0	0	0	3.0303	0.133333	0	0	0	0	0.0266667	0.133333	0.10101
Q9I485	Uncharacterized protein	PA1259	6.12	61812.7	580	16.6667	0	14.2857	0	0	6.06061	0.15	0	0.142857	0	0	0.0585714	0.292857	0.100985
G3XCX0	Uncharacterized protein	PA3789	9.64	52232.8	471	0	12.5	0	0	0	3.0303	0	0.2375	0	0	0	0.0475	0.2375	0.100849
Q9HWU4	Usher CupB3	cupB3 PA4084	9.13	91171.4	844	0	12.5	0	0	0	3.0303	0	0.425	0	0	0	0.085	0.425	0.100711
Q9I6Y1	Probable TonB-dependent receptor	PA0151	5.73	84204.8	795	33.3333	0	0	0	0	6.06061	0.4	0	0	0	0	0.08	0.4	0.100629
Q9HUH8	Probable transcriptional regulator	PA4987	5.5	22368	199	0	0	0	16.6667	0	3.0303	0	0	0	0.1	0	0.02	0.1	0.100503
Q9HY24	Uncharacterized protein	PA3602	7.64	58786.5	536	0	0	14.2857	16.6667	0	6.06061	0	0	0.0857143	0.183333	0	0.0538095	0.269048	0.100391
Q9HTJ7	Uncharacterized protein	PA5363	10.06	30883.3	299	16.6667	0	0	0	0	3.0303	0.15	0	0	0	0	0.03	0.15	0.100334
Q9HXC6	Uncharacterized protein	PA3886	5.12	32290.5	299	16.6667	0	0	0	0	3.0303	0.15	0	0	0	0	0.03	0.15	0.100334
Q9I327	Type III secretory apparatus protein PcrD	pcrD PA1703	5.32	76983.2	706	16.6667	12.5	0	0	0	6.06061	0.316667	0.0375	0	0	0	0.0708333	0.354167	0.100331
Q9I1Y2	Uncharacterized protein	PA2133	9.48	31896.8	285	0	0	14.2857	0	0	3.0303	0	0	0.142857	0	0	0.0285714	0.142857	0.100251
Q9I1W8	Catalase HPII	katE PA2147	5.37	77963.2	709	0	12.5	14.2857	0	0	6.06061	0	0.2125	0.142857	0	0	0.0710714	0.355357	0.100242
Q9I5K2	Uncharacterized protein	PA0726	8.79	46687.2	424	0	12.5	0	0	0	3.0303	0	0.2125	0	0	0	0.0425	0.2125	0.100236
Q9I3K0	Uncharacterized protein	PA1513	8.59	46012.5	425	0	12.5	0	0	0	3.0303	0	0.2125	0	0	0	0.0425	0.2125	0.1
Q9I3J2	Probable guanine deaminase	PA1521	5.3	48311.5	434	0	0	0	0	16.6667	3.0303	0	0	0	0	0.216667	0.0433333	0.216667	0.0998464
Q9HUY5	Mg	mgtA PA4825	5.88	100051	903	33.3333	0	0	0	0	6.06061	0.45	0	0	0	0	0.09	0.45	0.0996678
Q9I389	Two-component sensor KdpD	kdpD PA1636	5.84	97019.9	885	16.6667	0	14.2857	0	16.6667	9.09091	0.15	0	0.157143	0	0.133333	0.0880952	0.440476	0.0995426
Q9HTL2	Uncharacterized protein	PA5346	5.76	51427.4	469	16.6667	0	0	16.6667	0	6.06061	0.15	0	0	0.0833333	0	0.0466667	0.233333	0.0995025
Q9HW74	Uncharacterized protein	PA4327	7.15	27590.2	268	16.6667	0	0	0	0	3.0303	0.133333	0	0	0	0	0.0266667	0.133333	0.0995025
Q9I1J5	Uncharacterized protein	PA2280	6.86	26191.1	230	0	0	14.2857	0	0	3.0303	0	0	0.114286	0	0	0.0228571	0.114286	0.0993789
Q9HU23	dTDP-4-dehydrorhamnose reductase	rmlD PA5162	5.82	33106.6	302	16.6667	0	0	0	0	3.0303	0.15	0	0	0	0	0.03	0.15	0.0993377
Q9I0W0	Outer membrane protein CzcC	czcC PA2522	9.42	43775.2	428	0	12.5	0	0	0	3.0303	0	0.2125	0	0	0	0.0425	0.2125	0.0992991
Q9I4C3	Uncharacterized protein	PA1215	5.92	47265.2	428	0	12.5	0	0	0	3.0303	0	0.2125	0	0	0	0.0425	0.2125	0.0992991
P19072	Branched-chain amino acid transport system 2 carrier protein	braB PA1590	8.41	45282.9	437	16.6667	0	0	0	16.6667	6.06061	0.15	0	0	0	0.0666667	0.0433333	0.216667	0.0991609
Q9HXY6	UDP-3-O-acylglucosamine N-acyltransferase	lpxD PA3646	5.84	36191.1	353	0	12.5	0	0	0	3.0303	0	0.175	0	0	0	0.035	0.175	0.0991501
Q9I0V0	Probable transcriptional regulator	PA2534	6.51	33632.4	303	16.6667	0	0	0	0	3.0303	0.15	0	0	0	0	0.03	0.15	0.0990099
Q51566	Tyrosine recombinase XerC	xerC sss PA5280	9.93	33929.6	303	16.6667	0	0	0	0	3.0303	0.15	0	0	0	0	0.03	0.15	0.0990099
Q9I4D7	Probable transcriptional regulator	PA1201	7.66	33974.2	304	16.6667	0	0	0	0	3.0303	0.15	0	0	0	0	0.03	0.15	0.0986842
Q9I3Z3	Probable sigma-70 factor, ECF subfamily	PA1351	5.89	45625.3	407	16.6667	0	0	0	0	3.0303	0.2	0	0	0	0	0.04	0.2	0.0982801
Q9I5L2	Uncharacterized protein	PA0716	5.15	49872.8	441	0	0	0	0	16.6667	3.0303	0	0	0	0	0.216667	0.0433333	0.216667	0.0982615
Q9I4S0	Probable NADH dehydrogenase	PA1054	7.06	99574.8	933	33.3333	12.5	0	0	0	9.09091	0.283333	0.175	0	0	0	0.0916667	0.458333	0.0982494
Q9I394	Probable 3-hydroxyacyl-CoA dehydrogenase	PA1628	6.07	55115.2	509	0	25	0	0	0	6.06061	0	0.25	0	0	0	0.05	0.25	0.0982318
Q9HWB6	RecBCD enzyme subunit RecB	recB PA4284	5.47	139381	1245	33.3333	12.5	14.2857	0	0	12.1212	0.3	0.125	0.185714	0	0	0.122143	0.610714	0.0981067
Q9HY36	Probable hydroxyacyl-CoA dehydrogenase	PA3590	6.14	54578	510	16.6667	0	0	16.6667	0	6.06061	0.15	0	0	0.1	0	0.05	0.25	0.0980392
Q9I732	Uncharacterized protein	PA0100	4.28	33723.4	306	16.6667	0	0	0	0	3.0303	0.15	0	0	0	0	0.03	0.15	0.0980392
Q9I196	Probable transcriptional regulator	PA2383	6.4	33291.4	306	16.6667	0	0	0	0	3.0303	0.15	0	0	0	0	0.03	0.15	0.0980392
Q9I2B1	DhcR, transcriptional regulator	dhcR PA1998	6.1	33854.1	306	16.6667	0	0	0	0	3.0303	0.15	0	0	0	0	0.03	0.15	0.0980392
Q51385	Dual-specificity RNA methyltransferase RlmN	rlmN PA3806	8.55	41699.9	379	0	0	14.2857	0	0	3.0303	0	0	0.185714	0	0	0.0371429	0.185714	0.0980023
Q9HX58	Uncharacterized protein	PA3958	5.67	42449.4	379	0	0	14.2857	0	0	3.0303	0	0	0.185714	0	0	0.0371429	0.185714	0.0980023
Q9HT83	Uncharacterized protein	PA5488	6.84	32949.5	292	0	0	14.2857	0	0	3.0303	0	0	0.142857	0	0	0.0285714	0.142857	0.0978474
Q9HW78	Uncharacterized protein	PA4323	9.79	50359.9	443	0	0	0	16.6667	0	3.0303	0	0	0	0.216667	0	0.0433333	0.216667	0.0978179
Q9HUL4	Epoxyqueuosine reductase	queG PA4950	6.53	40509.3	361	0	12.5	0	0	0	3.0303	0	0.175	0	0	0	0.035	0.175	0.0969529
Q9HX14	Uncharacterized protein	PA4013	6.96	24432.4	236	0	0	14.2857	0	0	3.0303	0	0	0.114286	0	0	0.0228571	0.114286	0.0968523
Q9HUQ5	Uncharacterized protein	PA4908	7.01	32701.6	310	0	12.5	0	16.6667	0	6.06061	0	0.05	0	0.1	0	0.03	0.15	0.0967742
Q9I6V1	Probable transcriptional regulator	PA0181	7.74	34069.9	310	16.6667	0	0	0	0	3.0303	0.15	0	0	0	0	0.03	0.15	0.0967742
Q9I2W1	Assimilatory nitrite reductase large subunit	nirB PA1781	6.32	89702.5	816	0	12.5	14.2857	0	0	6.06061	0	0.2375	0.157143	0	0	0.0789286	0.394643	0.0967262
Q9I2E3	Probable transcriptional regulator	PA1961	7.07	34770.1	311	16.6667	0	0	0	0	3.0303	0.15	0	0	0	0	0.03	0.15	0.096463
Q9I0U8	Probable phosphatidate cytidylyltransferase	PA2536	9.11	34758.5	311	16.6667	0	0	0	0	3.0303	0.15	0	0	0	0	0.03	0.15	0.096463
Q9I6P7	Probable major facilitator superfamily	PA0241	9.76	48704.4	441	0	12.5	0	0	0	3.0303	0	0.2125	0	0	0	0.0425	0.2125	0.0963719
Q9I3S1	Biofilm dispersion protein BdlA	bdlA PA1423	6	46923.4	417	16.6667	0	0	0	0	3.0303	0.2	0	0	0	0	0.04	0.2	0.0959233
Q9I6J3	Probable glutamine synthetase	spuB PA0298	5.22	50965.3	452	0	0	0	16.6667	0	3.0303	0	0	0	0.216667	0	0.0433333	0.216667	0.0958702
G3XD31	Penicillin-binding protein 1B	mrcB PA4700	9.24	85487.3	774	16.6667	12.5	0	16.6667	0	9.09091	0.15	0.0375	0	0.183333	0	0.0741667	0.370833	0.0958226
Q9HWJ2	Probable aldehyde dehydrogenase	PA4189	5.26	53392.7	496	0	12.5	0	0	0	3.0303	0	0.2375	0	0	0	0.0475	0.2375	0.0957661
Q9I500	Uncharacterized protein	PA0959	6.1	23069.4	209	0	0	0	16.6667	0	3.0303	0	0	0	0.1	0	0.02	0.1	0.0956938
Q9HUS4	Probable oxidoreductase	PA4889	8.71	39954	366	0	12.5	0	0	0	3.0303	0	0.175	0	0	0	0.035	0.175	0.0956284
Q9HVM7	4-hydroxy-3-methylbut-2-enyl diphosphate reductase	ispH lytB PA4557	5.31	34762.4	314	16.6667	0	0	0	0	3.0303	0.15	0	0	0	0	0.03	0.15	0.0955414
Q9I1T8	Probable sensor/response regulator hybrid	PA2177	8.56	76507.8	699	16.6667	0	0	33.3333	0	9.09091	0.15	0	0	0.183333	0	0.0666667	0.333333	0.0953743
Q9I2Z5	Probable amidotransferase	PA1742	5.16	27361.2	240	0	0	14.2857	0	0	3.0303	0	0	0.114286	0	0	0.0228571	0.114286	0.0952381
Q9I696	Component of chemotactic signal transduction system	chpA PA0413	4.42	268576	2472	16.6667	25	14.2857	16.6667	16.6667	18.1818	0.466667	0.2125	0.114286	0.0833333	0.3	0.235357	1.17679	0.0952092
O87125	Chemotaxis response regulator protein-glutamate methylesterase of group 1 operon	cheB1 PA1459	8.69	39004	368	0	12.5	0	0	0	3.0303	0	0.175	0	0	0	0.035	0.175	0.0951087
Q9I581	Probable ATP-binding/permease fusion ABC transporter	PA0860	8.59	65458.2	596	33.3333	0	0	0	0	6.06061	0.283333	0	0	0	0	0.0566667	0.283333	0.0950783
Q9HYU2	Uncharacterized protein	PA3301	6.76	35308.8	316	16.6667	0	0	0	0	3.0303	0.15	0	0	0	0	0.03	0.15	0.0949367
Q9I650	Virginiamycin B lyase	PA0468	4.88	31199.5	316	16.6667	0	0	0	0	3.0303	0.15	0	0	0	0	0.03	0.15	0.0949367
P42807	Glutamyl-tRNA reductase	hemA PA4666	5.55	46123.8	422	16.6667	0	0	0	0	3.0303	0.2	0	0	0	0	0.04	0.2	0.0947867
Q9HWZ1	Probable two-component sensor	PA4036	5.8	84132	766	16.6667	12.5	0	0	0	6.06061	0.15	0.2125	0	0	0	0.0725	0.3625	0.0946475
Q9I200	Probable transcriptional regulator	PA2115	7.82	34893.4	317	16.6667	0	0	0	0	3.0303	0.15	0	0	0	0	0.03	0.15	0.0946372
Q9HXB8	Probable transcriptional regulator	PA3895	5.47	35007.9	317	16.6667	0	0	0	0	3.0303	0.15	0	0	0	0	0.03	0.15	0.0946372
Q9I0B2	Uncharacterized protein	PA2730	5.96	36486.1	317	16.6667	0	0	0	0	3.0303	0.15	0	0	0	0	0.03	0.15	0.0946372
Q9HUV4	Probable permease of ABC transporter	PA4859	10.08	33460.3	317	16.6667	0	0	0	0	3.0303	0.15	0	0	0	0	0.03	0.15	0.0946372
Q9I0L4	Isocitrate dehydrogenase	idh PA2624	5.81	81634.1	741	0	0	0	0	33.3333	6.06061	0	0	0	0	0.35	0.07	0.35	0.0944669
Q9HZ60	Probable transcriptional regulator	PA3174	6.54	26778.8	242	0	0	14.2857	0	0	3.0303	0	0	0.114286	0	0	0.0228571	0.114286	0.094451
Q9HV21	Probable transcriptional regulator	PA4787	6.53	37285	333	0	0	14.2857	0	0	3.0303	0	0	0.157143	0	0	0.0314286	0.157143	0.0943801
Q9HZ12	Probable ATP-binding/permease fusion ABC transporter	PA3228	6.97	67793.5	610	16.6667	12.5	0	0	0	6.06061	0.25	0.0375	0	0	0	0.0575	0.2875	0.0942623
Q9I3S8	Uncharacterized protein	PA1416	4.89	48826	460	0	0	0	16.6667	0	3.0303	0	0	0	0.216667	0	0.0433333	0.216667	0.0942029
Q9HVR9	Probable binding protein component of ABC transporter	PA4502	5.93	56277.9	531	16.6667	0	0	16.6667	0	6.06061	0.15	0	0	0.1	0	0.05	0.25	0.094162
Q9HUE4	Homocysteine synthase	metY PA5025	6.04	45177.6	425	16.6667	0	0	0	0	3.0303	0.2	0	0	0	0	0.04	0.2	0.0941176
Q9I678	Probable oxidoreductase	PA0439	5.33	46175.6	425	16.6667	0	0	0	0	3.0303	0.2	0	0	0	0	0.04	0.2	0.0941176
Q14T74	Putative NAD	pntAA PA0195	5.72	38682.4	372	0	12.5	0	0	0	3.0303	0	0.175	0	0	0	0.035	0.175	0.094086
Q9I4S3	Probable transporter	PA1051	8.32	47044.2	452	0	12.5	0	0	0	3.0303	0	0.2125	0	0	0	0.0425	0.2125	0.0940265
P33640	Ribosomal large subunit pseudouridine synthase D	rluD PA4544	6.79	35625	320	16.6667	0	0	0	0	3.0303	0.15	0	0	0	0	0.03	0.15	0.09375
Q9I0A4	Phenylalanine--tRNA ligase beta subunit	pheT PA2739	5.26	86800.4	792	16.6667	12.5	0	0	0	6.06061	0.133333	0.2375	0	0	0	0.0741667	0.370833	0.0936448
Q9I727	Cytochrome c oxidase subunit 2	coxB PA0105	5.82	39710.6	374	0	12.5	0	0	0	3.0303	0	0.175	0	0	0	0.035	0.175	0.0935829
Q9I617	8-amino-7-oxononanoate synthase	bioF PA0501	5.65	42237.1	401	16.6667	12.5	0	0	0	6.06061	0.15	0.0375	0	0	0	0.0375	0.1875	0.0935162
P14165	Citrate synthase	gltA PA1580	6.49	47563.7	428	16.6667	0	0	0	0	3.0303	0.2	0	0	0	0	0.04	0.2	0.0934579
Q9I6G4	Uncharacterized protein	PA0327	5.2	36157.1	321	16.6667	0	0	0	0	3.0303	0.15	0	0	0	0	0.03	0.15	0.0934579
Q9I3M7	Probable amino acid permease	PA1485	8.33	47902.8	455	0	12.5	0	0	0	3.0303	0	0.2125	0	0	0	0.0425	0.2125	0.0934066
Q9I5G4	tRNA U34 carboxymethyltransferase	cmoB PA0774	6.01	36521.9	322	16.6667	0	0	0	0	3.0303	0.15	0	0	0	0	0.03	0.15	0.0931677
Q9HU87	Probable binding protein component of ABC transporter	PA5096	5.12	32976.5	322	16.6667	0	0	0	0	3.0303	0.15	0	0	0	0	0.03	0.15	0.0931677
Q9I005	Probable transcriptional regulator	PA2838	6.07	35305.4	323	16.6667	0	0	0	0	3.0303	0.15	0	0	0	0	0.03	0.15	0.0928793
Q9I6E0	Dihydroxy-acid dehydratase	ilvD PA0353	5.71	65160.2	612	33.3333	0	0	0	0	6.06061	0.283333	0	0	0	0	0.0566667	0.283333	0.0925926
Q9HUW4	Uncharacterized protein	PA4849	9.9	30751.5	288	16.6667	0	0	0	0	3.0303	0.133333	0	0	0	0	0.0266667	0.133333	0.0925926
Q9I2C8	Sensor kinase, EraS	eraS PA1979	8.8	23813.3	216	0	0	0	16.6667	0	3.0303	0	0	0	0.1	0	0.02	0.1	0.0925926
Q9I040	Uncharacterized protein	PA2803	5.81	26709.5	247	0	0	14.2857	0	0	3.0303	0	0	0.114286	0	0	0.0228571	0.114286	0.092539
Q9HXN8	Probable transcriptional regulator	PA3757	6.93	27509.6	247	0	0	14.2857	0	0	3.0303	0	0	0.114286	0	0	0.0228571	0.114286	0.092539
Q9I1X7	Multifunctional non-homologous end joining protein LigD	ligD PA2138	9.32	94030.1	840	16.6667	12.5	0	0	0	6.06061	0.15	0.2375	0	0	0	0.0775	0.3875	0.0922619
Q9I5H5	Uncharacterized protein	PA0754	5.24	32420	327	16.6667	0	0	0	0	3.0303	0.15	0	0	0	0	0.03	0.15	0.0917431
Q9I115	Anti-sigma factor FoxR	foxR PA2467	9.84	36399.3	328	16.6667	0	0	0	0	3.0303	0.15	0	0	0	0	0.03	0.15	0.0914634
Q9HY40	Probable hydrolase	PA3586	6.07	33660.9	328	16.6667	0	0	0	0	3.0303	0.15	0	0	0	0	0.03	0.15	0.0914634
Q9I0P1	Uncharacterized protein	PA2596	8.17	32168.9	328	16.6667	0	0	0	0	3.0303	0.15	0	0	0	0	0.03	0.15	0.0914634
Q9HXZ8	Uncharacterized protein	PA3632	4.79	9115.31	82	0	12.5	0	0	0	3.0303	0	0.0375	0	0	0	0.0075	0.0375	0.0914634
Q9I5B2	Uncharacterized protein	PA0827	6.87	33197.5	292	16.6667	0	0	0	0	3.0303	0.133333	0	0	0	0	0.0266667	0.133333	0.0913242
Q9I530	D-lactate dehydrogenase	ldhA PA0927	5.74	35756.6	329	16.6667	0	0	0	0	3.0303	0.15	0	0	0	0	0.03	0.15	0.0911854
Q9HVQ8	Probable oxidoreductase	PA4513	6.71	94259.5	850	16.6667	12.5	0	0	0	6.06061	0.15	0.2375	0	0	0	0.0775	0.3875	0.0911765
P35483	Alkaline phosphatase H	phoA PA3296	6.41	47896.6	476	0	0	0	16.6667	0	3.0303	0	0	0	0.216667	0	0.0433333	0.216667	0.0910364
Q9I693	Adenosylmethionine-8-amino-7-oxononanoate aminotransferase	bioA PA0420	5.86	52478	467	0	12.5	0	0	0	3.0303	0	0.2125	0	0	0	0.0425	0.2125	0.0910064
Q9I468	Threonine-phosphate decarboxylase	cobC PA1276	7.75	36656.9	331	16.6667	0	0	0	0	3.0303	0.15	0	0	0	0	0.03	0.15	0.0906344
Q9HZQ8	Aminopeptidase	lap PA2939	4.93	55093.4	536	0	0	14.2857	0	0	3.0303	0	0	0.242857	0	0	0.0485714	0.242857	0.0906183
Q9HY31	Probable major facilitator superfamily	PA3595	9.4	50093.6	469	0	12.5	0	0	0	3.0303	0	0.2125	0	0	0	0.0425	0.2125	0.0906183
Q9HZT6	Probable TonB-dependent receptor	PA2911	6.06	77253.4	718	0	25	0	0	0	6.06061	0	0.325	0	0	0	0.065	0.325	0.0905292
Q9I767	5'-nucleotidase	PA0065	5.71	24951.2	221	0	0	0	16.6667	0	3.0303	0	0	0	0.1	0	0.02	0.1	0.0904977
Q9HYS0	Uncharacterized protein	PA3325	8.37	34247.3	295	16.6667	0	0	0	0	3.0303	0.133333	0	0	0	0	0.0266667	0.133333	0.0903955
Q9I0B7	Probable chaperone	PA2725	5.93	68829.9	627	0	0	0	16.6667	0	3.0303	0	0	0	0.283333	0	0.0566667	0.283333	0.0903775
Q9HXH7	Uncharacterized protein	PA3825	5.71	58309.3	526	0	12.5	0	0	0	3.0303	0	0.2375	0	0	0	0.0475	0.2375	0.0903042
P07874	Alginate biosynthesis protein AlgA [Includes: Mannose-6-phosphate isomerase	algA pmi PA3551	5.4	53128.2	481	0	0	0	0	16.6667	3.0303	0	0	0	0	0.216667	0.0433333	0.216667	0.0900901
Q9HW88	Uncharacterized protein	PA4313	11.53	36034.3	333	16.6667	0	0	0	0	3.0303	0.15	0	0	0	0	0.03	0.15	0.0900901
P40883	Regulatory protein PchR	pchR PA4227	6.96	32339.1	296	0	0	0	0	16.6667	3.0303	0	0	0	0	0.133333	0.0266667	0.133333	0.0900901
P45684	RNA polymerase sigma factor RpoS	rpoS PA3622	5.26	38235.4	334	16.6667	0	0	0	0	3.0303	0.15	0	0	0	0	0.03	0.15	0.0898204
Q9HYL8	Binding protein component of ABC phosphonate transporter	PA3383	5.91	34514	334	16.6667	0	0	0	0	3.0303	0.15	0	0	0	0	0.03	0.15	0.0898204
Q9HVS8	RoxR	roxR PA4493	5.38	20616.6	186	0	0	0	16.6667	0	3.0303	0	0	0	0.0833333	0	0.0166667	0.0833333	0.0896057
Q9HVX0	Histidinol-phosphate aminotransferase 1	hisC1 PA4447	5.69	38655	351	0	0	14.2857	0	0	3.0303	0	0	0.157143	0	0	0.0314286	0.157143	0.0895401
Q9I1G0	Uncharacterized protein	PA2315	5.31	42362.1	391	0	12.5	0	0	0	3.0303	0	0.175	0	0	0	0.035	0.175	0.0895141
Q9I0N6	Probable transcriptional regulator	PA2601	5.56	32375.3	298	16.6667	0	0	0	0	3.0303	0.133333	0	0	0	0	0.0266667	0.133333	0.0894855
G3XD09	Glutamate synthase small chain	gltD PA5035	6.1	52625.1	477	0	12.5	0	0	0	3.0303	0	0.2125	0	0	0	0.0425	0.2125	0.0890985
Q9HUI9	Arginine--pyruvate transaminase AruH	aruH PA4976	5.36	42379.6	393	0	12.5	0	0	0	3.0303	0	0.175	0	0	0	0.035	0.175	0.0890585
Q9I1J9	Probable alcohol dehydrogenase	PA2275	6.23	38188.8	353	0	0	14.2857	0	0	3.0303	0	0	0.157143	0	0	0.0314286	0.157143	0.0890328
Q9I755	IcmF1	icmF1 PA0077	6.02	121460	1101	0	12.5	0	16.6667	0	6.06061	0	0.3875	0	0.1	0	0.0975	0.4875	0.0885559
Q9I482	Probable major facilitator superfamily	PA1262	9.42	50407.2	480	0	12.5	0	0	0	3.0303	0	0.2125	0	0	0	0.0425	0.2125	0.0885417
G3XD50	Glycosyltransferase WbpL	wbpL PA3145	9.04	36426.4	339	16.6667	0	0	0	0	3.0303	0.15	0	0	0	0	0.03	0.15	0.0884956
Q9HUL3	Small ribosomal subunit biogenesis GTPase RsgA	rsgA PA4952	6.07	37078.2	339	16.6667	0	0	0	0	3.0303	0.15	0	0	0	0	0.03	0.15	0.0884956
G3XDA8	Phosphate-binding protein PstS	pstS PA5369	8.79	32143.7	323	0	0	14.2857	0	0	3.0303	0	0	0.142857	0	0	0.0285714	0.142857	0.0884564
Q9HZB6	2,4-dienoyl-CoA reductase FadH1	fadH1 PA3092	6.7	72969.6	679	16.6667	0	0	0	0	3.0303	0.3	0	0	0	0	0.06	0.3	0.0883652
Q9I6Q2	Probable transcriptional regulator	PA0236	7.95	27978	259	0	0	14.2857	0	0	3.0303	0	0	0.114286	0	0	0.0228571	0.114286	0.0882515
Q9HT15	ATP synthase subunit c	atpE PA5559	4.87	8608.45	85	0	12.5	0	0	0	3.0303	0	0.0375	0	0	0	0.0075	0.0375	0.0882353
Q9HYT6	RNA polymerase-associated protein RapA	rapA hepA PA3308	5.06	106872	950	16.6667	0	14.2857	33.3333	0	12.1212	0.15	0	0.0857143	0.183333	0	0.0838095	0.419048	0.0882206
Q9I3X1	3-oxoacyl-[acyl-carrier-protein] synthase 2	fabF2 PA1373	5.96	43485.4	422	0	0	14.2857	0	0	3.0303	0	0	0.185714	0	0	0.0371429	0.185714	0.0880162
Q9HWI3	Probable AMP-binding enzyme	PA4198	5.77	59548.3	540	0	12.5	0	0	0	3.0303	0	0.2375	0	0	0	0.0475	0.2375	0.087963
Q9I6D9	Uncharacterized protein	PA0354	6.48	43770.4	398	0	12.5	0	0	0	3.0303	0	0.175	0	0	0	0.035	0.175	0.0879397
Q9HVE5	Uracil permease	uraA PA4647	8.47	44225.9	427	16.6667	12.5	0	0	0	6.06061	0.15	0.0375	0	0	0	0.0375	0.1875	0.087822
Q9HU16	C4-dicarboxylate TRAP transporter large permease protein DctM	dctM PA5169	8.69	45202.1	427	16.6667	12.5	0	0	0	6.06061	0.15	0.0375	0	0	0	0.0375	0.1875	0.087822
Q9HVS1	Probable binding protein component of ABC transporter	PA4500	6.89	57073.6	533	16.6667	12.5	0	0	0	6.06061	0.133333	0.1	0	0	0	0.0466667	0.233333	0.0875547
Q9I2G0	Uncharacterized protein	PA1944	5.61	56968.1	495	16.6667	0	0	0	16.6667	6.06061	0.15	0	0	0	0.0666667	0.0433333	0.216667	0.0875421
Q9I4S9	ATP-dependent DNA helicase DinG	dinG PA1045	5.71	78955.9	714	0	12.5	0	16.6667	0	6.06061	0	0.2125	0	0.1	0	0.0625	0.3125	0.087535
Q9HY73	Probable ATP-binding component of ABC transporter	PA3538	5.96	39189.8	360	0	0	14.2857	0	0	3.0303	0	0	0.157143	0	0	0.0314286	0.157143	0.0873016
Q9HWB1	Probable transporter	PA4289	9.06	42175	401	0	12.5	0	0	0	3.0303	0	0.175	0	0	0	0.035	0.175	0.0872818
Q9I3B6	Uncharacterized protein	PA1605	6.07	36836.8	344	16.6667	0	0	0	0	3.0303	0.15	0	0	0	0	0.03	0.15	0.0872093
Q9I5Q9	N-acetyl-gamma-glutamyl-phosphate reductase	argC PA0662	6.22	36684.1	344	16.6667	0	0	0	0	3.0303	0.15	0	0	0	0	0.03	0.15	0.0872093
Q9I702	Putative 3-oxopropanoate dehydrogenase	bauC PA0130	5.7	53323	497	0	0	0	0	16.6667	3.0303	0	0	0	0	0.216667	0.0433333	0.216667	0.0871898
Q9I1L6	L-asparaginase I	ansA PA2253	5.35	34755.8	328	0	0	14.2857	0	0	3.0303	0	0	0.142857	0	0	0.0285714	0.142857	0.087108
Q9I2N4	Molybdenum import ATP-binding protein ModC	modC PA1861	8.45	39796	361	0	0	14.2857	0	0	3.0303	0	0	0.157143	0	0	0.0314286	0.157143	0.0870598
Q9HUR4	Probable aldehyde dehydrogenase	PA4899	5.62	52697.7	489	0	12.5	0	0	0	3.0303	0	0.2125	0	0	0	0.0425	0.2125	0.0869121
Q9HT75	Probable adhesin	PA5498	5.56	31015.2	307	0	0	0	0	16.6667	3.0303	0	0	0	0	0.133333	0.0266667	0.133333	0.0868621
Q9I145	Uncharacterized protein	PA2437	6.79	36695	346	16.6667	0	0	0	0	3.0303	0.15	0	0	0	0	0.03	0.15	0.0867052
Q9I130	Uncharacterized protein	PA2452	10.02	31889.2	308	16.6667	0	0	0	0	3.0303	0.133333	0	0	0	0	0.0266667	0.133333	0.0865801
Q51484	Uncharacterized protein PA0525	PA0525	8.45	69466.9	612	16.6667	0	14.2857	0	0	6.06061	0.15	0	0.114286	0	0	0.0528571	0.264286	0.0863679
Q9HZ15	Probable transcriptional regulator	PA3225	6.85	34098.1	309	16.6667	0	0	0	0	3.0303	0.133333	0	0	0	0	0.0266667	0.133333	0.0862999
Q9I1L9	Dihydrolipoyl dehydrogenase	lpdV PA2250	6.16	48589.1	464	16.6667	0	0	0	0	3.0303	0.2	0	0	0	0	0.04	0.2	0.0862069
Q9I0V5	Probable Resistance-Nodulation-Cell Division	PA2528	8.92	45276.5	426	0	0	0	16.6667	0	3.0303	0	0	0	0.183333	0	0.0366667	0.183333	0.086072
Q9HUN7	Uncharacterized protein	PA4927	5.82	92069.2	830	0	0	28.5714	0	0	6.06061	0	0	0.357143	0	0	0.0714286	0.357143	0.0860585
Q9I1B3	Uricase PuuD	PA2366	5.56	55042.3	494	0	12.5	0	0	0	3.0303	0	0.2125	0	0	0	0.0425	0.2125	0.0860324
Q9HV34	Polyamine aminopropyltransferase 2	speE2 PA4774	4.67	39546.7	349	16.6667	0	0	0	0	3.0303	0.15	0	0	0	0	0.03	0.15	0.0859599
Q9I337	Translocation protein in type III secretion	pscU PA1690	9.3	39152.1	349	16.6667	0	0	0	0	3.0303	0.15	0	0	0	0	0.03	0.15	0.0859599
Q9HTR2	Phosphorylcholine phosphatase	pchP PA5292	5.54	37089.3	349	16.6667	0	0	0	0	3.0303	0.15	0	0	0	0	0.03	0.15	0.0859599
G3XD88	Peptidoglycan glycosyltransferase MrdB	rodA mrdB PA4002	9.83	40029.2	367	0	0	14.2857	0	0	3.0303	0	0	0.157143	0	0	0.0314286	0.157143	0.0856364
Q9HTQ1	Uncharacterized protein	PA5303	4.74	13018.9	117	0	12.5	0	0	0	3.0303	0	0.05	0	0	0	0.01	0.05	0.0854701
Q9I167	L-sorbosone dehydrogenase	PA2414	6.79	44972.7	439	16.6667	12.5	0	0	0	6.06061	0.15	0.0375	0	0	0	0.0375	0.1875	0.0854214
Q9I471	Hydrogenobyrinate a,c-diamide synthase	cobB PA1273	5.91	46508.4	435	0	0	14.2857	0	0	3.0303	0	0	0.185714	0	0	0.0371429	0.185714	0.0853859
Q9I0V8	Probable outer membrane protein	PA2525	5.32	53868.5	498	0	12.5	0	0	0	3.0303	0	0.2125	0	0	0	0.0425	0.2125	0.0853414
Q9HU90	Probable histidine/phenylalanine ammonia-lyase	PA5093	5.86	53456.4	510	0	0	0	16.6667	0	3.0303	0	0	0	0.216667	0	0.0433333	0.216667	0.0849673
Q9I4W5	Bacterioferritin comigratory protein	bcp PA1008	6.73	17351.8	157	0	0	0	0	16.6667	3.0303	0	0	0	0	0.0666667	0.0133333	0.0666667	0.0849257
Q9HTJ0	HTH-type transcriptional regulator BetI	betI PA5374	8.79	21860.9	197	0	0	0	16.6667	0	3.0303	0	0	0	0.0833333	0	0.0166667	0.0833333	0.0846024
Q9HUF5	Heptosyltransferase I	waaC PA5011	9.12	39746.7	355	16.6667	0	0	0	0	3.0303	0.15	0	0	0	0	0.03	0.15	0.084507
Q9HZ89	Probable secretion protein	PA3136	8.71	39177.5	355	16.6667	0	0	0	0	3.0303	0.15	0	0	0	0	0.03	0.15	0.084507
Q9I356	Uncharacterized protein	PA1669	9.24	133046	1175	0	12.5	0	16.6667	0	6.06061	0	0.2125	0	0.283333	0	0.0991667	0.495833	0.0843972
Q9I1Q7	Probable major facilitator superfamily	PA2210	9.3	46030.2	441	0	0	14.2857	0	0	3.0303	0	0	0.185714	0	0	0.0371429	0.185714	0.0842242
Q9HZE5	PelB	pelB PA3063	5.48	135099	1193	16.6667	0	14.2857	0	0	6.06061	0.316667	0	0.185714	0	0	0.100476	0.502381	0.0842215
Q9I0S9	Probable AMP-binding enzyme	PA2555	5.82	60159.6	555	0	0	0	0	16.6667	3.0303	0	0	0	0	0.233333	0.0466667	0.233333	0.0840841
Q9HY20	Uncharacterized protein	PA3606	8.49	26880.2	238	0	0	0	16.6667	0	3.0303	0	0	0	0.1	0	0.02	0.1	0.0840336
P21628	High-affinity branched-chain amino acid transport system permease protein BraE	braE PA1072	9.88	45561.8	417	0	12.5	0	0	0	3.0303	0	0.175	0	0	0	0.035	0.175	0.0839329
Q9I0R4	Probable two-component response regulator	PA2572	5.43	50758	447	16.6667	12.5	0	0	0	6.06061	0.15	0.0375	0	0	0	0.0375	0.1875	0.0838926
Q9I0W3	Transcriptional regulator XylS	xylS PA2519	8.39	36066.3	318	16.6667	0	0	0	0	3.0303	0.133333	0	0	0	0	0.0266667	0.133333	0.0838574
Q9HW11	UPF0234 protein PA4395	PA4395	7.7	18043.8	159	0	0	0	0	16.6667	3.0303	0	0	0	0	0.0666667	0.0133333	0.0666667	0.0838574
Q9I2Y7	Phospho-2-dehydro-3-deoxyheptonate aldolase	PA1750	6.07	39132.5	358	16.6667	0	0	0	0	3.0303	0.15	0	0	0	0	0.03	0.15	0.0837989
Q9I3K2	Uncharacterized protein	PA1510	5.29	63320.6	569	0	12.5	0	0	0	3.0303	0	0.2375	0	0	0	0.0475	0.2375	0.0834798
Q9HXA3	Extracelullar DNA degradation protein, EddA	eddA PA3910	8.32	58733	520	0	0	0	0	16.6667	3.0303	0	0	0	0	0.216667	0.0433333	0.216667	0.0833333
Q9HTV4	Probable aromatic hydrocarbon reductase	PA5236	5.55	35420.4	322	16.6667	0	0	0	0	3.0303	0.133333	0	0	0	0	0.0266667	0.133333	0.0828157
Q9I5N6	Uncharacterized protein	PA0690	4.69	426161	4180	0	37.5	14.2857	33.3333	0	18.1818	0	1.0375	0.157143	0.533333	0	0.345595	1.72798	0.0826783
Q9I3T4	Probable periplasmic spermidine/putrescine-binding protein	PA1410	6.04	38270.6	363	16.6667	0	0	0	0	3.0303	0.15	0	0	0	0	0.03	0.15	0.0826446
Q9HXM6	GMP synthase [glutamine-hydrolyzing]	guaA PA3769	5.48	57959.6	525	16.6667	0	0	0	16.6667	6.06061	0.15	0	0	0	0.0666667	0.0433333	0.216667	0.0825397
Q9HWA7	Two-component sensor PprA	pprA PA4293	5.72	102118	922	0	12.5	14.2857	0	0	6.06061	0	0.2375	0.142857	0	0	0.0760714	0.380357	0.082507
Q9I0W2	Resistance-Nodulation-Cell Division	czcA PA2520	6.19	113876	1051	0	12.5	0	16.6667	0	6.06061	0	0.35	0	0.0833333	0	0.0866667	0.433333	0.0824611
Q9I2T7	Probable ATP-binding component of ABC transporter	PA1807	7.01	59074.3	536	16.6667	12.5	0	0	0	6.06061	0.133333	0.0875	0	0	0	0.0441667	0.220833	0.0824005
Q9HWN1	Probable dehydrogenase E1 component	PA4150	5.15	34587.8	324	16.6667	0	0	0	0	3.0303	0.133333	0	0	0	0	0.0266667	0.133333	0.0823045
Q9HXB0	Peptide chain release factor 3	prfC PA3903	5.6	59865.3	527	16.6667	0	0	0	16.6667	6.06061	0.15	0	0	0	0.0666667	0.0433333	0.216667	0.0822264
Q9HXG8	Uncharacterized protein	PA3836	6.28	31339.9	325	16.6667	0	0	0	0	3.0303	0.133333	0	0	0	0	0.0266667	0.133333	0.0820513
Q9HTF3	GbcB	gbcB PA5411	5.51	40535.4	366	16.6667	0	0	0	0	3.0303	0.15	0	0	0	0	0.03	0.15	0.0819672
Q9I0P5	Probable periplasmic spermidine/putrescine-binding protein	PA2592	5.83	38838	367	16.6667	0	0	0	0	3.0303	0.15	0	0	0	0	0.03	0.15	0.0817439
P34002	3-dehydroquinate synthase	aroB PA5038	5.51	40109.1	368	16.6667	0	0	0	0	3.0303	0.15	0	0	0	0	0.03	0.15	0.0815217
Q9I4P5	Flagellar P-ring protein	flgI PA1084	5.99	35974.9	369	16.6667	0	0	0	0	3.0303	0.15	0	0	0	0	0.03	0.15	0.0813008
Q9I6R6	Uncharacterized protein	PA0222	5.36	35406.2	352	0	0	14.2857	0	0	3.0303	0	0	0.142857	0	0	0.0285714	0.142857	0.0811688
Q9I4S4	Uncharacterized protein	PA1050	6.88	41222.3	370	16.6667	0	0	0	0	3.0303	0.15	0	0	0	0	0.03	0.15	0.0810811
Q9HZD4	Uncharacterized protein	PA3074	5.44	65646.4	586	0	12.5	0	0	0	3.0303	0	0.2375	0	0	0	0.0475	0.2375	0.081058
[truncated: 542 more rows]
