# Supplementary material for: The Landscape of Pseudomonas aeruginosa Membrane-Associated Proteins
Source: Cells. 2020 Nov 5;9(11):2421. doi: 10.3390/cells9112421 (PMC7694347; doi:10.3390/cells9112421)
Supplement: Supplementary file 1 [file cells-09-02421-s001.zip › cells-976337-supplementary/Table S2.xls]

## Sheet: Table S2
Table S2. Cellular components associated with the P. aeruginosa membrane proteome characterized by IM, OM, GFP, SH and NP extraction methods. Data were retrieved by Panther database (www.pantherdb.org); FDR<0.05, Fisher's Exact test<0.05.
GO cellular component complete	P. aeruginosa - REFLIST (5562)	Uploaded List (2539)	Percentage (%)	(over/under)	fold Enrichment	P-value
ribonucleoprotein complex (GO:1990904)	60	52	2.04724	+	1.9	0.00152
ribosome (GO:0005840)	59	51	2.00787	+	1.89	0.00194
ribonucleoprotein complex (GO:0030529)	57	52	2.04724	+	2	0.000389
ribosomal subunit (GO:0044391)	47	45	1.77165	+	2.1	0.000519
cytosolic ribosome (GO:0022626)	39	38	1.49606	+	2.13	0.00184
large ribosomal subunit (GO:0015934)	26	26	1.02362	+	2.19	0.0237
cytosolic large ribosomal subunit (GO:0022625)	25	25	0.984252	+	2.19	0.0307
intracellular (GO:0005622)	1054	564	22.2047	+	1.17	0.00202
intracellular part (GO:0044424)	891	480	18.8976	+	1.18	0.00544
cytoplasm (GO:0005737)	838	444	17.4803	+	1.16	0.0424
organelle (GO:0043226)	103	77	3.0315	+	1.64	0.00293
non-membrane-bounded organelle (GO:0043228)	99	75	2.95276	+	1.66	0.00242
intracellular organelle (GO:0043229)	75	61	2.40157	+	1.78	0.00191
organelle part (GO:0044422)	75	61	2.40157	+	1.78	0.00191
intracellular non-membrane-bounded organelle (GO:0043232)	71	59	2.32283	+	1.82	0.00142
intracellular organelle part (GO:0044446)	52	48	1.88976	+	2.02	0.000663
cytosolic part (GO:0044445)	49	46	1.81102	+	2.06	0.000671
membrane (GO:0016020)	1475	835	32.874	+	1.24	6.48e-11
membrane part (GO:0044425)	1278	707	27.8346	+	1.21	6.26e-07
intrinsic component of membrane (GO:0031224)	1263	693	27.2835	+	1.2	3.53e-06
integral component of membrane (GO:0016021)	1256	689	27.126	+	1.2	4.09e-06
cell periphery (GO:0071944)	709	425	16.7323	+	1.31	3.65e-07
plasma membrane (GO:0005886)	602	342	13.4646	+	1.24	0.0017
envelope (GO:0031975)	162	109	4.29134	+	1.47	0.0059
cell envelope (GO:0030313)	161	108	4.25197	+	1.47	0.00713
external encapsulating structure (GO:0030312)	120	91	3.58268	+	1.66	0.000342
outer membrane (GO:0019867)	113	85	3.34646	+	1.65	0.00094
cell outer membrane (GO:0009279)	97	74	2.91339	+	1.67	0.0022
external encapsulating structure part (GO:0044462)	97	74	2.91339	+	1.67	0.0022
protein-containing complex (GO:0032991)	374	240	9.44882	+	1.41	1.11e-05
cellular_component (GO:0005575)	2648	1441		+	1.19	1.58e-18
cell part (GO:0044464)	1870	1032		+	1.21	8.42e-12
cell (GO:0005623)	1897	1046		+	1.21	5.92e-12
Unclassified (UNCLASSIFIED)	2914	1098	43.2283	-	0.83	0
