# Supplementary material for: The Landscape of Pseudomonas aeruginosa Membrane-Associated Proteins
Source: Cells. 2020 Nov 5;9(11):2421. doi: 10.3390/cells9112421 (PMC7694347; doi:10.3390/cells9112421)
Supplement: Supplementary file 1 [file cells-09-02421-s001.zip › cells-976337-supplementary/Table S3.xls]

## Sheet: Table S3
Table S3. Molecular functions associated with the P. aeruginosa membrane proteome characterized by IM, OM, GFP, SH and NP extraction methods. Data were retrieved by Panther database (www.pantherdb.org); FDR<0.05, Fisher's Exact test<0.05.
GO molecular function complete	P. aeruginosa - REFLIST (5562)	Uploaded List (2539)	Percentage (%)	(over/under)	fold Enrichment	P-value
binding (GO:0005488)	1962	1007	39.6457	+	1.12	0.00161
ion binding (GO:0043167)	1169	662	26.063	+	1.24	4.19e-07
small molecule binding (GO:0036094)	778	465	18.3071	+	1.31	5.48e-07
anion binding (GO:0043168)	693	423	16.6535	+	1.34	3.08e-07
drug binding (GO:0008144)	511	312	12.2835	+	1.34	8.62e-05
nucleotide binding (GO:0000166)	676	411	16.1811	+	1.33	9.3e-07
nucleoside phosphate binding (GO:1901265)	676	411	16.1811	+	1.33	9.3e-07
carbohydrate derivative binding (GO:0097367)	518	329	12.9528	+	1.39	7.32e-07
ribonucleotide binding (GO:0032553)	496	313	12.3228	+	1.38	3.74e-06
RNA binding (GO:0003723)	130	91	3.58268	+	1.53	0.043
rRNA binding (GO:0019843)	39	38	1.49606	+	2.13	0.0127
purine nucleotide binding (GO:0017076)	469	301	11.8504	+	1.41	1.53e-06
purine ribonucleotide binding (GO:0032555)	468	300	11.811	+	1.4	1.84e-06
purine ribonucleoside triphosphate binding (GO:0035639)	456	295	11.6142	+	1.42	1.05e-06
adenyl nucleotide binding (GO:0030554)	429	274	10.7874	+	1.4	1.34e-05
adenyl ribonucleotide binding (GO:0032559)	428	273	10.748	+	1.4	1.6e-05
ATP binding (GO:0005524)	425	271	10.6693	+	1.4	1.86e-05
transporter activity (GO:0005215)	523	301	11.8504	+	1.26	0.0159
transmembrane transporter activity (GO:0022857)	455	270	10.6299	+	1.3	0.00545
pyrophosphatase activity (GO:0016462)	235	160	6.29921	+	1.49	0.000441
hydrolase activity, acting on acid anhydrides, in phosphorus-containing anhydrides (GO:0016818)	237	160	6.29921	+	1.48	0.000711
hydrolase activity, acting on acid anhydrides (GO:0016817)	238	160	6.29921	+	1.47	0.000899
nucleoside-triphosphatase activity (GO:0017111)	219	153	6.02362	+	1.53	0.000184
ATPase activity (GO:0016887)	185	129	5.07874	+	1.53	0.00173
transcription regulator activity (GO:0140110)	371	120	4.72441	-	0.71	0.0151
DNA-binding transcription factor activity (GO:0003700)	354	114	4.48819	-	0.71	0.0193
structural molecule activity (GO:0005198)	64	55	2.16535	+	1.88	0.00767
structural constituent of ribosome (GO:0003735)	56	51	2.00787	+	2	0.00347
catalytic activity (GO:0003824)	2444	1220	48.0315	+	1.09	0.0112
molecular_function (GO:0003674)	3568	1752	68.9764	+	1.08	9.25e-05
Unclassified (UNCLASSIFIED)	1994	787	30.9843	-	0.86	0
