# Supplementary material for: The Landscape of Pseudomonas aeruginosa Membrane-Associated Proteins
Source: Cells. 2020 Nov 5;9(11):2421. doi: 10.3390/cells9112421 (PMC7694347; doi:10.3390/cells9112421)
Supplement: Supplementary file 1 [file cells-09-02421-s001.zip › cells-976337-supplementary/Table S4.xls]

## Sheet: Table S4
Table S4. Biological processes associated with the P. aeruginosa membrane proteome characterized by IM, OM, GFP, SH and NP extraction methods. Data were retrieved by Panther database (www.pantherdb.org); FDR<0.05, Fisher's Exact test<0.05.
GO biological process complete	P. aeruginosa - REFLIST (5562)	Uploaded List (2539)	Percentage (%)	(over/under)	fold Enrichment	P-value
localization (GO:0051179)	861	489	19.252	+	1.24	0.00014
establishment of localization (GO:0051234)	809	455	17.9134	+	1.23	0.00119
transport (GO:0006810)	807	453	17.8346	+	1.23	0.00155
regulation of cellular biosynthetic process (GO:0031326)	524	184	7.24409	-	0.77	0.0458
regulation of macromolecule biosynthetic process (GO:0010556)	526	184	7.24409	-	0.77	0.0358
regulation of cellular macromolecule biosynthetic process (GO:2000112)	510	175	6.88976	-	0.75	0.0162
regulation of transcription, DNA-templated (GO:0006355)	495	170	6.69291	-	0.75	0.0228
translation (GO:0006412)	109	86	3.38583	+	1.73	0.00116
cellular amide metabolic process (GO:0043603)	229	148	5.82677	+	1.42	0.0185
amide biosynthetic process (GO:0043604)	184	127	5	+	1.51	0.00392
peptide metabolic process (GO:0006518)	150	110	4.33071	+	1.61	0.00128
peptide biosynthetic process (GO:0043043)	143	106	4.17323	+	1.62	0.00124
cellular process (GO:0009987)	2581	1292	50.8661	+	1.1	0.00258
biological_process (GO:0008150)	3682	1839	72.4016	+	1.09	6.63e-09
Unclassified (UNCLASSIFIED)	1880	700	27.5591	-	0.82	0
