# Supplementary material for: The Landscape of Pseudomonas aeruginosa Membrane-Associated Proteins
Source: Cells. 2020 Nov 5;9(11):2421. doi: 10.3390/cells9112421 (PMC7694347; doi:10.3390/cells9112421)
Supplement: Supplementary file 1 [file cells-09-02421-s001.zip › cells-976337-supplementary/Table S5.xls]

## Sheet: Table S5
Table S5. Classification of experimentally identified peptides in trans inner membrane (T-IM), inner membrane exposed (EXP-IM), trans outer membrane (T-OM) and outer membrane exposed (EXP-OM). For each peptide it is shown: Identification frequency (IF%) following peptide/protein extraction by IM, OM, GFP, NP and SH methods, Gravy, Immunogenicity and Linear Discriminant Analysis parameters (F rati…
Annotations				IF(%) Extraction Methods								LDA
Entry	Protein names	Gene names	Peptide	IM	OM	GFP	NP	SH	Tag	Gravy	Immunogenicity	F Ratio	Prob
E1JGJ8	Peptide chain release factor 2	prfB PA3701	R.ELEDPNVWNNPEYAQNLGR.E	0	0	0	0	33	EXP-OM	-1.48	0.29
G3XCW1	Uncharacterized protein	PA0637	R.TGDLALIGPIR.D	0	0	0	0	33	EXP-OM	0.66	0.25
G3XCW2	Efflux pump membrane transporter	PA2018	F.SINVLTMF.G	0	40	0	0	0	T-OM	1.53	-0.08	3.4	0.022
G3XCW5	Uncharacterized protein	PA3031	R.EIQAVDTPSYDEDSGFYEFEQLDGKR.A	0	40	33	0	0	EXP-OM	-1.18	0.16
G3XCW5	Uncharacterized protein	PA3031	A.VDTPSYDEDSGFYEFEQLDGK.R	0	0	50	17	33	EXP-OM	-1.22	0.18
G3XCW5	Uncharacterized protein	PA3031	A.VDTPSYDEDSGFYEFEQLDGKR.A	0	0	17	0	33	EXP-OM	-1.37	0.07
G3XCW5	Uncharacterized protein	PA3031	E.IQAVDTPSYDEDSGFYEFEQLDGK.R	33	0	0	0	0	T-IM	-0.95	0.29
G3XCW5	Uncharacterized protein	PA3031	E.IQAVDTPSYDEDSGFYEFEQLDGKR.A	33	0	0	0	0	T-IM	-1.09	0.17
G3XCX2	Uncharacterized protein	PA0624	R.LVQDDTDDTFAYASTGEAPGH.-	0	0	0	0	33	EXP-OM	-0.7	0.37
G3XCX3	Twitching motility protein PilU	pilU PA0396	F.RVSAFYQRNLV.G	0	40	0	0	0	T-OM	-0.12	0.02	3.4	0.023
G3XCX7	Type 4 fimbrial biogenesis protein PilP	pilP PA5041	K.IDVIEIVPDGEGNWLERPR.S	0	20	50	17	0	EXP-OM	-0.48	0.92
G3XCY2	O-antigen chain length regulator	wzz PA3160	R.FFNETYLPSLDEELR.S	0	40	0	17	0	EXP-OM	-0.63	0.13
G3XD07	Uncharacterized protein	PA1018	L.PERTPDLRLDLPTRPE.Q	0	40	0	0	0	T-OM	-1.49	0.17	3.4	0.023
G3XD11	PhoP/Q and low Mg2+ inducible outer membrane protein H1	oprH PA1178	R.YYATYENISDTSSGNK.L	33	0	0	17	0	EXP-IM	-1.23	-0.12
G3XD11	PhoP/Q and low Mg2+ inducible outer membrane protein H1	oprH PA1178	A.ADNFVGLTWGETSNNIQK.S	33	0	17	17	0	EXP-IM	-0.65	0.47
G3XD11	PhoP/Q and low Mg2+ inducible outer membrane protein H1	oprH PA1178	A.ADNFVGLTWGETSNNIQKSK.S	0	0	33	50	33	EXP-OM	-0.82	0.17
G3XD11	PhoP/Q and low Mg2+ inducible outer membrane protein H1	oprH PA1178	D.SDVGYAAGLQAGILQELSK.N	33	0	0	0	0	T-IM	0.18	0.09
G3XD11	PhoP/Q and low Mg2+ inducible outer membrane protein H1	oprH PA1178	R.QQNLLGSYDAFLPIGDNNTK.L	33	0	0	0	0	T-IM	-0.66	0.19
G3XD11	PhoP/Q and low Mg2+ inducible outer membrane protein H1	oprH PA1178	K.LGSLDLHSSSQFYLGANYKF.-	33	0	0	0	0	T-IM	-0.08	-0.58
G3XD11	PhoP/Q and low Mg2+ inducible outer membrane protein H1	oprH PA1178	R.DSDVGYAAGLQAGILQELSK.N	0	40	0	0	0	T-OM	0	0.13	3.4	0.024
G3XD17	Thiol:disulfide interchange protein	dsbC PA3737	H.AEVPDLTEQGIEVR.Y	0	0	0	0	33	EXP-OM	-0.44	0.3
G3XD20	Periplasmic serine endoprotease DegP-like	mucD PA0766	R.LGVTVADLTAEQR.K	0	40	0	17	0	EXP-OM	0.22	0.23
G3XD20	Periplasmic serine endoprotease DegP-like	mucD PA0766	A.ELPDFTPLVEQASPAVVNISTR.Q	0	40	0	0	0	T-OM	0.06	0.16	3.5	0.022
G3XD20	Periplasmic serine endoprotease DegP-like	mucD PA0766	A.ELPDFTPLVEQASPAVVN.I	0	40	0	0	0	T-OM	0.16	0.14	3.2	0.03
G3XD20	Periplasmic serine endoprotease DegP-like	mucD PA0766	K.DLAESFGLDKPSGALVAQLVEDGPAAK.G	0	40	0	0	0	T-OM	0.02	-0.02	3.4	0.024
G3XD20	Periplasmic serine endoprotease DegP-like	mucD PA0766	F.AIPIDVALNVADQLK.K	0	40	0	0	0	T-OM	0.73	0.21	3.5	0.022
G3XD20	Periplasmic serine endoprotease DegP-like	mucD PA0766	R.PGDVITHLDNK.A	0	40	0	0	0	T-OM	-0.71	0.25	3.5	0.022
G3XD20	Periplasmic serine endoprotease DegP-like	mucD PA0766	R.GWLGVVIQEVNK.D	0	80	0	0	0	T-OM	0.4	0.25	16.7	8.7e-07
G3XD24	Methyl-accepting chemotaxis protein PctA	pctA PA4309	K.TLSEVYPQNTPK.I	0	40	0	0	0	T-OM	-1.09	-0.02	3.5	0.022
G3XD28	Type 4 fimbrial biogenesis protein PilM	pilM PA5044	K.IGTPTLVANPFADMALNGK.V	0	60	0	0	0	T-OM	0.35	0.13	7.7	0.00033
G3XD28	Type 4 fimbrial biogenesis protein PilM	pilM PA5044	T.IEMEAGLSEDELENQLKIE.A	0	40	0	0	0	T-OM	-0.66	0.01	3.5	0.022
G3XD30	Type 4 fimbrial biogenesis protein PilN	pilN PA5043	R.TLPDGVYFTDLK.M	0	40	0	0	0	T-OM	-0.08	0.25	3.5	0.022
G3XD30	Type 4 fimbrial biogenesis protein PilN	pilN PA5043	Q.LTVQQTQPGEEDAK.A	0	40	0	0	0	T-OM	-1.32	-0.04	3.5	0.022
G3XD30	Type 4 fimbrial biogenesis protein PilN	pilN PA5043	K.AVTQGAVDQANVFQ.L	0	40	0	0	0	T-OM	0.16	0.05	3.4	0.023
G3XD36	Phosphoenolpyruvate-protein phosphotransferase PtsP	ptsP PA0337	Y.LHPAVLHALKKVVDDAHLEG.K	0	0	17	50	33	EXP-OM	0.17	-0.05
G3XD38	Uncharacterized protein	PA0633	R.TPGQATLGINADPR.L	0	0	0	0	33	EXP-OM	-0.61	0.16
G3XD39	Probable bacteriophage protein	PA0622	R.TGLQALLDGK.S	0	0	0	0	67	EXP-OM	0.08	-0.06	9.1	0.00011
G3XD39	Probable bacteriophage protein	PA0622	A.FMRDLKNQGAVIN.F	0	40	0	0	0	T-OM	-0.29	-0.12	3.5	0.022
G3XD43	Type 4 fimbrial biogenesis protein PilE	pilE PA4556	R.TEGQALLSDAAAR.Q	0	60	0	0	0	T-OM	-0.16	-0.14	7.8	0.00032
G3XD51	Type 4 fimbrial biogenesis protein PilO	pilO PA5042	R.TGLGSGLEFEEIK.L	0	60	0	17	0	EXP-OM	-0.17	0.36	5.2	0.0036
G3XD51	Type 4 fimbrial biogenesis protein PilO	pilO PA5042	M.SLASSLESLR.K	0	40	0	0	0	T-OM	0.2	-0.38	3.5	0.022
G3XD51	Type 4 fimbrial biogenesis protein PilO	pilO PA5042	R.QLPSDTEVPGLLEDITR.T	0	40	0	0	0	T-OM	-0.45	0.28	3.4	0.023
G3XD51	Type 4 fimbrial biogenesis protein PilO	pilO PA5042	K.AFQAANLEAYK.A	0	40	0	0	0	T-OM	-0.17	0.15	3.4	0.023
G3XD60	Nitrite extrusion protein 1	narK1 PA3877	K.GAAEASQRPNLAK.Q	50	0	0	0	0	T-IM	-0.82	-0.08	4.9	0.0045
G3XD68	Uncharacterized protein	PA0634	R.LFSAEGDQQSR.N	0	0	0	0	50	EXP-OM	-1.1	-0.17	5	0.0042
G3XD74	D-ala-D-ala-carboxypeptidase	dacC PA3999	K.SYVLMDGESGQVLVENNGDQR.L	17	0	17	33	0	EXP-IM	-0.69	-0.12
G3XD75	Uncharacterized protein	PA0629	V.ALQRAMDEREIDTPAR.R	83	0	33	17	0	EXP-IM	-1.11	0.35	4.6	0.0062
G3XD83	Uncharacterized protein	PA0625	T.AGDVGALGALLEIQ.A	33	0	0	0	0	T-IM	0.99	0.32
G3XD85	Probable glycosyltransferase WbpH	wbpH PA3149	I.FRKQCRTLSQYGYDVYLV.V	0	40	0	0	0	T-OM	-0.44	-0.36	3.5	0.022
G3XD89	Putative copper transport outer membrane porin OprC	oprC PA3790	R.EGMMGSSTQATNVDAR.I	0	40	0	0	0	T-OM	-0.67	-0.45	3.4	0.022
G3XD89	Putative copper transport outer membrane porin OprC	oprC PA3790	R.FPDYWELFSPK.R	0	80	0	0	0	T-OM	-0.7	0.27	19.7	1.9e-07
G3XD89	Putative copper transport outer membrane porin OprC	oprC PA3790	K.LSAGVDNLFDK.D	0	40	0	0	0	T-OM	0.07	0.2	3.5	0.022
G3XD89	Putative copper transport outer membrane porin OprC	oprC PA3790	K.GPQTVLWGPGASAGTILFER.E	0	40	0	0	0	T-OM	0.17	0.56	3.4	0.025
G3XD89	Putative copper transport outer membrane porin OprC	oprC PA3790	R.FTGNHAQSDDYEDGAGNTVPSR.W	0	40	0	0	0	T-OM	-1.3	0.03	3.5	0.022
G3XD94	UDP-N-acetyl-D-glucosamine 6-dehydrogenase	wbpA PA3159	R.ESPSVEIMELIEAK.G	0	0	0	17	17	EXP-OM	-0.03	0.25
G3XD98	Histidine kinase	gacS PA0928	C.TRKLQRKLQELLQVR.P	0	60	0	0	0	T-OM	-1.11	-0.47	7.7	0.00034
G3XDA5	Anaerobically-induced outer membrane porin OprE	oprE PA0291	R.NFYINTDNRNGTASPSK.Q	0	100	0	0	0	T-OM	-1.36	0.07	2531.6	3.3e-32
G3XDA5	Anaerobically-induced outer membrane porin OprE	oprE PA0291	R.NFYINTDNR.N	0	40	0	0	0	T-OM	-1.47	0.18	3.5	0.022
G3XDA5	Anaerobically-induced outer membrane porin OprE	oprE PA0291	R.LLPVTFEGGQVT.S	0	40	0	0	0	T-OM	0.67	0.28	3.5	0.022
G3XDA5	Anaerobically-induced outer membrane porin OprE	oprE PA0291	P.GTVFPLESNGEPVHDFASLGLTAK.A	0	40	0	0	0	T-OM	0.02	0.31	3.4	0.024
G3XDA5	Anaerobically-induced outer membrane porin OprE	oprE PA0291	R.AFSGLFTYTVSGH.S	0	100	0	0	0	T-OM	0.55	0.07	378.7	5.7e-22
G3XDA5	Anaerobically-induced outer membrane porin OprE	oprE PA0291	R.AFDSSSDGKNGSR.S	0	40	0	0	0	T-OM	-1.41	-0.71	3.4	0.024
G3XDA5	Anaerobically-induced outer membrane porin OprE	oprE PA0291	R.SGLPAAGSSNNQR.D	0	60	0	0	0	T-OM	-0.95	-0.31	7.6	0.00039
G3XDA5	Anaerobically-induced outer membrane porin OprE	oprE PA0291	K.LPVVTYNDGR.L	0	100	0	0	0	T-OM	-0.33	0.12	1365.2	7.3e-29
G3XDA5	Anaerobically-induced outer membrane porin OprE	oprE PA0291	P.VVTYNDGRLLPVTFEGGQVTSTDLK.D	0	40	0	0	0	T-OM	-0.1	0.28	3.5	0.022
G3XDA5	Anaerobically-induced outer membrane porin OprE	oprE PA0291	N.TIYLSGDK.I	0	40	0	0	0	T-OM	-0.29	-0.12	3.5	0.022
G3XDA5	Anaerobically-induced outer membrane porin OprE	oprE PA0291	H.SIGAGYQILNGDSDFPFLNR.G	0	100	0	0	0	T-OM	-0.19	0.19	170.8	9.2e-18
G3XDA5	Anaerobically-induced outer membrane porin OprE	oprE PA0291	R.QPGTVFPLESNGEPVHDFASLGLTAK.A	0	40	0	0	0	T-OM	-0.18	0.38	3.4	0.023
G3XDA5	Anaerobically-induced outer membrane porin OprE	oprE PA0291	Y.QILNGDSDFPFLNR.G	0	40	0	0	0	T-OM	-0.51	0.11	3.5	0.022
G3XDA5	Anaerobically-induced outer membrane porin OprE	oprE PA0291	K.QEEWGQGFILNY.Q	0	40	0	0	0	T-OM	-0.78	0.43	3.3	0.028
G3XDA6	Repressor, PtrB	ptrB PA0612	M.ADLADHANELVLAR.L	0	0	0	0	33	EXP-OM	0.08	0.26
G3XDB0	Catabolite repression control protein	crc PA5332	D.FDKVSIATLLLPSGQSGDESLNQ.K	0	40	0	0	0	T-OM	-0.12	-0.45	3.5	0.022
O30506	Arginine/ornithine transport ATP-binding protein AotP	aotP PA0892	R.ALAVEPEVMLFDEPTSALDPELVGEVLK.V	17	0	0	17	0	EXP-IM	0.39	0.52
O30506	Arginine/ornithine transport ATP-binding protein AotP	aotP PA0892	K.VMQDLAQEGR.T	33	0	0	0	0	T-IM	-0.72	0.01
O33407	Esterase EstA	estA papA PA5112	R.TDQIYDSITAANGSLIER.D	0	40	0	0	0	T-OM	-0.32	0.22	3.5	0.022
O33407	Esterase EstA	estA papA PA5112	R.ILNDVQAQQAAGR.L	0	80	0	0	0	T-OM	-0.35	-0.15	20.5	1.4e-07
O33407	Esterase EstA	estA papA PA5112	R.LVDSVQALQQAGAR.Y	0	40	0	0	0	T-OM	0.12	-0.34	3.4	0.023
O33407	Esterase EstA	estA papA PA5112	D.SVQALQQAGA.R	0	40	0	0	0	T-OM	0.17	-0.18	3.4	0.024
O52759	30S ribosomal protein S4	rpsD PA4239	K.AITVNGQTVNIPSYQVK.A	17	0	0	67	0	EXP-IM	0	-0.08	6.2	0.0013
O52759	30S ribosomal protein S4	rpsD PA4239	R.GYYQEASR.R	33	0	50	33	0	EXP-IM	-1.69	-0.12
O52759	30S ribosomal protein S4	rpsD PA4239	L.SDYGLQLR.E	33	0	0	33	0	EXP-IM	-0.8	-0.1
O52759	30S ribosomal protein S4	rpsD PA4239	R.GRVEWVEVDLDKK.A	0	0	33	50	17	EXP-OM	-0.86	0.41
O52759	30S ribosomal protein S4	rpsD PA4239	R.SDLSADINENLIVELYSK.-	33	0	0	0	0	T-IM	-0.12	0.25
O52760	DNA-directed RNA polymerase subunit alpha	rpoA PA4238	K.LVLDLETNGTLDPEEAIR.R	50	0	0	17	0	EXP-IM	-0.18	0.51	2.8	0.046
O52760	DNA-directed RNA polymerase subunit alpha	rpoA PA4238	R.AATILQQQLAAFVDLK.G	33	0	0	0	0	T-IM	0.72	0.03
O52760	DNA-directed RNA polymerase subunit alpha	rpoA PA4238	R.HIDVQVVSQTR.A	50	0	0	0	0	T-IM	-0.24	-0.21	4.7	0.0055
O52760	DNA-directed RNA polymerase subunit alpha	rpoA PA4238	K.SLTEIKDVLASR.G	33	0	0	0	0	T-IM	0.03	0.02
O52761	50S ribosomal protein L17	rplQ PA4237	V.SLFEHELIK.T	17	0	0	17	0	EXP-IM	0	0.33
O52761	50S ribosomal protein L17	rplQ PA4237	A.YVELVDRPVGGEVVEAAE.-	0	0	17	33	33	EXP-OM	0.15	0.56
O52761	50S ribosomal protein L17	rplQ PA4237	V.DRPVGGEVVEAAE.-	0	0	33	0	33	EXP-OM	-0.36	0.43
O52761	50S ribosomal protein L17	rplQ PA4237	D.RPVGGEVVEAAE.-	0	0	50	0	17	EXP-OM	-0.1	0.41
O52761	50S ribosomal protein L17	rplQ PA4237	L.VDRPVGGEVVEAAE.-	0	0	33	17	17	EXP-OM	-0.04	0.44
O52761	50S ribosomal protein L17	rplQ PA4237	Y.VELVDRPVGGEVVEAAE.-	0	0	17	83	33	EXP-OM	0.24	0.53	4.3	0.0091
O54438	3-oxoacyl-[acyl-carrier-protein] reductase FabG	fabG PA2967	M.KDDEWFDVVNTNLNS.L	0	0	33	0	33	EXP-OM	-1.05	0.55
O54439	Acyl carrier protein 1	acpP1 acpP PA2966	M.ALEEEFETEIPDEK.A	0	0	0	0	33	EXP-OM	-1.27	0.77
O54439	Acyl carrier protein 1	acpP1 acpP PA2966	A.IDYIVAHQQ.-	0	0	0	0	33	EXP-OM	0	0.17
O54439	Acyl carrier protein 1	acpP1 acpP PA2966	A.LEEEFETEIPDEK.A	0	0	50	0	17	EXP-OM	-1.51	0.68
O68562	Outer membrane protein assembly factor BamE	bamE omlA oprX PA4765	K.EGSTTVTQPADQQKPEAQK.E	0	40	33	0	0	EXP-OM	-1.63	-0.35
O68562	Outer membrane protein assembly factor BamE	bamE omlA oprX PA4765	R.WDYLYSIQPGGGR.R	0	60	0	0	0	T-OM	-0.79	-0.09	6.7	0.00084
O68562	Outer membrane protein assembly factor BamE	bamE omlA oprX PA4765	R.EVDEAQPVPVPTPEPLD.P	0	60	0	0	0	T-OM	-0.68	0.19	7.4	0.00047
O68562	Outer membrane protein assembly factor BamE	bamE omlA oprX PA4765	K.IDIQQGNVVTQDMIDQLRPGMTR.R	0	40	0	0	0	T-OM	-0.49	-0.33	3.4	0.024
O68822	Cytosol aminopeptidase	pepA phpA PA3831	K.AVDDATGGAISAVLK.R	33	0	0	33	0	EXP-IM	0.71	0.24
O68822	Cytosol aminopeptidase	pepA phpA PA3831	K.DKGATGRPVPLLTQYLLER.A	33	0	0	0	0	T-IM	-0.47	0.13
O68822	Cytosol aminopeptidase	pepA phpA PA3831	R.ELGMGSFLAVAQGSDQPPR.L	33	0	0	0	0	T-IM	-0.23	-0.42
O68822	Cytosol aminopeptidase	pepA phpA PA3831	K.GATGRPVPLLTQYLLER.A	33	0	0	0	0	T-IM	-0.09	0.05
O68822	Cytosol aminopeptidase	pepA phpA PA3831	K.GLKVEVLDEK.K	33	0	0	0	0	T-IM	-0.27	0.18
O68822	Cytosol aminopeptidase	pepA phpA PA3831	K.KDQAPHVLV.G	33	0	0	0	0	T-IM	-0.19	0.05
O68822	Cytosol aminopeptidase	pepA phpA PA3831	K.KDQAPHVLVGK.G	33	0	0	0	0	T-IM	-0.55	0.11
O68822	Cytosol aminopeptidase	pepA phpA PA3831	K.KLTLLADKADSAAVEQGSK.E	33	0	0	0	0	T-IM	-0.29	-0.22
O68822	Cytosol aminopeptidase	pepA phpA PA3831	E.LGMGSFLAVAQGSDQPPR.L	33	0	0	0	0	T-IM	-0.05	-0.31
O68822	Cytosol aminopeptidase	pepA phpA PA3831	R.LIVLQYNGAK.K	33	0	0	0	0	T-IM	0.55	-0.07
O68822	Cytosol aminopeptidase	pepA phpA PA3831	R.PGDIVTTMSGQTVEILNTDAEGR.L	33	0	0	0	0	T-IM	-0.3	0.33
O68822	Cytosol aminopeptidase	pepA phpA PA3831	K.VGQTLLLQSLPNLKAER.V	33	0	0	0	0	T-IM	-0.05	-0.46
O82850	30S ribosomal protein S2	rpsB PA3656	D.LETQSQDGTFDK.L	33	0	50	17	0	EXP-IM	-1.45	-0.17
O82850	30S ribosomal protein S2	rpsB PA3656	K.DMGGLPDALFVIDVDHER.I	33	0	0	33	0	EXP-IM	-0.03	0.52
O82850	30S ribosomal protein S2	rpsB PA3656	I.HIINLEK.T	17	0	50	33	0	EXP-IM	-0.19	0.12
O82850	30S ribosomal protein S2	rpsB PA3656	K.LGIPVIGVVDTNSSPEGVDYVIPGNDDAIR.A	33	0	0	67	0	EXP-IM	0.19	0.56	3.5	0.022
O82850	30S ribosomal protein S2	rpsB PA3656	R.LRDLETQSQDGTFDK.L	33	0	33	50	0	EXP-IM	-1.44	-0.05
O82850	30S ribosomal protein S2	rpsB PA3656	K.TLPMFNEALTFVER.L	17	0	0	50	0	EXP-IM	0.22	0.29	2.8	0.05
O82850	30S ribosomal protein S2	rpsB PA3656	L.RDLETQSQDGTFDK.L	0	0	0	0	33	EXP-OM	-1.81	-0.05
O82850	30S ribosomal protein S2	rpsB PA3656	R.DLETQSQDGTFDKLTK.K	0	0	50	67	17	EXP-OM	-1.36	-0.28
O82850	30S ribosomal protein S2	rpsB PA3656	V.IGVVDTNSSPEGVDYVIPGNDDAIR.A	0	0	0	17	33	EXP-OM	-0.2	0.3
O82850	30S ribosomal protein S2	rpsB PA3656	K.IHIINLEK.T	0	0	17	33	17	EXP-OM	0.4	0.24
O82850	30S ribosomal protein S2	rpsB PA3656	V.IPGNDDAIR.A	0	0	0	17	17	EXP-OM	-0.69	0.16
O82850	30S ribosomal protein S2	rpsB PA3656	K.QGAATSADEFVEEAPAESAEG.-	0	0	17	33	17	EXP-OM	-0.54	0.53
O82850	30S ribosomal protein S2	rpsB PA3656	N.SSPEGVDYVIPGNDDAIR.A	0	0	0	33	17	EXP-OM	-0.54	0.53
O82850	30S ribosomal protein S2	rpsB PA3656	V.VDTNSSPEGVDYVIPGNDDAIR.A	0	0	33	0	33	EXP-OM	-0.6	0.2
O82850	30S ribosomal protein S2	rpsB PA3656	P.VIGVVDTNSSPEGVDYVIPGNDDAIR.A	0	0	67	17	33	EXP-OM	-0.03	0.34	3.4	0.023
O82850	30S ribosomal protein S2	rpsB PA3656	G.VVDTNSSPEGVDYVIPGNDDAIR.A	0	0	17	33	33	EXP-OM	-0.39	0.23
O82850	30S ribosomal protein S2	rpsB PA3656	T.LPMFNEALTFVER.L	33	0	0	0	0	T-IM	0.29	0.42
O82850	30S ribosomal protein S2	rpsB PA3656	R.IAITEANK.L	33	0	0	0	0	T-IM	0.13	0.21
O82851	Elongation factor Ts	tsf PA3655	K.FLAEASLVEQPFVK.N	0	0	0	33	33	EXP-OM	0.6	0.12
O82851	Elongation factor Ts	tsf PA3655	K.KALTAAGGDIEK.A	0	0	0	17	33	EXP-OM	-0.22	0.37
P00106	Cytochrome c4	cc4 PA5490	M.ADPNLVAQGEALFR.G	0	0	0	33	17	EXP-OM	-0.04	0.17
P00106	Cytochrome c4	cc4 PA5490	K.MSVGMADPNLVAQGEALFR.G	33	0	0	0	0	T-IM	0.33	0.1
P04739	Fimbrial protein	pilA fimA PA4525	K.STQDPMFTPK.G	0	20	17	0	0	EXP-OM	-1.16	-0.06
P05384	DNA-binding protein HU-beta	hupB PA1804	-.MNKSELIDAIAASADIPK.A	17	0	33	0	0	EXP-IM	0.08	0.25
P08280	Protein RecA	recA PA3617	R.ALAAALGQIER.Q	0	0	0	0	33	EXP-OM	0.67	0.17
P08280	Protein RecA	recA PA3617	K.YLEDNPEIGSVLEK.T	0	0	33	67	67	EXP-OM	-0.66	0.22	3.4	0.023
P08280	Protein RecA	recA PA3617	R.TGEIIDLGV.Q	0	40	0	0	0	T-OM	0.94	0.33	3.5	0.022
P08308	Ornithine carbamoyltransferase, catabolic	arcB PA5172	R.MYDAIEYR.G	33	0	0	0	0	T-IM	-0.74	0.27
P08308	Ornithine carbamoyltransferase, catabolic	arcB PA5172	R.NNMGNSLLLIGAK.L	50	0	0	0	0	T-IM	0.28	-0.05	4.9	0.0045
P08308	Ornithine carbamoyltransferase, catabolic	arcB PA5172	K.YTGTEQQHLK.R	50	0	0	0	0	T-IM	-1.69	-0.05	4.9	0.0045
P09591	Elongation factor Tu	tufA PA4265; tufB PA4277	R.GITINTSHVEYDSAVR.H	50	0	0	67	0	EXP-IM	-0.23	0.11	3.4	0.023
P09591	Elongation factor Tu	tufA PA4265; tufB PA4277	Q.EEVEIVGIK.A	0	0	0	0	33	EXP-OM	0.29	0.39
P09591	Elongation factor Tu	tufA PA4265; tufB PA4277	K.ADMVDDAELLE.L	0	0	0	0	33	EXP-OM	-0.02	0.14
P09591	Elongation factor Tu	tufA PA4265; tufB PA4277	Y.DFPGDDTPIIIGSA.L	0	0	0	17	17	EXP-OM	0.15	0.42
P09591	Elongation factor Tu	tufA PA4265; tufB PA4277	R.DLLNTYDFPGDDTPIIIGSA.L	0	0	0	33	33	EXP-OM	0.04	0.57
P09591	Elongation factor Tu	tufA PA4265; tufB PA4277	T.YDFPGDDTPIIIGSA.L	0	0	0	0	33	EXP-OM	0.05	0.45
P09591	Elongation factor Tu	tufA PA4265; tufB PA4277	L.VETLDSYIPEPVR.A	0	0	0	33	17	EXP-OM	-0.33	0.09
P09591	Elongation factor Tu	tufA PA4265; tufB PA4277	A.GENVGILLR.G	0	0	0	17	33	EXP-OM	0.44	0.18
P09591	Elongation factor Tu	tufA PA4265; tufB PA4277	R.AIDQPFLMPIEDVFSISGR.G	50	0	0	0	0	T-IM	0.37	0.05	4.9	0.0047
P11221	Major outer membrane lipoprotein	oprI PA2853	R.KADEALGAAQKAQQTADEANER.A	0	20	50	17	0	EXP-OM	-1.3	0.02
P11221	Major outer membrane lipoprotein	oprI PA2853	K.AQQTADEANER.A	0	40	0	0	0	T-OM	-1.89	0.25	3.5	0.022
P11221	Major outer membrane lipoprotein	oprI PA2853	K.AQQTADEANERALR.M	0	40	0	0	0	T-OM	-1.41	0.36	3.5	0.022
P11439	Exotoxin A	eta PA1148	R.FVRQGTGNDEAGAASADVVSLTCPVA.A	0	0	0	0	33	EXP-OM	0.27	0.07
P13794	Outer membrane porin F	oprF PA1777	V.LVNEYGVEGGR.V	33	0	83	0	0	EXP-IM	-0.48	0.31	5.7	0.0022
P13794	Outer membrane porin F	oprF PA1777	L.VNEYGVEGGR.V	0	20	17	0	0	EXP-OM	-0.91	0.24
P13794	Outer membrane porin F	oprF PA1777	A.VGYGESRPVADNATAEGR.A	0	20	83	33	17	EXP-OM	-0.82	0.32	3.7	0.017
P13794	Outer membrane porin F	oprF PA1777	S.TSTTVEGHTDSVGTDAYNQK.L	0	40	100	33	17	EXP-OM	-1.08	0.25	9.6	7.9e-05
P13794	Outer membrane porin F	oprF PA1777	Y.GESRPVADNATAEGR.A	0	40	50	67	17	EXP-OM	-1.15	0.3
P13794	Outer membrane porin F	oprF PA1777	N.AVGYGESRPVADNATAEGR.A	0	80	0	17	0	EXP-OM	-0.68	0.33	8	0.00027
P13794	Outer membrane porin F	oprF PA1777	D.NGHQGEWMAGLGVGFNFGGSK.A	33	0	0	0	0	T-IM	-0.4	0.42
P13794	Outer membrane porin F	oprF PA1777	R.DVLVNEYGVEG.G	0	40	0	0	0	T-OM	0.03	0.25	3.5	0.022
P13794	Outer membrane porin F	oprF PA1777	R.DVLVNEYGVEGG.R	0	40	0	0	0	T-OM	-0.01	0.3	3.4	0.023
P13794	Outer membrane porin F	oprF PA1777	K.FDFDKSK.V	0	60	0	0	0	T-OM	-1.43	-0.31	7.8	0.00033
P13794	Outer membrane porin F	oprF PA1777	N.ITNINSDSQGR.Q	0	40	0	0	0	T-OM	-1.11	-0.25	3.5	0.022
P13794	Outer membrane porin F	oprF PA1777	R.PYVSAGLAHQNITNINSDSQGR.Q	0	100	0	0	0	T-OM	-0.68	-0.23	149.5	4.6e-17
P13794	Outer membrane porin F	oprF PA1777	P.VADNATAEGR.A	0	40	0	0	0	T-OM	-0.65	0.22	3.3	0.027
P13794	Outer membrane porin F	oprF PA1777	Y.VSAGLAHQNITNINSDSQGR.Q	0	100	0	0	0	T-OM	-0.6	-0.1	442.2	8.5e-23
P13794	Outer membrane porin F	oprF PA1777	T.VEGHTDSVGTDAYNQK.L	0	40	0	0	0	T-OM	-1.17	0.04	3.5	0.022
P13794	Outer membrane porin F	oprF PA1777	R.VNAVGYGESRPVADN.A	0	80	0	0	0	T-OM	-0.45	0.18	19.2	2.5e-07
P13794	Outer membrane porin F	oprF PA1777	R.VNAVGYGESRPVADNATAEGRA.I	0	40	0	0	0	T-OM	-0.48	0.45	3.5	0.022
P13794	Outer membrane porin F	oprF PA1777	K.YYFTENFFAK.A	0	80	0	0	0	T-OM	-0.4	0.4	16.9	8e-07
P14532	Cytochrome c551 peroxidase	ccpA PA4587	S.HVLSCNTCHNVGTGGADNVPTSVG.H	0	40	0	0	0	T-OM	0	-0.04	3.5	0.022
P15713	Non-hemolytic phospholipase C	plcN PA3319	A.WNEGRMDKW.L	17	0	33	0	0	EXP-IM	-2.13	-0.16
P20574	Anthranilate phosphoribosyltransferase	trpD PA0650	E.YEVRPEDFGIKSQTLMGLE.V	0	40	0	0	0	T-OM	-0.53	-0.15	3.5	0.022
P22608	Type 4 fimbrial assembly protein PilB	pilB PA4526	E.TLTRLLNMGVPAFNLATSVN.L	0	40	0	0	0	T-OM	0.6	0.02	3.5	0.022
P24474	Nitrite reductase	nirS PA0519	K.YQVLPIAEWADLGEGAK.R	0	60	0	0	0	T-OM	-0.05	0.7	6.5	0.00098
P26480	RNA polymerase sigma factor RpoD	rpoD rpoDA PA0576	Y.AEVNDHLPEDISDPEQVEDIIR.M	0	0	33	50	17	EXP-OM	-0.87	0.47
P26480	RNA polymerase sigma factor RpoD	rpoD rpoDA PA0576	K.EKDDEEEESDDSSDSDDEGDGGPDPEEAR.L	0	0	0	67	33	EXP-OM	-2.54	0.3	4.6	0.0063
P26480	RNA polymerase sigma factor RpoD	rpoD rpoDA PA0576	R.EPTPEELGER.M	0	0	0	17	17	EXP-OM	-1.9	0.27
P26480	RNA polymerase sigma factor RpoD	rpoD rpoDA PA0576	E.KDDEEEESDDSSDSDDEGDGGPDPEEAR.L	0	0	50	33	33	EXP-OM	-2.51	0.28
P26480	RNA polymerase sigma factor RpoD	rpoD rpoDA PA0576	R.LSDVLSGYIDPDDGSLPAEEVEPVNLKDDSADSK.E	0	0	0	33	17	EXP-OM	-0.63	-0.05
P26480	RNA polymerase sigma factor RpoD	rpoD rpoDA PA0576	T.YAEVNDHLPEDISDPEQVEDIIR.M	0	0	50	33	33	EXP-OM	-0.89	0.53
P26480	RNA polymerase sigma factor RpoD	rpoD rpoDA PA0576	G.YIDPDDGSLPAEEVEPVNLK.D	0	0	33	17	17	EXP-OM	-0.67	0.28
P26993	Exoenzyme S synthesis regulatory protein ExsA	exsA PA1713	Y.VLLEGELTVQDIDSTFCLAP.G	0	0	0	17	17	EXP-OM	0.68	0.31
P30718	60 kDa chaperonin	groL groEL mopA PA4385	E.GVITVEEGSGLENELSVVEGMQFDR.G	33	0	0	17	0	EXP-IM	-0.11	0.27
P30718	60 kDa chaperonin	groL groEL mopA PA4385	R.KQIEETTSDYDR.E	17	0	17	17	0	EXP-IM	-2.08	0.19
P30718	60 kDa chaperonin	groL groEL mopA PA4385	V.GTISANSDESIGQIIAEAMEK.V	17	0	17	0	0	EXP-IM	-0.17	0.1
P30718	60 kDa chaperonin	groL groEL mopA PA4385	K.GDNEEQNVGIALLR.R	83	0	0	17	0	EXP-IM	-0.59	0.3	11.4	2e-05
P30718	60 kDa chaperonin	groL groEL mopA PA4385	K.ENTTIIDGAGVQADIEAR.V	67	0	0	50	0	EXP-IM	-0.26	0.66	3.5	0.021
P30718	60 kDa chaperonin	groL groEL mopA PA4385	K.DKFENMGAQLVK.D	17	0	0	17	0	EXP-IM	-0.64	-0.06
P30718	60 kDa chaperonin	groL groEL mopA PA4385	K.AIAQVGTISANSDESIGQIIAEAMEK.V	50	0	17	33	0	EXP-IM	0.2	0.2
P30718	60 kDa chaperonin	groL groEL mopA PA4385	R.AAVEEGVVPGGGVALVR.A	67	0	0	50	0	EXP-IM	0.91	0.51	5.2	0.0034
P30718	60 kDa chaperonin	groL groEL mopA PA4385	R.KQIEETTSDYDREK.L	33	0	83	33	0	EXP-IM	-2.31	0.3	3.2	0.029
P30718	60 kDa chaperonin	groL groEL mopA PA4385	K.QIEETTSDYDR.E	33	0	0	17	0	EXP-IM	-1.91	0.08
P30718	60 kDa chaperonin	groL groEL mopA PA4385	K.QIEETTSDYDREK.L	50	0	0	17	0	EXP-IM	-2.18	0.19	3.2	0.031
P30718	60 kDa chaperonin	groL groEL mopA PA4385	R.QIVANAGDEPSVVVDK.V	50	0	0	50	0	EXP-IM	0.04	0.19	3.7	0.017
P30718	60 kDa chaperonin	groL groEL mopA PA4385	N.SDESIGQIIAEAMEK.V	17	0	0	17	0	EXP-IM	-0.29	0.26
P30718	60 kDa chaperonin	groL groEL mopA PA4385	E.NTTIIDGAGVQADIEAR.V	33	0	0	0	0	T-IM	-0.06	0.62
P30718	60 kDa chaperonin	groL groEL mopA PA4385	K.MLVGVNVLADAVKATLGPK.G	33	0	0	0	0	T-IM	0.93	0.13
P30718	60 kDa chaperonin	groL groEL mopA PA4385	K.MLVGVNVLADAVK.A	100	0	0	0	0	T-IM	1.43	0.23	737	1.5e-25
P30718	60 kDa chaperonin	groL groEL mopA PA4385	E.MLPVLEAVAK.A	33	0	0	0	0	T-IM	1.25	0.22
P30718	60 kDa chaperonin	groL groEL mopA PA4385	R.KKMLVGVNVLADAVKATLGPK.G	33	0	0	0	0	T-IM	0.47	0.08
P30718	60 kDa chaperonin	groL groEL mopA PA4385	R.GYLSPYFVNKPDTMAAELDSPLLLLVDK.K	33	0	0	0	0	T-IM	0.15	-0.35
P30718	60 kDa chaperonin	groL groEL mopA PA4385	K.ARVEDALHATR.A	33	0	0	0	0	T-IM	-0.59	0.25
P30718	60 kDa chaperonin	groL groEL mopA PA4385	K.AGRPLLIVAEDVEGEALATLVVNNMR.G	33	0	0	0	0	T-IM	0.48	0.64
P30718	60 kDa chaperonin	groL groEL mopA PA4385	K.VGAATEVEMK.E	50	0	0	0	0	T-IM	0.19	0.21	4.9	0.0048
P30718	60 kDa chaperonin	groL groEL mopA PA4385	R.VEDALHATR.A	50	0	0	0	0	T-IM	-0.42	0.12	4.8	0.0055
P30718	60 kDa chaperonin	groL groEL mopA PA4385	K.AVAAGMNPMDLK.R	33	0	0	0	0	T-IM	0.36	-0.26
P30718	60 kDa chaperonin	groL groEL mopA PA4385	K.ATVAIVAQLK.E	50	0	0	0	0	T-IM	1.4	0.16	4.9	0.0047
P30718	60 kDa chaperonin	groL groEL mopA PA4385	R.ALQAIEGLKGDNEEQNVGIALLR.R	50	0	0	0	0	T-IM	-0.17	0.39	5	0.0042
P30718	60 kDa chaperonin	groL groEL mopA PA4385	R.ALQAIEGLK.G	33	0	0	0	0	T-IM	0.49	0.25
P30720	10 kDa chaperonin	groS groES mopB PA4386	A.GGIVLPGSAAEKPNR.G	0	0	0	0	33	EXP-OM	-0.3	-0.11
P32722	Porin D	oprD PA0958	K.SADFIGGR.Y	0	40	0	0	0	T-OM	-0.06	0.32	3.4	0.023
P32722	Porin D	oprD PA0958	N.SNYTIPLASDQSLGFDFN.I	0	40	0	0	0	T-OM	-0.24	-0.01	3.3	0.025
P32722	Porin D	oprD PA0958	Q.SSEFEGLDLEAGHFTEGK.E	0	40	0	0	0	T-OM	-0.73	0.74	3.5	0.022
P32722	Porin D	oprD PA0958	N.SVQYSDFNGPGEK.S	0	80	0	0	0	T-OM	-1.25	0.04	17	7.6e-07
P32722	Porin D	oprD PA0958	K.TGTGNLPVMNDGKPR.D	0	80	0	0	0	T-OM	-0.99	-0.25	20.4	1.4e-07
P32722	Porin D	oprD PA0958	Y.TIPLASDQSLGFDFNIYR.T	0	40	0	0	0	T-OM	-0.01	-0.01	3.1	0.032
P32722	Porin D	oprD PA0958	Y.TLDAHTFTLAYQK.V	0	100	0	0	0	T-OM	-0.27	0.22	394.3	3.5e-22
P32722	Porin D	oprD PA0958	R.VDWTQGFLTTY.E	0	40	0	0	0	T-OM	-0.08	0.19	3.5	0.022
P32722	Porin D	oprD PA0958	K.VHGDQPFDYIGF.G	0	60	0	0	0	T-OM	-0.26	0.17	7.7	0.00035
P32722	Porin D	oprD PA0958	Y.ESGFTQGTVGFGVDAF.G	0	40	0	0	0	T-OM	0.27	0.43	3.4	0.024
P32722	Porin D	oprD PA0958	F.QLQSSEFEGLDLEAGHFTEGK.E	0	40	0	0	0	T-OM	-0.78	0.43	3.4	0.024
P32722	Porin D	oprD PA0958	K.WGEMQPTAPVFAAGGSR.L	0	60	0	0	0	T-OM	-0.24	-0.01	7.6	0.00038
P32722	Porin D	oprD PA0958	R.YDLNLASYGVPGLTF.M	0	40	0	0	0	T-OM	0.45	-0.04	3.5	0.022
P32722	Porin D	oprD PA0958	K.MSDNNVGYK.N	0	100	0	0	0	T-OM	-1.2	0.06	584	2.7e-24
P32722	Porin D	oprD PA0958	R.LFPQTATGFQLQ.S	0	40	0	0	0	T-OM	0.09	0.03	3.3	0.027
P32722	Porin D	oprD PA0958	K.AGDISNTTWSLAAAY.T	0	40	0	0	0	T-OM	0.19	0.19	3.3	0.027
P32722	Porin D	oprD PA0958	K.AGDISNTTWSLAA.A	0	40	0	0	0	T-OM	0.18	0.12	3.4	0.022
P32722	Porin D	oprD PA0958	L.ASDQSLGFDFNIYR.T	0	60	0	0	0	T-OM	-0.44	0.11	7.3	0.0005
P33641	Outer membrane protein assembly factor BamD	bamD PA4545	K.ATLGLIEGGEPPPHMETQAAK.D	0	40	0	0	0	T-OM	-0.43	0.32	3.5	0.022
P33641	Outer membrane protein assembly factor BamD	bamD PA4545	R.DSFNEFAQLTSR.F	0	80	0	0	0	T-OM	-0.8	0.09	19.2	2.5e-07
P33641	Outer membrane protein assembly factor BamD	bamD PA4545	K.ETVDENLSESQLYQQAQDDLNNK.S	0	40	0	0	0	T-OM	-1.55	-0.51	3.5	0.022
P33641	Outer membrane protein assembly factor BamD	bamD PA4545	K.GLSSFDQDR.G	0	40	0	0	0	T-OM	-1.16	-0.17	3.5	0.022
P33641	Outer membrane protein assembly factor BamD	bamD PA4545	R.LHPQHPNVDYAY.Y	0	40	0	0	0	T-OM	-1.08	-0.02	3.5	0.022
P33641	Outer membrane protein assembly factor BamD	bamD PA4545	R.YAEQAQLELIYANYK.N	0	80	0	0	0	T-OM	-0.52	0.07	20.5	1.3e-07
P34750	Fimbrial assembly protein PilQ	pilQ PA5040	K.GEGNVVIDLSDPTLSPDIQEQGGK.I	0	40	0	17	0	EXP-OM	-0.58	0.01
P34750	Fimbrial assembly protein PilQ	pilQ PA5040	K.LQFDEPVAAPR.G	0	40	0	0	0	T-OM	-0.35	0.25	3.5	0.022
P34750	Fimbrial assembly protein PilQ	pilQ PA5040	R.IALDLPGVQNK.L	0	40	0	0	0	T-OM	0.15	-0.03	3.5	0.022
P34750	Fimbrial assembly protein PilQ	pilQ PA5040	K.ASPAPASYAQPIKPK.P	0	60	0	0	0	T-OM	-0.59	-0.25	7.6	0.00037
P34750	Fimbrial assembly protein PilQ	pilQ PA5040	K.DFATPVQFVNASAQSDR.T	0	100	0	0	0	T-OM	-0.38	-0.2	163.8	1.5e-17
P34750	Fimbrial assembly protein PilQ	pilQ PA5040	R.ELIQVNYAK.A	0	40	0	0	0	T-OM	-0.16	-0.02	3.4	0.023
P34750	Fimbrial assembly protein PilQ	pilQ PA5040	K.LDVAALPGDR.V	0	40	0	0	0	T-OM	0.19	0.11	3.5	0.022
P34750	Fimbrial assembly protein PilQ	pilQ PA5040	K.LFQSVTSDGGQEGK.E	0	40	0	0	0	T-OM	-0.76	-0.2	3.5	0.022
P34750	Fimbrial assembly protein PilQ	pilQ PA5040	K.LGNVLLVAPADEIAAR.E	0	40	0	0	0	T-OM	0.91	0.42	3.5	0.022
P34750	Fimbrial assembly protein PilQ	pilQ PA5040	R.LIINLTALSSY.T	0	40	0	0	0	T-OM	1.37	-0.14	3.5	0.022
P34750	Fimbrial assembly protein PilQ	pilQ PA5040	R.LQNVPWDQALDLVLK.T	0	40	0	0	0	T-OM	0.1	0.22	3.4	0.023
P34750	Fimbrial assembly protein PilQ	pilQ PA5040	K.LSLNFQDIDVR.S	0	80	0	0	0	T-OM	-0.02	0.18	17.8	5e-07
P34750	Fimbrial assembly protein PilQ	pilQ PA5040	R.TNSIIAYQPQER.L	0	100	0	0	0	T-OM	-1.01	0.08	123.3	4.5e-16
P34750	Fimbrial assembly protein PilQ	pilQ PA5040	R.TSITIEPSGLYDYLVYQTDNR.L	0	40	0	0	0	T-OM	-0.51	0.14	3.5	0.022
P34750	Fimbrial assembly protein PilQ	pilQ PA5040	N.VLLVAPADEIAAR.E	0	40	0	0	0	T-OM	1.12	0.4	3.5	0.022
P34750	Fimbrial assembly protein PilQ	pilQ PA5040	R.VEGNNLFVVVGNSPAGASVASAAPVK.A	0	60	0	0	0	T-OM	0.62	0.03	7.1	0.00057
P37798	Biotin carboxylase	accC fabG PA4848	V.IEEAPAPGIDEK.A	0	0	0	0	33	EXP-OM	-0.74	0.32
P37798	Biotin carboxylase	accC fabG PA4848	K.VIEEAPAPGIDEK.A	0	0	0	67	33	EXP-OM	-0.36	0.42	3.6	0.019
P38100	Carbamoyl-phosphate synthase large chain	carB PA4756	R.ALEEAGVPIIGTSPDAIDR.A	0	0	0	0	33	EXP-OM	0.15	0.58
P38100	Carbamoyl-phosphate synthase large chain	carB PA4756	M.TDPAMADATYIEPIK.W	0	0	0	0	33	EXP-OM	-0.27	0.29
P38108	Sigma factor AlgU regulatory protein MucB	mucB algN PA0764	R.YGFELHLDR.D	33	0	0	0	0	T-IM	-0.67	0.16
P42257	Protein PilJ	pilJ PA0411	K.VLAGDENSVQAADSFGR.D	0	100	0	17	0	EXP-OM	-0.24	-0.01	18.6	3.3e-07
P42257	Protein PilJ	pilJ PA0411	E.RILGSVNKVLAGDENSVQAADSFGR.D	0	20	0	17	0	EXP-OM	-0.18	-0.27
P42257	Protein PilJ	pilJ PA0411	R.LAQDAGVALEEIEK.V	0	60	0	33	0	EXP-OM	-0.01	0.49	3.6	0.018
P42257	Protein PilJ	pilJ PA0411	K.VTNAEAVDR.L	33	0	0	0	0	T-IM	-0.41	0.22
P42257	Protein PilJ	pilJ PA0411	R.GFAVVADEVQR.L	0	80	0	0	0	T-OM	0.33	0.22	17.4	6e-07
P42257	Protein PilJ	pilJ PA0411	R.EAANNIFSVSQTLLDK.A	0	40	0	0	0	T-OM	-0.06	-0.12	3.5	0.022
P42257	Protein PilJ	pilJ PA0411	K.INAGNLFAGMR.S	0	40	0	0	0	T-OM	0.39	0.11	3.5	0.022
P42512	Fe(3+)-pyochelin receptor	fptA PA4221	R.DYFYDVADQGTR.L	0	60	0	0	0	T-OM	-1.12	0.1	6.9	0.00071
P42512	Fe(3+)-pyochelin receptor	fptA PA4221	R.AEVDVGGPLSASGNVR.G	0	40	0	0	0	T-OM	0.04	-0.11	3.5	0.022
P42512	Fe(3+)-pyochelin receptor	fptA PA4221	K.DGSNLGLSR.D	0	40	0	0	0	T-OM	-0.7	-0.15	3.5	0.022
P42512	Fe(3+)-pyochelin receptor	fptA PA4221	R.DTYLDVDWDR.F	0	40	0	0	0	T-OM	-1.34	0.27	3.5	0.022
P42512	Fe(3+)-pyochelin receptor	fptA PA4221	R.ELPQSASVIDHER.L	0	100	0	0	0	T-OM	-0.82	-0.13	864.3	2.1e-26
P42512	Fe(3+)-pyochelin receptor	fptA PA4221	R.ESWWDQDTPATR.F	0	40	0	0	0	T-OM	-1.86	0.31	3.5	0.022
P42512	Fe(3+)-pyochelin receptor	fptA PA4221	R.FLNLPNTPVNVYR.W	0	60	0	0	0	T-OM	-0.11	0.06	7.7	0.00035
P42512	Fe(3+)-pyochelin receptor	fptA PA4221	R.IDLENNPQEDPDHPGPPNNPFYISGGK.V	0	40	0	0	0	T-OM	-1.46	0.23	3.4	0.025
P42512	Fe(3+)-pyochelin receptor	fptA PA4221	Q.IGQYTSPGTTTTTQK.G	0	40	0	0	0	T-OM	-1.01	-0.03	3.4	0.023
P42512	Fe(3+)-pyochelin receptor	fptA PA4221	K.LAEPLTLVVGGR.E	0	80	0	0	0	T-OM	0.88	0.17	17.5	5.7e-07
P42512	Fe(3+)-pyochelin receptor	fptA PA4221	R.LFGLTHELLGGVTY.A	0	60	0	0	0	T-OM	0.83	0.27	7.8	0.00032
P42512	Fe(3+)-pyochelin receptor	fptA PA4221	R.LNLSLAAFR.I	0	80	0	0	0	T-OM	1	-0.04	18.7	3.2e-07
P42512	Fe(3+)-pyochelin receptor	fptA PA4221	R.LWSNYDLPWQDR.R	0	60	0	0	0	T-OM	-1.37	0.06	7.8	0.00033
P42512	Fe(3+)-pyochelin receptor	fptA PA4221	R.PQIGQYTSPGTTTTTQK.G	0	40	0	0	0	T-OM	-1.19	-0.03	3.5	0.022
P42512	Fe(3+)-pyochelin receptor	fptA PA4221	K.VSAEYQEADSR.L	0	100	0	0	0	T-OM	-1.24	0.05	390.7	3.9e-22
P42810	TPR repeat-containing protein PA4667	PA4667	K.TPDGTPPVEDTAVETK.A	0	40	0	17	0	EXP-OM	-0.98	0.44
P42810	TPR repeat-containing protein PA4667	PA4667	K.AEFAGLVQQFPDDDDLR.F	0	40	0	0	0	T-OM	-0.59	0.09	3.5	0.022
P42810	TPR repeat-containing protein PA4667	PA4667	K.ALLLQQDGRPDEALTLLEDNSASR.H	0	40	0	0	0	T-OM	-0.55	-0.09	3.5	0.022
P42810	TPR repeat-containing protein PA4667	PA4667	R.IYLEELVER.D	0	60	0	0	0	T-OM	0	0.28	7.7	0.00035
P42812	Outer-membrane lipoprotein LolB	lolB hemM PA4668	R.DSGSGTLFWLQR.Q	0	40	0	0	0	T-OM	-0.43	0.15	3.5	0.022
P45682	Lipoprotein NlpD/LppB homolog	PA3623	K.PVDPLQYLPR.R	0	40	0	0	0	T-OM	-0.58	-0.15	3.3	0.026
P47204	Cell division protein FtsZ	ftsZ PA4407	K.GLGAGANPEVGR.Q	17	0	0	50	0	EXP-IM	-0.26	0.25	3.4	0.025
P47205	UDP-3-O-acyl-N-acetylglucosamine deacetylase	lpxC envA PA4406	R.TLIADKDAWEVVTFEDAR.T	0	0	17	33	17	EXP-OM	-0.18	0.64
P47205	UDP-3-O-acyl-N-acetylglucosamine deacetylase	lpxC envA PA4406	R.TDLDPVVEIPAR.A	0	0	17	33	17	EXP-OM	-0.03	0.32
P48632	Ferripyoverdine receptor	fpvA PA2398	I.ATATRLVLTPRE.T	33	0	0	0	0	T-IM	-0.07	0.18
P48632	Ferripyoverdine receptor	fpvA PA2398	K.WSSWEQYTR.T	0	40	0	0	0	T-OM	-1.88	0.18	3.4	0.023
P48632	Ferripyoverdine receptor	fpvA PA2398	K.SNSLDIYLTGPFQFLGR.E	0	40	0	0	0	T-OM	0.03	0.25	3.3	0.026
P48632	Ferripyoverdine receptor	fpvA PA2398	P.GTIATATRLVLTPRETPQSI.T	0	40	0	0	0	T-OM	0.03	0.27	3.5	0.022
P48632	Ferripyoverdine receptor	fpvA PA2398	K.GSGWSGSFPLFDSQGNR.N	0	40	0	0	0	T-OM	-0.76	-0.07	3.5	0.022
P48632	Ferripyoverdine receptor	fpvA PA2398	R.FNVTDDLNLFLGGR.V	0	60	0	0	0	T-OM	0.09	0.22	7.7	0.00035
P50598	Tol-Pal system protein TolQ	tolQ PA0969	R.QAGSNPDPDSGVEQIFR.A	0	40	17	50	0	EXP-OM	-1.05	-0.06
P50601	Tol-Pal system protein TolB	tolB PA0972	F.GFQGGNVLPEDMSNIIGNDLR.N	0	40	0	17	0	EXP-OM	-0.36	0.12
P50601	Tol-Pal system protein TolB	tolB PA0972	R.IPLPTAQGDVR.E	0	40	0	17	0	EXP-OM	-0.14	0.02
P50601	Tol-Pal system protein TolB	tolB PA0972	R.IFIQYVDTGR.R	0	100	0	0	0	T-OM	0.21	0.04	393.7	3.5e-22
P50601	Tol-Pal system protein TolB	tolB PA0972	R.LTNNLAIDTEPFWGK.D	0	40	0	0	0	T-OM	-0.37	0.61	3.5	0.022
P50601	Tol-Pal system protein TolB	tolB PA0972	K.MLYVTAER.F	0	40	0	0	0	T-OM	0.21	0.2	3.5	0.022
P50601	Tol-Pal system protein TolB	tolB PA0972	R.PVTLLQSR.E	0	60	0	0	0	T-OM	0.09	-0.26	7.5	0.00042
P50601	Tol-Pal system protein TolB	tolB PA0972	R.EQITNFEGLNGAPAFSPDGNR.L	0	100	0	0	0	T-OM	-0.83	0.39	84.5	3.8e-14
P50601	Tol-Pal system protein TolB	tolB PA0972	K.MNVNSGAVDR.V	0	60	0	0	0	T-OM	-0.41	-0.04	7.7	0.00034
P50601	Tol-Pal system protein TolB	tolB PA0972	R.NSGYFEPLPR.Q	0	40	0	0	0	T-OM	-1.06	0.19	3.5	0.022
P50601	Tol-Pal system protein TolB	tolB PA0972	R.QNMISQPAQASEVIFR.D	0	40	0	0	0	T-OM	-0.23	-0.09	3.5	0.022
P50601	Tol-Pal system protein TolB	tolB PA0972	R.VTFIGNYNANPK.L	0	80	0	0	0	T-OM	-0.43	0.21	18.9	2.8e-07
P50601	Tol-Pal system protein TolB	tolB PA0972	A.ADPLVISSGNDR.A	0	100	0	0	0	T-OM	-0.36	-0.13	250.2	9.1e-20
P50601	Tol-Pal system protein TolB	tolB PA0972	Y.ALFDVGTEQQVLTGSVTGSTDQLR.D	0	40	0	0	0	T-OM	-0.1	-0.11	3.5	0.022
P50601	Tol-Pal system protein TolB	tolB PA0972	R.DGNPEIYVMDLGSR.A	0	40	0	0	0	T-OM	-0.61	0.02	3.4	0.023
P50601	Tol-Pal system protein TolB	tolB PA0972	R.DMSHYIADQSFEK.L	0	60	0	0	0	T-OM	-1	0.05	7.8	0.00033
P50601	Tol-Pal system protein TolB	tolB PA0972	R.IAYVSFEQK.R	0	40	0	0	0	T-OM	0.03	0.01	3.5	0.022
P52002	Multidrug resistance protein MexB	mexB PA0426	K.GVGYSWTGLSYEER.L	33	0	0	0	0	T-IM	-0.75	0.1
P52002	Multidrug resistance protein MexB	mexB PA0426	R.LKDVADVGLGGQDYSINAQFNGSPASGIAIK.L	33	0	0	0	0	T-IM	0	0.14
P52002	Multidrug resistance protein MexB	mexB PA0426	D.PDIAQVQVQNK.L	33	0	0	0	0	T-IM	-0.75	-0.17
P52002	Multidrug resistance protein MexB	mexB PA0426	K.FLMLAAQNPALQR.V	33	0	0	0	0	T-IM	0.38	-0.16
P52002	Multidrug resistance protein MexB	mexB PA0426	K.GVGDFQVFGSQY.S	0	40	0	0	0	T-OM	0.02	0.01	3.3	0.027
P52002	Multidrug resistance protein MexB	mexB PA0426	K.GGFFGWFNR.M	0	40	0	0	0	T-OM	-0.19	0.49	3.4	0.023
P52002	Multidrug resistance protein MexB	mexB PA0426	K.LATGANALDTAK.A	0	40	0	0	0	T-OM	0.18	0.18	3.4	0.023
P52002	Multidrug resistance protein MexB	mexB PA0426	R.VMAEEGLSPR.E	0	40	0	0	0	T-OM	-0.26	0.09	3.4	0.023
P52024	DNA polymerase III subunit delta'	holB PA2961	Q.AKVLAMQDWLLQQRQ.K	33	0	0	0	0	T-IM	-0.38	-0.2
P52477	Multidrug resistance protein MexA	mexA PA0425	R.ELASGQLER.A	0	20	0	17	0	EXP-OM	-0.76	-0.18
P52477	Multidrug resistance protein MexA	mexA PA0425	K.WLVTEGLNAGDK.I	0	20	0	17	0	EXP-OM	-0.27	0.24
P52477	Multidrug resistance protein MexA	mexA PA0425	R.AVFPNPNNELLPGMFVH.A	0	40	0	0	0	T-OM	0.17	0.05	3.4	0.023
P65116	Translation initiation factor IF-1	infA PA2619	R.VELENGHVVTAHISGK.M	0	0	33	0	17	EXP-OM	-0.03	0.35
P65116	Translation initiation factor IF-1	infA PA2619	M.SKEDSFEMEGTVVDTLPNTM.F	0	0	17	0	17	EXP-OM	-0.59	0.24
P72151	B-type flagellin	fliC PA1092	R.NANDGISLAQTAEGALQQSTNILQR.I	17	0	0	17	0	EXP-IM	-0.49	-0.14
P72151	B-type flagellin	fliC PA1092	K.DTDFAAETAALSK.N	0	40	0	17	0	EXP-OM	-0.22	0.31
P72151	B-type flagellin	fliC PA1092	M.ALTVNTNIASLNTQR.N	0	100	0	17	0	EXP-OM	-0.1	0.03	24.8	2.2e-08
P72151	B-type flagellin	fliC PA1092	K.DDAAGLQISNR.L	0	100	0	0	17	EXP-OM	-0.71	-0.06	11.8	1.6e-05
P72151	B-type flagellin	fliC PA1092	Y.SVSGTGTQASQVFGNASAAQK.S	0	100	0	17	0	EXP-OM	-0.25	-0.2	19	2.7e-07
P72151	B-type flagellin	fliC PA1092	V.TSTQDLADQLNSNSSK.L	0	0	17	0	33	EXP-OM	-1.26	-0.57
P72151	B-type flagellin	fliC PA1092	R.IRDLALQSANGSNSDADR.A	33	0	0	0	0	T-IM	-0.85	-0.45
P72151	B-type flagellin	fliC PA1092	E.VAAQQAELTR.I	33	0	0	0	0	T-IM	-0.23	-0.07
P72151	B-type flagellin	fliC PA1092	R.KLLDGSFGTTSF.Q	0	40	0	0	0	T-OM	0.17	0.01	3.5	0.022
P72151	B-type flagellin	fliC PA1092	S.LAQTAEGALQQSTN.I	0	40	0	0	0	T-OM	-0.51	-0.14	3.4	0.024
P72151	B-type flagellin	fliC PA1092	K.LLDGSFGTTSF.Q	0	40	0	0	0	T-OM	0.54	0	3.5	0.022
P72151	B-type flagellin	fliC PA1092	N.LNASSNDLNTSLQR.L	0	40	0	0	0	T-OM	-0.85	-0.51	3.5	0.022
P72151	B-type flagellin	fliC PA1092	R.LSNQISGLNVATR.N	0	100	0	0	0	T-OM	0.03	-0.04	172.2	8.3e-18
P72151	B-type flagellin	fliC PA1092	T.IVTGYVQLNSPTAY.S	0	40	0	0	0	T-OM	0.34	-0.16	3.4	0.025
P72151	B-type flagellin	fliC PA1092	K.NIAIAAGDSAK.A	0	60	0	0	0	T-OM	0.37	0.16	7.2	0.00051
P72151	B-type flagellin	fliC PA1092	K.NQVLQQAGTAILAQAN.Q	0	40	0	0	0	T-OM	0.09	0	3.5	0.022
P72151	B-type flagellin	fliC PA1092	N.ASSNDLNTSLQR.L	0	40	0	0	0	T-OM	-1.02	-0.25	3.5	0.022
P72151	B-type flagellin	fliC PA1092	K.NTIDNLTNISENAT.N	0	40	0	0	0	T-OM	-0.66	0.16	3.5	0.022
P72151	B-type flagellin	fliC PA1092	K.NTIDNLTNISENATN.A	0	40	0	0	0	T-OM	-0.85	0.2	3.4	0.024
P72151	B-type flagellin	fliC PA1092	K.MDGAIPNLSAR.A	0	40	0	0	0	T-OM	-0.05	0.04	3.4	0.023
P72151	B-type flagellin	fliC PA1092	K.NTIDNLTNISENATNA.R	0	40	0	0	0	T-OM	-0.69	0.21	3.2	0.029
P72151	B-type flagellin	fliC PA1092	K.NVVAAGTAATTTIVTGY.V	0	40	0	0	0	T-OM	0.89	0.57	3.4	0.023
P72151	B-type flagellin	fliC PA1092	K.SSVASVDISTADGAQN.A	0	40	0	0	0	T-OM	0	0.02	3.3	0.026
P72151	B-type flagellin	fliC PA1092	Y.SVSGTGTQASQVFGN.A	0	40	0	0	0	T-OM	-0.17	-0.1	3.4	0.024
P72151	B-type flagellin	fliC PA1092	N.TVSLAGVTSTQDLADQLNSNSSK.L	0	40	0	0	0	T-OM	-0.35	-0.61	3.5	0.022
Q00512	Type II secretion system protein E	xcpR PA3103	Y.ASLTTLNDRTRNI.L	0	40	0	0	0	T-OM	-0.65	0.2	3.5	0.022
Q06198	RNA polymerase sigma-H factor	algU algT PA0762	R.RPPDSDVTAEDAEFFEGDHA.L	0	0	33	0	17	EXP-OM	-1.11	0.65
Q07806	Penicillin-binding protein 1A	mrcA ponA PA5045	I.WIRYMGFALKDKPM.H	50	0	0	0	0	T-IM	-0.24	-0.36	5	0.0043
Q07806	Penicillin-binding protein 1A	mrcA ponA PA5045	K.LGFIDQQR.Y	0	40	0	0	0	T-OM	-0.54	-0.01	3.4	0.022
Q07806	Penicillin-binding protein 1A	mrcA ponA PA5045	R.YGSEAYTEGYK.V	0	40	0	0	0	T-OM	-1.39	0.24	3.3	0.025
Q14T72	Formate dehydrogenase-O, major subunit	fdnG PA4812	K.GAGLLDYIHSPNR.L	0	60	0	0	0	T-OM	-0.41	0	7.2	0.00054
Q14T72	Formate dehydrogenase-O, major subunit	fdnG PA4812	K.LDMPGAGYDVLR.Y	0	40	0	0	0	T-OM	0.03	0.08	3.5	0.022
Q51363	L-aspartate oxidase	nadB PA0761	C.LDFGIDITQQ.P	0	20	17	0	0	EXP-OM	0.05	0.31
Q51422	Aspartate--tRNA	aspS PA0963	R.IPLELVDVADQLK.E	0	0	0	33	50	EXP-OM	0.51	0.14
Q51422	Aspartate--tRNA	aspS PA0963	R.YLDDNGFLDVETPILGRPTPEGAR.D	0	0	33	33	33	EXP-OM	-0.58	0.71
Q51480	Protein NirF	nirF PA0516	R.DADQLQVWDPYR.L	0	40	0	0	0	T-OM	-1.33	0.03	3.5	0.022
Q51480	Protein NirF	nirF PA0516	R.GSGDLGVLIER.A	0	40	0	0	0	T-OM	0.25	0.26	3.5	0.022
Q51480	Protein NirF	nirF PA0516	R.LVAVSNYEPGGVK.V	0	40	0	0	0	T-OM	0.22	0.05	3.5	0.022
Q51480	Protein NirF	nirF PA0516	K.QTDAIDVAGQPVFVM.T	0	40	0	0	0	T-OM	0.58	0.35	3.5	0.022
Q51480	Protein NirF	nirF PA0516	R.TLELVAEIPATR.L	0	40	0	0	0	T-OM	0.45	0.37	3.5	0.022
Q51480	Protein NirF	nirF PA0516	R.VEGLGDLSHASLVFSR.D	0	40	0	0	0	T-OM	0.41	-0.18	3.2	0.029
Q51485	Porin B	oprB PA3186	K.ATNVVDNYQQLGVVYK.G	0	40	0	0	0	T-OM	-0.17	-0.04	3.1	0.032
Q51485	Porin B	oprB PA3186	K.ADDVYDDVDGQPQGLTGNDFK.S	0	40	0	0	0	T-OM	-1.11	0.12	3.2	0.031
Q51485	Porin B	oprB PA3186	K.VGAEQLPGEYR.L	0	40	0	0	0	T-OM	-0.81	0.09	3.5	0.022
Q51485	Porin B	oprB PA3186	K.GALLPVELIWQPK.V	0	40	0	0	0	T-OM	0.5	0.34	3.5	0.022
Q51487	Outer membrane protein OprM	oprM oprK PA0427	K.AIQTAFQEVADGLAAR.G	0	40	0	0	0	T-OM	0.29	0.32	3.4	0.023
Q51487	Outer membrane protein OprM	oprM oprK PA0427	K.ALGGGWNQQTVTQQQTAK.K	0	60	0	0	0	T-OM	-0.97	-0.1	7.4	0.00046
Q51487	Outer membrane protein OprM	oprM oprK PA0427	K.ASDEYYQLADK.R	0	60	0	0	0	T-OM	-1.26	0.02	7.7	0.00034
Q51487	Outer membrane protein OprM	oprM oprK PA0427	R.ATLAQYTR.L	0	40	0	0	0	T-OM	-0.41	-0.05	3.5	0.022
Q51487	Outer membrane protein OprM	oprM oprK PA0427	K.DINVAQYEK.A	0	40	0	0	0	T-OM	-0.97	0.02	3.5	0.022
Q51487	Outer membrane protein OprM	oprM oprK PA0427	R.DPQLQQLIGVALENNR.D	0	80	0	0	0	T-OM	-0.57	0.03	18.8	3e-07
Q51487	Outer membrane protein OprM	oprM oprK PA0427	R.DQALEQYLATEQAQR.S	0	100	0	0	0	T-OM	-1.2	0	1480.6	2.7e-29
Q51487	Outer membrane protein OprM	oprM oprK PA0427	R.GTFTEQLQAQR.D	0	40	0	0	0	T-OM	-1.08	-0.09	3.5	0.022
Q51487	Outer membrane protein OprM	oprM oprK PA0427	R.LNQLTSEVNLYK.A	0	100	0	0	0	T-OM	-0.43	-0.05	1220	2.9e-28
Q51487	Outer membrane protein OprM	oprM oprK PA0427	R.SAQTTLVASVATAYLTLK.A	0	40	0	0	0	T-OM	0.77	0.11	3.4	0.023
Q51487	Outer membrane protein OprM	oprM oprK PA0427	K.SFDLTQR.S	0	40	0	0	0	T-OM	-0.91	-0.08	3.4	0.023
Q51487	Outer membrane protein OprM	oprM oprK PA0427	R.SLFTAQQQLITDR.L	0	100	0	0	0	T-OM	-0.31	-0.06	301.7	9.2e-21
Q51487	Outer membrane protein OprM	oprM oprK PA0427	R.SYDVGVASALDLR.Q	0	60	0	0	0	T-OM	0.37	0.04	7.2	0.00055
Q51487	Outer membrane protein OprM	oprM oprK PA0427	R.TGVDNYLTLLDAQR.S	0	60	0	0	0	T-OM	-0.3	0.02	7.5	0.0004
Q51487	Outer membrane protein OprM	oprM oprK PA0427	R.VAALNVEAFR.A	0	100	0	0	0	T-OM	0.89	0.23	738.3	1.5e-25
Q51546	Phosphate import ATP-binding protein PstB	pstB PA5366	K.SIYENVVYGLR.I	33	0	0	0	0	T-IM	0.13	0.19
Q51561	DNA-directed RNA polymerase subunit beta	rpoB PA4270	K.LGPEEITADIPNVGEAALNK.L	17	0	0	50	0	EXP-IM	-0.17	0.77
Q51561	DNA-directed RNA polymerase subunit beta	rpoB PA4270	R.SPGVFFDHDR.G	33	0	0	17	0	EXP-IM	-0.77	0.34
Q51561	DNA-directed RNA polymerase subunit beta	rpoB PA4270	K.GIVDDIDHLGNR.R	0	0	50	17	17	EXP-OM	-0.46	0.25	3	0.037
Q51561	DNA-directed RNA polymerase subunit beta	rpoB PA4270	K.QVVSVAASLIPFLEHDDANR.A	33	0	0	0	0	T-IM	0.23	0.21
Q51561	DNA-directed RNA polymerase subunit beta	rpoB PA4270	R.MNVGQILETHLGLAAK.G	33	0	0	0	0	T-IM	0.41	0.29
Q51561	DNA-directed RNA polymerase subunit beta	rpoB PA4270	R.VADDEVETGEAGVDIYNLTK.Y	33	0	0	0	0	T-IM	-0.37	0.7
Q51561	DNA-directed RNA polymerase subunit beta	rpoB PA4270	K.AGVSQLEVPFDYLIGR.T	33	0	0	0	0	T-IM	0.35	0.1
Q59636	Nucleoside diphosphate kinase	ndk PA3807	A.VSIDENAVHGSDSEASAAR.E	0	0	0	0	33	EXP-OM	-0.46	0.03
Q59638	Dihydrolipoyllysine-residue acetyltransferase component of pyruvate dehydrogenase complex	aceF aceB PA5016	K.AEAAPAQPEAPK.A	17	0	17	33	0	EXP-IM	-0.85	0.08
Q59638	Dihydrolipoyllysine-residue acetyltransferase component of pyruvate dehydrogenase complex	aceF aceB PA5016	K.SGGAGATGGAGIPPIPEVDFSK.F	17	0	33	50	0	EXP-IM	0.05	0.68
Q59638	Dihydrolipoyllysine-residue acetyltransferase component of pyruvate dehydrogenase complex	aceF aceB PA5016	K.VGDEVGTGDLILK.L	17	0	17	17	0	EXP-IM	0.32	0.37
Q59638	Dihydrolipoyllysine-residue acetyltransferase component of pyruvate dehydrogenase complex	aceF aceB PA5016	K.EGDEILELEVEGGEQPAEAK.A	0	0	0	33	33	EXP-OM	-0.92	0.73
Q59638	Dihydrolipoyllysine-residue acetyltransferase component of pyruvate dehydrogenase complex	aceF aceB PA5016	V.GDEVGTGDLILK.L	0	0	17	0	33	EXP-OM	0	0.29
Q59638	Dihydrolipoyllysine-residue acetyltransferase component of pyruvate dehydrogenase complex	aceF aceB PA5016	R.VPDIGNGEGEVIELLVKPGDKVEADQS.L	0	0	50	17	17	EXP-OM	-0.36	0.46
Q59638	Dihydrolipoyllysine-residue acetyltransferase component of pyruvate dehydrogenase complex	aceF aceB PA5016	I.GFAVDTPDGLLVPVIR.D	33	0	0	0	0	T-IM	0.82	0.28
Q59638	Dihydrolipoyllysine-residue acetyltransferase component of pyruvate dehydrogenase complex	aceF aceB PA5016	K.VGDTLKEGDEILELEVEGGEQPAEAK.A	33	0	0	0	0	T-IM	-0.72	0.7
Q59641	Peptidyl-prolyl cis-trans isomerase A	ppiA cypH PA3227	L.TDNDFLNHGAR.D	0	0	0	0	33	EXP-OM	-1.31	0.2
Q59647	Nitric oxide reductase subunit B	norB PA0524	L.LFLFSFYNPENLTR.D	0	40	0	0	0	T-OM	0.03	0.15	3.5	0.022
Q9HT06	Membrane protein insertase YidC	yidC PA5568	R.LDRPDVPFPLFDNGR.E	17	0	33	33	0	EXP-IM	-0.72	0.3
Q9HT06	Membrane protein insertase YidC	yidC PA5568	G.LTGADGPDASSAGR.P	33	0	0	17	0	EXP-IM	-0.53	-0.11
Q9HT06	Membrane protein insertase YidC	yidC PA5568	R.TYLAQSGLTGADGPDASSAGRPLFR.S	33	0	0	0	0	T-IM	-0.32	-0.16
Q9HT06	Membrane protein insertase YidC	yidC PA5568	R.TYLAQSGLTGADGPDASSAGR.P	0	60	0	0	0	T-OM	-0.4	-0.27	5.9	0.0017
Q9HT06	Membrane protein insertase YidC	yidC PA5568	K.TWSGNLFAQLK.R	0	40	0	0	0	T-OM	-0.14	0.01	3.5	0.022
Q9HT07	tRNA modification GTPase MnmE	mnmE trmE PA5567	A.IDFPEEEIDFLAD.G	0	0	0	0	33	EXP-OM	-0.18	0.59
Q9HT14	ATP synthase subunit a	atpB PA5560	I.TGDEHLFFR.A	33	0	0	33	0	EXP-IM	-0.71	0.3
Q9HT14	ATP synthase subunit a	atpB PA5560	K.GIGGFLGELTLHPFSSK.N	33	0	0	0	0	T-IM	0.32	0.19
Q9HT16	ATP synthase subunit b	atpF PA5558	K.KIADGLDAANR.A	83	0	0	0	0	T-IM	-0.51	0.14	22	7.1e-08
Q9HT16	ATP synthase subunit b	atpF PA5558	K.RANQIVDEAR.D	33	0	0	0	0	T-IM	-1.07	0.18
Q9HT18	ATP synthase subunit alpha	atpA PA5556	E.AYPGDVFYLHSR.L	33	0	17	0	0	EXP-IM	-0.33	0.12
Q9HT18	ATP synthase subunit alpha	atpA PA5556	R.ELAAFAQFASDLDEATRK.Q	17	0	17	0	0	EXP-IM	-0.29	0.31
Q9HT18	ATP synthase subunit alpha	atpA PA5556	R.GEDALIVYDDLSK.Q	33	0	67	17	0	EXP-IM	-0.18	0.14
Q9HT18	ATP synthase subunit alpha	atpA PA5556	R.KSVDQPVQTGYK.S	17	0	17	0	0	EXP-IM	-1.23	-0.1
Q9HT18	ATP synthase subunit alpha	atpA PA5556	E.LAAFAQFASDLDEATR.K	17	0	17	0	0	EXP-IM	0.14	0.23
Q9HT18	ATP synthase subunit alpha	atpA PA5556	I.LEVPVGPELLGR.V	17	0	33	0	0	EXP-IM	0.36	0.16
Q9HT18	ATP synthase subunit alpha	atpA PA5556	K.SVDQPVQTGYK.S	33	0	50	17	0	EXP-IM	-0.98	-0.13
Q9HT18	ATP synthase subunit alpha	atpA PA5556	R.VSEEYVEK.F	33	0	67	17	0	EXP-IM	-1.01	0.25
Q9HT18	ATP synthase subunit alpha	atpA PA5556	R.VVDALGNPIDGKGPIDAK.A	17	0	83	0	0	EXP-IM	-0.08	0.21	6.5	0.00099
Q9HT18	ATP synthase subunit alpha	atpA PA5556	A.YPGDVFYLHSR.L	33	0	33	0	0	EXP-IM	-0.53	0.1
Q9HT18	ATP synthase subunit alpha	atpA PA5556	F.AQFASDLDEATR.K	0	20	0	17	0	EXP-OM	-0.67	0.1
Q9HT18	ATP synthase subunit alpha	atpA PA5556	Q.FASDLDEATR.K	0	20	67	17	0	EXP-OM	-0.63	0.13	2.9	0.044
Q9HT18	ATP synthase subunit alpha	atpA PA5556	K.QYAPMSIAEMSLSLYAAER.G	33	0	0	0	0	T-IM	0.08	-0.46
Q9HT19	ATP synthase gamma chain	atpG PA5555	K.NATDNAGELISDLQLIYNK.A	33	0	67	67	0	EXP-IM	-0.4	0.16	4.4	0.0081
Q9HT19	ATP synthase gamma chain	atpG PA5555	R.QAAITQEISEIVGGAAAV.-	17	0	17	0	0	EXP-IM	0.81	0.56
Q9HT19	ATP synthase gamma chain	atpG PA5555	K.SLLDGLLVR.Y	33	0	50	0	0	EXP-IM	1.13	0.06
Q9HT20	ATP synthase subunit beta	atpD PA5554	K.DIIAILGMDELSEADK.L	17	0	0	17	0	EXP-IM	0.25	0.15
Q9HT20	ATP synthase subunit beta	atpD PA5554	R.DVLLFIDNIYR.Y	50	0	100	17	0	EXP-IM	0.66	0.35	9.2	0.0001
Q9HT20	ATP synthase subunit beta	atpD PA5554	R.FLSQPFFVAEVFTGSPGK.Y	83	0	17	0	0	EXP-IM	0.44	0.3	10	5.7e-05
Q9HT20	ATP synthase subunit beta	atpD PA5554	R.MPSAVGYQPTLAEEMGVLQER.I	33	0	17	33	0	EXP-IM	-0.26	0.04
Q9HT20	ATP synthase subunit beta	atpD PA5554	R.NIAIEHSGYSVFAGVGER.T	33	0	50	0	0	EXP-IM	0.08	0.33
Q9HT20	ATP synthase subunit beta	atpD PA5554	R.QLDPLVIGQDHYDTAR.G	33	0	17	0	0	EXP-IM	-0.69	0.2
Q9HT20	ATP synthase subunit beta	atpD PA5554	R.SIAMGSTEGLKR.G	33	0	67	0	0	EXP-IM	-0.25	-0.26	3.5	0.021
Q9HT20	ATP synthase subunit beta	atpD PA5554	R.TREGNDFYHEMK.D	17	0	33	0	0	EXP-IM	-1.94	0.2
Q9HT20	ATP synthase subunit beta	atpD PA5554	K.TVNMMELIR.N	33	0	33	0	0	EXP-IM	0.46	-0.19
Q9HT20	ATP synthase subunit beta	atpD PA5554	K.VGLFGGAGVGK.T	17	0	50	0	0	EXP-IM	0.99	0.3
Q9HT20	ATP synthase subunit beta	atpD PA5554	K.VQGVETTLEVQQQLGDGVVR.S	50	0	83	33	0	EXP-IM	-0.15	0.15	4.9	0.0046
Q9HT20	ATP synthase subunit beta	atpD PA5554	V.ARARKIQRFLSQPFFVAEVFTGSPGK.Y	50	0	0	0	0	T-IM	-0.18	0.22	5	0.0043
Q9HT20	ATP synthase subunit beta	atpD PA5554	K.VALVYGQMNEPPGNR.L	50	0	0	0	0	T-IM	-0.53	-0.12	5	0.0044
Q9HT20	ATP synthase subunit beta	atpD PA5554	K.GILNGDYDHLPEQAFYMVGGIEEAVEK.A	33	0	0	0	0	T-IM	-0.28	0.6
Q9HT20	ATP synthase subunit beta	atpD PA5554	K.GSITSIQAVYVPADDLTDPSPATTFAHLDATVVLSR.D	33	0	0	0	0	T-IM	0.29	0.35
Q9HT20	ATP synthase subunit beta	atpD PA5554	S.IAMGSTEGLKR.G	33	0	0	0	0	T-IM	-0.2	-0.15
Q9HT20	ATP synthase subunit beta	atpD PA5554	R.IVQIIGAVIDVEFPR.D	33	0	0	0	0	T-IM	1.21	0.72
Q9HT20	ATP synthase subunit beta	atpD PA5554	E.EMGVLQERITSTK.K	0	60	0	0	0	T-OM	-0.55	0.13	7.7	0.00033
Q9HT21	ATP synthase epsilon chain	atpC PA5553	R.AGDLDEAAAQEALK.A	50	0	50	67	0	EXP-IM	-0.37	0.24	3.2	0.028
Q9HT21	ATP synthase epsilon chain	atpC PA5553	K.GAEFDYSAAAAR.L	33	0	0	0	0	T-IM	-0.18	0.14
Q9HT45	Uncharacterized protein	PA5528	K.SLGSAPSHQTR.Q	33	0	0	0	0	T-IM	-0.97	-0.33
Q9HTA6	Uncharacterized protein	PA5464	R.KACAWLLALALCGAGNATAALRLK.L	33	0	0	0	0	T-IM	1	0.49
Q9HTA6	Uncharacterized protein	PA5464	R.LFVLPLSQVIEEYTK.V	0	40	0	0	0	T-OM	0.55	0.09	3.5	0.022
Q9HTC4	Uncharacterized protein	PA5442	L.SQSEARLAMALEASELGLW.D	0	40	0	0	0	T-OM	0.11	0.1	3.5	0.022
Q9HTC5	Uncharacterized protein	PA5441	Q.EELGGVLAQGVESAAGKAFATYL.E	0	0	17	0	17	EXP-OM	0.4	0.15
Q9HTD0	Biotin carboxylase	PA5436	D.SMCLKLIVWALTWEE.A	50	0	0	0	0	T-IM	0.81	0.45	5	0.0043
Q9HTL8	Uncharacterized protein	PA5340	K.ELIQQASANGPEQR.F	0	80	0	0	0	T-OM	-1.17	-0.24	15.8	1.4e-06
Q9HTL8	Uncharacterized protein	PA5340	R.EALLAYGPNLEWK.L	0	40	0	0	0	T-OM	-0.28	0.24	3.5	0.022
Q9HTL8	Uncharacterized protein	PA5340	R.LDPQPAASSPAGSGFER.A	0	40	0	0	0	T-OM	-0.65	-0.29	3.4	0.023
Q9HTL8	Uncharacterized protein	PA5340	K.VEFQANGLVSGLPGAER.Y	0	80	0	0	0	T-OM	0.02	-0.01	18.5	3.4e-07
Q9HTM5	Uncharacterized protein	PA5330	V.DQLDDLKQEEK.R	0	0	0	0	33	EXP-OM	-2.25	-0.15
Q9HTN4	Coenzyme A biosynthesis bifunctional protein CoaBC	coaC PA5320	L.AACEAAMPCDLLIAS.A	0	40	0	0	0	T-OM	1.24	0.06	3.5	0.022
Q9HTN8	50S ribosomal protein L28	rpmB PA5316	K.GPVTGNNISHAHNK.T	17	0	67	50	0	EXP-IM	-1.01	0.13	4.1	0.011
Q9HTN8	50S ribosomal protein L28	rpmB PA5316	R.FWVESEKR.F	33	0	17	67	0	EXP-IM	-1.26	-0.13	3.2	0.031
Q9HTP8	Uncharacterized protein	PA5306	K.ALDGIINENSGLF.-	0	40	0	0	0	T-OM	0.43	0.25	3.5	0.022
Q9HTP9	Uncharacterized protein	PA5305	R.TPAGQYVQVGGK.W	0	40	0	0	0	T-OM	-0.46	-0.05	3.4	0.023
Q9HTQ0	D-amino acid dehydrogenase 1	dadA1 dadA PA5304	R.AGFEVVVVDR.Q	50	0	0	0	0	T-IM	0.95	0.31	4.7	0.0057
Q9HTQ0	D-amino acid dehydrogenase 1	dadA1 dadA PA5304	R.TLGTTQLFR.T	33	0	0	0	0	T-IM	-0.01	0.04
Q9HTQ3	Probable transcriptional regulator	PA5301	A.FLDETYPPGSDTGEEMLNHEGEEAGVLVDGR.L	0	0	17	0	17	EXP-OM	-0.81	0.63
Q9HTR3	Probable choline transporter	PA5291	R.DGVIGDILDQYER.H	17	0	0	33	0	EXP-IM	-0.55	0.29
Q9HTR3	Probable choline transporter	PA5291	R.SGASEGDGWQR.R	0	20	33	0	0	EXP-OM	-1.54	0.15
Q9HTT4	Uncharacterized protein	PA5265	A.QVLSNMLDGPLAKL.R	17	0	0	33	0	EXP-IM	0.42	-0.42
Q9HTT4	Uncharacterized protein	PA5265	Q.VLSNMLDGPLAKLRGEVDQA.E	0	40	0	0	0	T-OM	0	-0.22	3.5	0.022
Q9HTT7	Uncharacterized protein	PA5258	R.EQVNQLQPLTPTFK.E	17	0	0	17	0	EXP-IM	-0.81	-0.12
Q9HTT7	Uncharacterized protein	PA5258	R.LDALPTADELEAR.R	0	40	33	17	0	EXP-OM	-0.31	0.28
Q9HTT7	Uncharacterized protein	PA5258	R.EAAGNLVPEAQAAPATEGRP.-	0	40	0	0	0	T-OM	-0.48	0.38	3.4	0.023
Q9HTT8	Uncharacterized protein	PA5257	R.LGAEEEAEEVLR.H	17	0	33	0	0	EXP-IM	-0.58	0.57
Q9HTT8	Uncharacterized protein	PA5257	R.YDEADDLLNR.A	0	20	33	33	0	EXP-OM	-1.39	0.09
Q9HTT8	Uncharacterized protein	PA5257	D.PAIVAGYAAQLLR.L	50	0	0	0	0	T-IM	0.94	0.1	4.9	0.0045
Q9HTV1	Transcription termination factor Rho	rho PA5239	K.VDSINFDRPENAK.N	17	0	0	17	0	EXP-IM	-1.15	0.36
Q9HTV1	Transcription termination factor Rho	rho PA5239	K.MEAGNGSTEDLTGR.V	33	0	0	50	0	EXP-IM	-1.03	0.11
Q9HTV1	Transcription termination factor Rho	rho PA5239	R.SADSSYLAGPDDIYVSPSQIR.R	17	0	0	33	0	EXP-IM	-0.39	-0.41
Q9HTV3	3-octaprenyl-4-hydroxybenzoate carboxy-lyase	ubiD PA5237	M.APKVLKDAPCQEVVEE.G	33	0	0	0	0	T-IM	-0.38	-0.14
Q9HTV8	Uncharacterized protein	PA5232	K.STAQAVVAQR.Q	33	0	0	0	0	T-IM	0.08	-0.02
Q9HTV8	Uncharacterized protein	PA5232	R.SQVISAQAAIEAGR.S	50	0	0	0	0	T-IM	0.24	0.26	5	0.0042
Q9HTX8	Uncharacterized protein	PA5212	L.QASDMELASAILAGGEQSAVQ.Q	17	0	17	17	0	EXP-IM	0.14	-0.09
Q9HTZ7	Phosphoenolpyruvate carboxykinase	pckA PA5192	L.IGAETEHLEIINLDVPK.A	0	0	0	0	33	EXP-OM	-0.01	0.66
Q9HU11	Uncharacterized protein	PA5178	K.VIASGEVASQEEK.E	0	40	67	33	0	EXP-OM	-0.26	-0.07
Q9HU11	Uncharacterized protein	PA5178	K.VGLGNPNIQVSVEGDK.V	0	40	33	0	0	EXP-OM	-0.26	0.08
Q9HU11	Uncharacterized protein	PA5178	Q.VSVEGDKVIASGEVASQEEK.E	0	0	33	0	17	EXP-OM	-0.36	0.09
Q9HU11	Uncharacterized protein	PA5178	K.LWDTLTGHEAQAAESLK.E	0	60	0	0	0	T-OM	-0.46	0.18	7.2	0.00053
Q9HU11	Uncharacterized protein	PA5178	K.KGDTLSAIAK.A	0	40	0	0	0	T-OM	-0.13	0.05	3.5	0.022
Q9HU11	Uncharacterized protein	PA5178	K.ILLALGNVAGVSSVEDK.I	0	40	0	0	0	T-OM	0.9	0.02	3.4	0.023
Q9HU14	3'(2'),5'-bisphosphate nucleotidase CysQ	cysQ PA5175	A.SKRHGSPAQERL.L	33	0	0	0	0	T-IM	-1.76	-0.05
Q9HU26	Probable outer membrane protein	PA5158	P.SRFFQVAPAISLPIFDGGR.R	0	0	0	0	33	EXP-OM	0.39	0.41
Q9HU38	Uncharacterized protein	PA5146	K.PAQPQAPAAPSETPPAADGK.G	0	40	17	0	0	EXP-OM	-0.93	0
Q9HU38	Uncharacterized protein	PA5146	K.LDIDSLNVNNAR.V	0	20	0	33	0	EXP-OM	-0.39	-0.06
Q9HU38	Uncharacterized protein	PA5146	K.LGLDDTAFSGR.F	0	80	0	0	0	T-OM	-0.15	0.11	17.5	5.8e-07
Q9HU38	Uncharacterized protein	PA5146	R.IGVEIQGDK.S	0	40	0	0	0	T-OM	-0.22	0.18	3.5	0.022
Q9HU38	Uncharacterized protein	PA5146	K.GLLDLDADIR.T	0	40	0	0	0	T-OM	0.23	0.16	3.3	0.026
Q9HU48	Uncharacterized protein	PA5136	A.KFEIGGASPGESTVGKVENIDQ.R	0	60	0	0	0	T-OM	-0.56	0.23	7.8	0.00032
Q9HU50	Probable carboxyl-terminal protease	PA5134	A.ADAPADAAPLANGSSAPLPLDELR.T	0	60	17	0	0	EXP-OM	-0.11	-0.05	4.3	0.0092
Q9HU50	Probable carboxyl-terminal protease	PA5134	R.FSADPADPSDKVPLVVLINGGSASAAEIVAGALQDQK.R	33	0	0	0	0	T-IM	0.21	0
Q9HU50	Probable carboxyl-terminal protease	PA5134	K.VVSPIDDTPAAR.A	0	40	0	0	0	T-OM	0.03	0.19	3.5	0.022
Q9HU50	Probable carboxyl-terminal protease	PA5134	R.AAPSERPQDSDYQLSQALSLLK.G	0	40	0	0	0	T-OM	-0.75	-0.81	3.5	0.022
Q9HU50	Probable carboxyl-terminal protease	PA5134	K.AAYVEPVDDK.T	0	40	0	0	0	T-OM	-0.53	0.2	3.5	0.022
Q9HU50	Probable carboxyl-terminal protease	PA5134	K.AGSPITLTIVR.D	0	40	0	0	0	T-OM	0.92	0.26	3.4	0.024
Q9HU50	Probable carboxyl-terminal protease	PA5134	R.AILMGTDSFGK.G	0	40	0	0	0	T-OM	0.46	-0.13	3.4	0.023
Q9HU50	Probable carboxyl-terminal protease	PA5134	R.SIQAQGIVPDIEVGR.A	0	60	0	0	0	T-OM	0.13	0.38	7.6	0.00036
Q9HU66	tRNA sulfurtransferase	thiI PA5118	R.QHPGLGGYPLGALEQVL.V	0	40	0	0	0	T-OM	0.08	0.14	3.5	0.022
Q9HU67	Regulatory protein TypA	typA PA5117	K.LFLGPGDEIYEGQLAGINSR.D	17	0	0	50	0	EXP-IM	-0.12	0.4	2.8	0.048
Q9HU67	Regulatory protein TypA	typA PA5117	K.SNTPVVAISDDGSKR.N	0	0	0	33	17	EXP-OM	-0.62	-0.1
Q9HU67	Regulatory protein TypA	typA PA5117	N.INIVDTPGHADFGGEVER.V	0	0	0	0	33	EXP-OM	-0.37	0.63
Q9HUA5	Glucans biosynthesis protein G	opgG PA5078	K.FADYQQIR.F	0	40	0	0	0	T-OM	-0.9	-0.11	3.5	0.022
Q9HUA5	Glucans biosynthesis protein G	opgG PA5078	R.GLAIDTALPSGEEFPR.F	0	40	0	0	0	T-OM	-0.13	0.38	3.5	0.022
Q9HUA5	Glucans biosynthesis protein G	opgG PA5078	K.GQVYGLSAR.G	0	40	0	0	0	T-OM	-0.12	-0.08	3.5	0.022
Q9HUA5	Glucans biosynthesis protein G	opgG PA5078	K.GTVELVEIPTPDETNDNIVAF.W	0	40	0	0	0	T-OM	-0.01	0.74	3.5	0.022
Q9HUA5	Glucans biosynthesis protein G	opgG PA5078	K.INEVTATTVKPIK.Y	0	40	0	0	0	T-OM	0.05	0.13	3.5	0.022
Q9HUA5	Glucans biosynthesis protein G	opgG PA5078	K.YSAPTSNLPSEFSEMK.F	0	40	0	0	0	T-OM	-0.78	-0.27	3.5	0.022
Q9HUA7	Probable binding protein component of ABC transporter	PA5076	K.ADAFIYDSPYNVVAVSK.F	0	40	0	0	0	T-OM	0.3	0.15	3.5	0.022
Q9HUA7	Probable binding protein component of ABC transporter	PA5076	K.LELVSTSYDGIIPALLTDK.F	0	40	0	0	0	T-OM	0.5	0.12	3.2	0.029
Q9HUB5	Sec-independent protein translocase protein TatA	tatA PA5068	K.DQPAAQPAQPLNQPH.T	0	20	0	17	0	EXP-OM	-1.43	-0.26
Q9HUB8	Probable protein kinase UbiB	ubiB PA5065	W.LFILARLAERV.S	50	0	0	0	0	T-IM	1.27	0.26	5	0.0044
Q9HUC3	Polyhydroxyalkanoate synthesis protein PhaF	phaF PA5060	K.SDVDAQVGAAK.A	17	0	33	0	0	EXP-IM	-0.16	0.09
Q9HUC8	Arginine--tRNA ligase	argS PA5051	K.LIDLLEEAESR.A	0	0	0	0	67	EXP-OM	-0.15	0.2	9.8	6.6e-05
Q9HUD4	Uncharacterized protein	PA5037	R.FHAIELQPYSEEETR.D	0	40	0	0	0	T-OM	-1.11	0.24	3.5	0.022
Q9HUD4	Uncharacterized protein	PA5037	R.NQSGGNFALQILGTGSEANAQAF.I	0	40	0	0	0	T-OM	-0.15	0.19	3.5	0.022
Q9HUE4	Homocysteine synthase	metY PA5025	K.YAGLADNPE.H	17	0	0	17	0	EXP-IM	-0.71	0.05
Q9HUG0	Probable carbamoyl transferase	PA5005	K.ELENLTGNGVALNTSLNR.R	50	0	0	0	0	T-IM	-0.41	0.04	4.7	0.0056
Q9HUG0	Probable carbamoyl transferase	PA5005	K.GEYATTFFGWGENGR.I	50	0	0	0	0	T-IM	-0.85	0.73	4.7	0.0057
Q9HUG0	Probable carbamoyl transferase	PA5005	M.ALTVLGLSGAVSHDPSAALYIDGK.L	33	0	0	0	0	T-IM	0.58	-0.04
Q9HUG4	Uncharacterized protein	PA5001	K.ALLDELGGVENLLVTK.T	50	0	0	33	0	EXP-IM	0.61	0.34
Q9HUG8	Lipid A export ATP-binding/permease protein MsbA	msbA PA4997	K.ILLDGVEVEDYR.L	0	20	50	17	0	EXP-OM	0.03	0.34
Q9HUG8	Lipid A export ATP-binding/permease protein MsbA	msbA PA4997	R.QLSEVSSTVQR.G	0	40	0	0	0	T-OM	-0.54	-0.23	3.4	0.024
Q9HUJ1	Probable outer membrane protein	PA4974	R.YDYILDTLR.L	0	100	0	0	0	T-OM	-0.3	0.17	178.3	5.5e-18
Q9HUJ1	Probable outer membrane protein	PA4974	R.VDDAFQALVTLTNR.D	0	60	0	0	0	T-OM	0.18	0.17	7.6	0.00038
Q9HUJ1	Probable outer membrane protein	PA4974	K.TDLISVYK.E	0	40	0	0	0	T-OM	0.29	0	3.4	0.023
Q9HUJ1	Probable outer membrane protein	PA4974	R.SIGLELNIPIYSGGLTSSQVR.E	0	40	0	0	0	T-OM	0.29	-0.13	3.5	0.022
Q9HUJ1	Probable outer membrane protein	PA4974	R.SAETYFTVLR.A	0	80	0	0	0	T-OM	0.11	0.25	19.9	1.8e-07
Q9HUJ1	Probable outer membrane protein	PA4974	R.NSQVVQATLSQPLFR.A	0	40	0	0	0	T-OM	-0.12	-0.23	3.5	0.022
Q9HUJ1	Probable outer membrane protein	PA4974	R.NIVDVLNAQR.Q	0	100	0	0	0	T-OM	0	0.02	513.7	1.3e-23
Q9HUJ1	Probable outer membrane protein	PA4974	R.LLASNYAVNAAEETLR.Q	0	80	0	0	0	T-OM	0.09	0.2	18.4	3.6e-07
Q9HUJ1	Probable outer membrane protein	PA4974	R.LEFSATQQDLILR.S	0	80	0	0	0	T-OM	0.04	-0.16	16.9	8e-07
Q9HUJ1	Probable outer membrane protein	PA4974	K.GDNDALGFANSAANPLVHYGK.Y	0	60	0	0	0	T-OM	-0.37	0.2	7.2	0.00055
Q9HUJ1	Probable outer membrane protein	PA4974	R.FDVGLSDK.T	0	40	0	0	0	T-OM	-0.16	-0.1	3.4	0.023
Q9HUJ1	Probable outer membrane protein	PA4974	K.EAVDNNADLAAAQADYLAR.K	0	40	0	0	0	T-OM	-0.31	0.14	3.4	0.023
Q9HUJ1	Probable outer membrane protein	PA4974	K.AGHLPTLDAVAQYQK.G	0	40	0	0	0	T-OM	-0.29	-0.03	3.4	0.023
Q9HUJ1	Probable outer membrane protein	PA4974	R.HTLPVVPPAPNDAK.A	0	40	0	0	0	T-OM	-0.39	0.11	3.5	0.022
Q9HUJ3	Uncharacterized protein	PA4972	K.FPDEPQLDPIVER.A	0	40	50	0	0	EXP-OM	-0.88	0.2
Q9HUK4	Uncharacterized protein	PA4961	R.DPDNPAPGAELQNELGDLAR.D	0	20	17	17	0	EXP-OM	-1.07	0.21
Q9HUL2	Chemotaxis protein MotB	motB PA4953	R.ISPEQDHQVNADQAENLAEQVER.E	0	40	17	17	0	EXP-OM	-1.3	0.14
Q9HUM2	Protein HflK	hflK PA4942	K.GPPDLDEAFR.K	0	20	17	33	0	EXP-OM	-1.02	0.23
Q9HUM2	Protein HflK	hflK PA4942	K.QGQMLTEDENIVEVPLTVQYK.I	33	0	0	0	0	T-IM	-0.48	0.29
Q9HUM7	Ribonuclease R	rnr PA4937	R.SQLLDEFGLAGEEPEEALR.R	17	0	0	17	0	EXP-IM	-0.56	0.71
Q9HUM9	30S ribosomal protein S6	rpsF PA4935	R.YNDAVIR.N	33	0	0	33	0	EXP-IM	-0.33	0.21
Q9HUM9	30S ribosomal protein S6	rpsF PA4935	L.AELEDNFR.Y	0	0	33	0	33	EXP-OM	-1.26	0.21
Q9HUM9	30S ribosomal protein S6	rpsF PA4935	R.DEAVTEQSEMLK.A	0	0	33	50	33	EXP-OM	-0.93	-0.14
Q9HUM9	30S ribosomal protein S6	rpsF PA4935	R.ERPNDNAEGADGDDNSDSDNADE.-	0	0	0	67	33	EXP-OM	-2.27	0.06	3	0.038
Q9HUM9	30S ribosomal protein S6	rpsF PA4935	V.HPDQSEQVGGMVER.Y	0	0	50	0	33	EXP-OM	-1.29	-0.25	3.2	0.028
Q9HUM9	30S ribosomal protein S6	rpsF PA4935	L.VHPDQSEQVGGMVER.Y	0	0	50	17	17	EXP-OM	-0.93	-0.24	2.9	0.041
Q9HUN0	30S ribosomal protein S18	rpsR PA4934	R.YLALLPYTDSHGR.-	33	0	0	0	0	T-IM	-0.32	-0.07
Q9HUN0	30S ribosomal protein S18	rpsR PA4934	Y.LALLPYTDSHGR.-	33	0	0	0	0	T-IM	-0.23	-0.08
Q9HUN2	50S ribosomal protein L9	rplI PA4932	D.IAEAVSAAGYPLEK.A	33	0	0	0	0	T-IM	0.34	0.1
Q9HUN4	Alanine racemase, biosynthetic	alr PA4930	A.VACLEEAAEVR.A	0	0	0	0	50	EXP-OM	0.46	0.35	5	0.0043
Q9HUP5	Uncharacterized protein	PA4918	K.GFTPLCPDELPVPGGDAIGGALNQ.L	0	40	0	0	0	T-OM	0.1	0.4	3.4	0.023
Q9HUQ0	Probable binding protein component of ABC transporter	PA4913	R.MCGRDDQQGVVAGDYIVNVLKAKKVAVIH.D	0	40	0	0	0	T-OM	0.17	-0.13	3.4	0.022
Q9HUR3	Probable major facilitator superfamily	PA4900	A.IAGPMLGGSLLALEL.P	0	40	0	0	0	T-OM	1.46	-0.21	3.4	0.024
Q9HUS7	Sensor protein	PA4886	N.LLRDNLTLAELKARPR.L	33	0	0	0	0	T-IM	-0.48	0.04
Q9HUT7	Osmotically inducible lipoprotein OsmE	osmE PA4876	K.GMSQQEVLR.I	0	20	17	0	0	EXP-OM	-0.7	-0.16
Q9HUT7	Osmotically inducible lipoprotein OsmE	osmE PA4876	K.VQNPVNYITFR.N	0	60	0	0	0	T-OM	-0.26	0.24	7.5	0.00041
Q9HUV1	Probable ATP-binding component of ABC transporter	PA4862	T.GLRPHQRVRAGIAYVPQGR.E	0	40	0	0	0	T-OM	-0.72	0.25	3.5	0.022
Q9HUW5	Thiol:disulfide interchange protein DsbD 1	dsbD1 dipZ PA4845	G.TPLVVFGAGGGALLP.K	0	40	0	0	0	T-OM	1.38	0.38	3.5	0.022
Q9HUW8	Uncharacterized protein	PA4842	R.DRVDNSVDDVR.T	33	0	0	17	0	EXP-IM	-1.34	-0.03
Q9HUW8	Uncharacterized protein	PA4842	K.NPEEVQPGEAPK.V	0	60	50	17	0	EXP-OM	-1.72	0.2
Q9HUW8	Uncharacterized protein	PA4842	D.RVDNSVDDVR.T	33	0	0	0	0	T-IM	-1.12	-0.06
Q9HUW8	Uncharacterized protein	PA4842	R.ELEAAQEPLWSPM.V	0	40	0	0	0	T-OM	-0.45	0.14	3.4	0.023
Q9HUY1	Dihydrolipoyl dehydrogenase 3	lpd3 PA4829	P.RHLVVIGAGVIGLELGSVWR.R	0	60	0	0	0	T-OM	1	0.63	7.7	0.00033
Q9HV15	Uncharacterized protein	PA4793	R.EAVAQQLDQR.G	0	40	0	0	0	T-OM	-1.04	-0.23	3.5	0.022
Q9HV15	Uncharacterized protein	PA4793	R.AYLIVDDR.Q	0	40	0	0	0	T-OM	0.19	0.21	3.5	0.022
Q9HV15	Uncharacterized protein	PA4793	K.VATLQVDLFDGK.D	0	40	0	0	0	T-OM	0.43	0.09	3.4	0.022
Q9HV29	Uncharacterized protein	PA4779	A.LVFVGLAITLLPASLLRR.F	0	40	0	0	0	T-OM	1.64	0.16	3.4	0.023
Q9HV31	PmrB: two-component regulator system signal sensor kinase PmrB	pmrB PA4777	Q.AIDKDIELSLHQ.E	0	0	0	17	17	EXP-OM	-0.29	-0.12
Q9HV42	Protein GrpE	grpE PA4762	T.LDQQTPEQPTGAAEDLTAR.V	0	0	0	0	33	EXP-OM	-1.14	0.16
Q9HV42	Protein GrpE	grpE PA4762	R.VQELEEQLAAAQDQALR.M	0	0	0	0	33	EXP-OM	-0.57	0.03
Q9HV43	Chaperone protein DnaK	dnaK PA4761	R.NQGDALVHATR.K	33	0	0	17	0	EXP-IM	-0.7	0.19
Q9HV43	Chaperone protein DnaK	dnaK PA4761	R.KDVNPDEAVAVGAAIQGAVLAGDVK.D	17	0	0	17	0	EXP-IM	0.34	0.61
Q9HV43	Chaperone protein DnaK	dnaK PA4761	G.LDVSDIHEVILVGGQTR.M	0	0	33	0	17	EXP-OM	0.31	0.32
Q9HV43	Chaperone protein DnaK	dnaK PA4761	Y.TNDGETLVGQPAK.R	0	20	0	50	0	EXP-OM	-0.92	0.14	3.4	0.023
Q9HV43	Chaperone protein DnaK	dnaK PA4761	A.TNGDTFLGGEDFDIR.L	0	0	17	0	17	EXP-OM	-0.71	0.57
Q9HV43	Chaperone protein DnaK	dnaK PA4761	K.DAGLDVSDIHEVILVGGQTR.M	0	0	0	33	17	EXP-OM	0.16	0.37
Q9HV43	Chaperone protein DnaK	dnaK PA4761	L.DVSDIHEVILVGGQTR.M	0	0	0	0	33	EXP-OM	0.09	0.42
Q9HV43	Chaperone protein DnaK	dnaK PA4761	K.AADDVVDAEFEEVKDNK.-	0	0	100	67	100	EXP-OM	-0.88	0.43	18.1	4.4e-07
Q9HV43	Chaperone protein DnaK	dnaK PA4761	K.AADDVVDAEFEEVK.D	0	0	0	33	17	EXP-OM	-0.29	0.58
Q9HV43	Chaperone protein DnaK	dnaK PA4761	D.AEANAEEDRKFEELAAAR.N	33	0	0	0	0	T-IM	-1.11	0.49
Q9HV43	Chaperone protein DnaK	dnaK PA4761	R.RFEENVVQK.D	33	0	0	0	0	T-IM	-1.24	0.13
Q9HV44	Chaperone protein DnaJ	dnaJ PA4760	K.VPAGVDTGDR.I	50	0	50	67	0	EXP-IM	-0.44	0.19	3.3	0.027
Q9HV44	Chaperone protein DnaJ	dnaJ PA4760	K.EANEAYEVLSDASKR.A	0	0	0	67	17	EXP-OM	-1.03	-0.11	4.7	0.0057
Q9HV46	Transcription elongation factor GreA	greA PA4755	R.TPGGDVEYEIVEVR.H	0	0	0	0	83	EXP-OM	-0.41	0.58	23.6	3.5e-08
Q9HV48	ATP-dependent zinc metalloprotease FtsH	ftsH PA4751	R.KVPLGDHVDPAVIAR.G	17	0	0	17	0	EXP-IM	0.15	0.33
Q9HV48	ATP-dependent zinc metalloprotease FtsH	ftsH PA4751	K.YETIDSDQIDDIMAGR.V	17	0	17	50	0	EXP-IM	-0.72	0.11
Q9HV48	ATP-dependent zinc metalloprotease FtsH	ftsH PA4751	K.LGPLMYAEEEGEVFLGR.S	33	0	0	0	0	T-IM	-0.03	0.43
Q9HV48	ATP-dependent zinc metalloprotease FtsH	ftsH PA4751	R.GTPGFSGADLANLVNEASLFAAR.S	33	0	0	0	0	T-IM	0.29	0.25
Q9HV52	Protein-export membrane protein SecG	secG PA4747	K.PAESAGDVPAAPEQK.-	0	20	0	33	0	EXP-OM	-0.83	0.07
Q9HV52	Protein-export membrane protein SecG	secG PA4747	K.SDALQHIGLPD.P	33	0	0	0	0	T-IM	-0.24	0.07
Q9HV52	Protein-export membrane protein SecG	secG PA4747	K.APAADDVPVLQEQSK.P	0	40	0	0	0	T-OM	-0.52	-0.06	3.4	0.022
Q9HV54	Transcription termination/antitermination protein NusA	nusA PA4745	D.LAEQSIDDLLDIDGMDEER.A	17	0	17	0	0	EXP-IM	-0.69	0.1
Q9HV54	Transcription termination/antitermination protein NusA	nusA PA4745	R.EDLAEQSIDDLLDIDGMDEER.A	0	0	33	33	33	EXP-OM	-0.96	0.21
Q9HV54	Transcription termination/antitermination protein NusA	nusA PA4745	R.IEVPEIAEQLIDVMAAAR.D	33	0	0	0	0	T-IM	0.62	0.35
Q9HV55	Translation initiation factor IF-2	infB PA4744	R.FKDDVAEVR.A	17	0	0	50	0	EXP-IM	-0.66	0.22	2.8	0.045
Q9HV55	Translation initiation factor IF-2	infB PA4744	K.AAQEAAATAGAEPAVVADVAVAEPVAKPAAVEER.K	17	0	0	17	0	EXP-IM	0.34	0.95
Q9HV55	Translation initiation factor IF-2	infB PA4744	K.NGLAALDVIPEEWGGDAPFVPVSAK.L	17	0	0	17	0	EXP-IM	0.22	0.83
Q9HV55	Translation initiation factor IF-2	infB PA4744	K.MGSPVTINQVLDQETAQLVAEELGHK.V	33	0	0	33	0	EXP-IM	-0.22	0.32
Q9HV55	Translation initiation factor IF-2	infB PA4744	K.IDKPEANPDNIK.N	17	0	17	17	0	EXP-IM	-1.48	0.13
Q9HV55	Translation initiation factor IF-2	infB PA4744	I.DKPEANPDNIK.N	0	0	33	0	17	EXP-OM	-2.02	0.21
Q9HV55	Translation initiation factor IF-2	infB PA4744	K.EAGPSIPVEILGLDGTPDAGDEMTVVADEKK.A	0	0	17	17	17	EXP-OM	-0.25	0.49
Q9HV55	Translation initiation factor IF-2	infB PA4744	K.ELAQVVDTPVER.L	0	0	0	83	17	EXP-OM	-0.22	0.12	13.5	5.3e-06
Q9HV58	30S ribosomal protein S15	rpsO PA4741	K.QAEGDTGSPEVQVALLSANINK.L	33	0	0	0	0	T-IM	-0.33	0.05
Q9HV59	Polyribonucleotide nucleotidyltransferase	pnp PA4740	R.IDKVTDVLQEGQEVK.V	0	0	0	0	50	EXP-OM	-0.6	0.08	4.8	0.005
Q9HV59	Polyribonucleotide nucleotidyltransferase	pnp PA4740	E.IALGQALEARLNILGQ.M	33	0	0	0	0	T-IM	0.64	0.25
Q9HV60	Uncharacterized protein	PA4739	K.TEEAVSDTWITSK.V	0	0	0	0	33	EXP-OM	-0.65	0.29
Q9HV60	Uncharacterized protein	PA4739	T.EEAVSDTWITSK.V	0	0	0	0	33	EXP-OM	-0.65	0.23
Q9HV64	Uncharacterized protein	PA4735	K.PAENTDPAAAPTDAAK.T	0	40	0	0	0	T-OM	-0.83	0.29	3.5	0.022
Q9HV74	Two-component sensor CbrA	cbrA PA4725	K.TSEESYVTEDIHFIESRLED.Y	0	40	0	0	0	T-OM	-0.88	0.6	3.5	0.022
Q9HVA2	Ketol-acid reductoisomerase	ilvC PA4694	K.GGGIPDLIAIYQDASGNAK.N	33	0	0	0	0	T-IM	-0.03	0.27
Q9HVA3	Phosphatidylserine synthase	pssA PA4693	K.ASDEESLLPIDEHIEEGHDAEGR.K	17	0	17	67	0	EXP-IM	-1.14	0.84	4.2	0.0093
Q9HVA8	Ferric iron-binding periplasmic protein HitA	hitA PA4687	R.SPADVLYTEESPPLIR.L	0	0	0	0	33	EXP-OM	-0.33	0.18
Q9HVB4	Uncharacterized protein	PA4681	T.FELPKLTLANA.A	0	0	0	17	17	EXP-OM	0.42	-0.18
Q9HVC0	Probable TonB-dependent receptor	PA4675	A.ANQQILIANGLGKTADAVPGGSKDY.D	33	0	0	0	0	T-IM	-0.27	-0.12
Q9HVC0	Probable TonB-dependent receptor	PA4675	K.TLAVLQQDTK.K	0	40	0	0	0	T-OM	-0.22	-0.14	3.5	0.022
Q9HVC0	Probable TonB-dependent receptor	PA4675	R.YGAADGNGHYPLLQGVSVNDSPLDGIK.T	0	40	0	0	0	T-OM	-0.36	-0.07	3.5	0.022
Q9HVC0	Probable TonB-dependent receptor	PA4675	R.YPDIDTDSR.A	0	60	0	0	0	T-OM	-1.66	0.12	7.5	0.00041
Q9HVC4	50S ribosomal protein L25	rplY ctc PA4671	K.DLPEFIEVDMAK.V	0	0	50	67	83	EXP-OM	-0.04	0.37	5.2	0.0034
Q9HVD1	Lipid A deacylase PagL	pagL PA4661	R.AIHYSNAGLK.Q	0	60	0	0	0	T-OM	-0.12	-0.1	7.6	0.00039
Q9HVD1	Lipid A deacylase PagL	pagL PA4661	K.FANGQSVGVR.A	0	60	0	0	0	T-OM	-0.01	-0.15	7.8	0.00032
Q9HVD1	Lipid A deacylase PagL	pagL PA4661	R.LGLSWDWDK.S	0	60	0	0	0	T-OM	-0.7	0.27	7.5	0.0004
Q9HVD1	Lipid A deacylase PagL	pagL PA4661	R.LTGYWDAGYTYWEGGDEGAGK.H	0	40	0	0	0	T-OM	-0.95	0.93	3.3	0.025
Q9HVD1	Lipid A deacylase PagL	pagL PA4661	K.QPNDGIESYSLFYK.I	0	40	0	0	0	T-OM	-0.93	0.04	3.5	0.022
Q9HVE2	Uncharacterized protein	PA4650	R.YLKRVSGNETL.A	50	0	0	0	0	T-IM	-0.62	0	5	0.0044
Q9HVE9	Uncharacterized protein	PA4643	R.TLTLNYPLAQYPALLDLLR.N	0	40	0	0	0	T-OM	0.42	-0.1	3.4	0.022
Q9HVF1	Probable malate:quinone oxidoreductase 2	mqo2 mqoB PA4640	R.VEGGTDVNFGALTNQLLQHLAQQPGAQIR.Y	33	0	0	0	0	T-IM	-0.26	-0.03
Q9HVF2	Uncharacterized protein	PA4639	K.GPLTAVGHGQPVVVK.V	0	80	0	17	0	EXP-OM	0.45	0.19	8.7	0.00016
Q9HVF2	Uncharacterized protein	PA4639	K.DGVYVTQADITATFR.A	0	80	0	0	0	T-OM	0.03	0.34	20.6	1.3e-07
Q9HVF2	Uncharacterized protein	PA4639	Y.NAPQLTLTLAELK.Y	0	40	0	0	0	T-OM	0.11	0.04	3.5	0.022
Q9HVF2	Uncharacterized protein	PA4639	R.LLGYTPSANAYNAPQLTLTLAELK.Y	0	40	0	0	0	T-OM	0.13	0.01	3.4	0.023
Q9HVF2	Uncharacterized protein	PA4639	R.GGLYADTSTLTVR.S	0	60	0	0	0	T-OM	0.05	0.01	7.6	0.00038
Q9HVF2	Uncharacterized protein	PA4639	R.YGASLNQR.F	0	80	0	0	0	T-OM	-1.05	-0.27	20.2	1.5e-07
Q9HVF2	Uncharacterized protein	PA4639	K.DPTIAQTLGQQ.-	0	100	0	0	0	T-OM	-0.66	0.06	428.2	1.3e-22
Q9HVF2	Uncharacterized protein	PA4639	K.LQAQAETAVR.L	0	40	0	0	0	T-OM	-0.23	0.13	3.4	0.022
Q9HVF2	Uncharacterized protein	PA4639	N.AYNAPQLTLTLAELK.Y	0	40	0	0	0	T-OM	0.13	0.07	3.5	0.022
Q9HVF9	Uncharacterized protein	PA4632	R.AGYNPEAAITLWQK.M	0	40	0	0	0	T-OM	-0.4	0.43	3.5	0.022
Q9HVH7	Large-conductance mechanosensitive channel	mscL PA4614	R.EEAVAPSEPPVPSAEETLLTEIR.D	0	60	0	50	0	EXP-OM	-0.39	0.31	3.7	0.016
Q9HVI2	Uncharacterized protein	PA4607	K.DATGEQVLSNTLAVM.S	0	40	0	0	0	T-OM	0.33	-0.02	3.5	0.022
Q9HVI3	Uncharacterized protein	PA4606	R.ATPAVLNNDGLDYVPTNK.H	50	0	0	0	0	T-IM	-0.45	0.17	5	0.0044
Q9HVI3	Uncharacterized protein	PA4606	K.IFDSNPAVGFVALGEK.Y	0	40	0	0	0	T-OM	0.52	0.2	3.5	0.022
Q9HVJ1	Probable ATP-binding component of ABC transporter	PA4595	R.ALEEALLDFPGAAIVISHDR.W	33	0	0	17	0	EXP-IM	0.51	0.57
Q9HVJ2	Probable ATP-binding component of ABC transporter	PA4594	L.NRERQVTLVVVTHDP.G	17	0	0	17	0	EXP-IM	-0.57	0.24
Q9HVL6	50S ribosomal protein L21	rplU PA4568	A.TGEAIDFDR.V	0	0	50	17	17	EXP-OM	-0.78	0.33
Q9HVL6	50S ribosomal protein L21	rplU PA4568	L.DVATGEAIDFDR.V	0	0	67	50	33	EXP-OM	-0.38	0.48	3.4	0.025
Q9HVL6	50S ribosomal protein L21	rplU PA4568	K.VTEGEFLK.V	0	20	33	0	0	EXP-OM	-0.15	0.26
Q9HVM8	Type IV pilus biogenesis factor PilY1	pilY1 PA4554	K.YFENADAR.A	0	40	0	0	0	T-OM	-1.24	0.12	3.5	0.022
Q9HVN5	Chaperone protein ClpB	clpB PA4542	R.IDEVVVFEPLAR.E	0	0	0	17	17	EXP-OM	0.74	0.37
Q9HVN5	Chaperone protein ClpB	clpB PA4542	K.VLVDEPSEEDTIAILR.G	0	0	0	17	33	EXP-OM	0.11	0.49
Q9HVQ9	Lipopolysaccharide biosynthetic protein LpxO1	lpxO1 PA4512	Q.TTALLRQIPSVKAA.M	0	40	0	0	0	T-OM	0.43	-0.23	3.5	0.022
Q9HVT0	Uncharacterized protein	PA4491	R.VLEPLAHIAADDQQLR.K	33	0	0	0	0	T-IM	-0.08	0.12
Q9HVT4	Uncharacterized protein	PA4487	K.VDADGSFDRPFAFPSGSNSVEVR.N	0	40	0	0	0	T-OM	-0.4	0.03	3.4	0.023
Q9HVU0	Rod shape-determining protein MreB	mreB PA4481	R.GIVLNEPSVVAIR.S	0	0	0	33	17	EXP-OM	0.99	0.11
Q9HVU1	Cell shape-determining protein MreC	mreC PA4480	R.FPAGYPVATVK.E	50	0	0	0	0	T-IM	0.48	0.17	4.9	0.0046
Q9HVV6	Probable ATP-binding component of ABC transporter	PA4461	R.AGIGYLPQEASIFR.K	0	40	0	0	0	T-OM	0.23	0.1	3.5	0.022
Q9HVV6	Probable ATP-binding component of ABC transporter	PA4461	K.EVYLGHEFR.L	0	40	0	0	0	T-OM	-0.62	0.2	3.4	0.023
Q9HVV7	Lipopolysaccharide export system protein LptA	lptA PA4460	K.VIQEGNTFEGEK.I	0	100	0	0	0	T-OM	-0.95	0.42	152.3	3.6e-17
Q9HVW0	Arabinose 5-phosphate isomerase KdsD	kdsD PA4457	K.TVRAEILAAEALKI.M	50	0	0	0	0	T-IM	0.85	0.35	5	0.0043
Q9HVW0	Arabinose 5-phosphate isomerase KdsD	kdsD PA4457	L.KIMEDNKIGALVVVDADDRPV.G	0	40	0	0	0	T-OM	-0.01	0.3	3.5	0.022
Q9HVW3	Uncharacterized protein	PA4454	K.FLLNSVNKDEAK.K	67	0	0	0	0	T-IM	-0.52	-0.22	9.9	6.2e-05
Q9HVW4	Uncharacterized protein	PA4453	L.GPVVDAEGIAK.S	0	0	0	0	33	EXP-OM	0.29	0.38
Q9HVW4	Uncharacterized protein	PA4453	Q.GTVDELLSDIK.A	0	0	0	0	33	EXP-OM	0	0.05
Q9HVW4	Uncharacterized protein	PA4453	V.LPSSAKPSDDR.A	0	0	0	0	33	EXP-OM	-1.4	-0.53
Q9HVY2	50S ribosomal protein L13	rplM PA4433	K.HKPEYTPHVDTGDYIVVINAEQVR.V	33	0	50	33	0	EXP-IM	-0.66	0.69
Q9HVY2	50S ribosomal protein L13	rplM PA4433	R.DWFVVDAAGQTLGR.L	0	20	33	83	50	EXP-OM	0.09	0.18	3.4	0.025
Q9HVY2	50S ribosomal protein L13	rplM PA4433	H.KPEYTPHVDTGDY.I	0	0	0	0	33	EXP-OM	-1.62	0.23
Q9HVY2	50S ribosomal protein L13	rplM PA4433	H.KPEYTPHVDTGDYIVVINAEQVR.V	0	0	33	17	17	EXP-OM	-0.55	0.63
Q9HVY2	50S ribosomal protein L13	rplM PA4433	Y.TPHVDTGDYIVVINAEQVR.V	0	0	50	0	17	EXP-OM	-0.12	0.55	3.9	0.013
Q9HVY3	30S ribosomal protein S9	rpsI PA4432	V.VGGGVSGQAGAIR.H	33	0	0	33	0	EXP-IM	0.44	0.03
Q9HVY3	30S ribosomal protein S9	rpsI PA4432	T.VVGGGVSGQAGAIR.H	0	0	0	33	33	EXP-OM	0.71	0.06
Q9HVY3	30S ribosomal protein S9	rpsI PA4432	L.IEYDETLR.S	0	0	50	0	17	EXP-OM	-1.09	0.15	4.3	0.0089
Q9HVY3	30S ribosomal protein S9	rpsI PA4432	R.VFLRPGTGK.I	33	0	0	0	0	T-IM	-0.08	0.12
Q9HVY3	30S ribosomal protein S9	rpsI PA4432	R.QPLELTETVEKFDIFVTVVGGGVSGQAGAIR.H	33	0	0	0	0	T-IM	0.35	0.8
Q9HVY4	Ubiquinol-cytochrome c reductase iron-sulfur subunit	PA4431	E.MLDALPSLEGQLADPDSK.A	33	0	0	0	0	T-IM	-0.33	-0.17
Q9HVY5	Cytochrome b	PA4430	K.FMAWVDAR.F	0	60	0	0	0	T-OM	0.45	0.33	7.6	0.00038
Q9HVY5	Cytochrome b	PA4430	R.GDFLISGITLNR.F	0	60	0	0	0	T-OM	0.47	0.18	6.9	0.00067
Q9HVY5	Cytochrome b	PA4430	K.TPEHIAPVWYFTPF.Y	0	40	0	0	0	T-OM	0.07	0.61	3.3	0.026
Q9HVY6	Probable cytochrome c1	PA4429	K.NLVTFLAYSANPNK.L	50	0	0	0	0	T-IM	-0.04	0.05	4.4	0.0079
Q9HVY8	Stringent starvation protein B	sspB PA4427	G.MVFDLEQPGPVDDEPGDDDGGPSDEPPRPSGRPS.L	0	0	0	0	33	EXP-OM	-1.41	0.25
Q9HVY9	Uncharacterized protein	PA4426	K.IDDSLIETK.A	0	40	33	0	0	EXP-OM	-0.34	0.06
Q9HVY9	Uncharacterized protein	PA4426	K.NVHNELQVTSPSSLLAR.N	0	100	0	0	0	T-OM	-0.28	-0.44	84.6	3.7e-14
Q9HVY9	Uncharacterized protein	PA4426	R.NNDAWITTK.L	0	40	0	0	0	T-OM	-1.16	0.44	3.5	0.022
Q9HVY9	Uncharacterized protein	PA4426	M.MGLVNQQEAAQAVR.V	0	60	0	0	0	T-OM	-0.21	-0.07	7.8	0.00032
Q9HVZ2	Uncharacterized protein	PA4423	K.TSPTLQQQQASIESWQQQNPEHPAAK.H	0	40	0	17	0	EXP-OM	-1.46	-0.45
Q9HVZ2	Uncharacterized protein	PA4423	R.STAILGQIPLESLKPAQQVFASTLNAELALAR.S	33	0	0	0	0	T-IM	0.4	-0.09
Q9HVZ2	Uncharacterized protein	PA4423	R.IALLLPQQGQLANVAR.A	0	40	0	0	0	T-OM	0.55	-0.26	3.5	0.022
Q9HVZ2	Uncharacterized protein	PA4423	R.IYFAPLLEGPAVIENQEK.I	0	80	0	0	0	T-OM	0.05	0.42	15.6	1.6e-06
Q9HVZ2	Uncharacterized protein	PA4423	R.LQGALGSQIATQPSR.R	0	40	0	0	0	T-OM	-0.27	-0.21	3.5	0.022
Q9HVZ2	Uncharacterized protein	PA4423	K.LYDSTQVR.S	0	40	0	0	0	T-OM	-0.79	-0.2	3.5	0.022
Q9HVZ2	Uncharacterized protein	PA4423	R.LYAMGVDAYR.L	0	40	0	0	0	T-OM	0.25	-0.04	3.4	0.024
Q9HVZ2	Uncharacterized protein	PA4423	R.STAILGQIPLESLK.P	0	60	0	0	0	T-OM	0.5	0.11	7.7	0.00035
Q9HVZ2	Uncharacterized protein	PA4423	R.STAILGQIPLESLKPAQQVF.A	0	40	0	0	0	T-OM	0.36	-0.28	3.5	0.022
Q9HVZ2	Uncharacterized protein	PA4423	R.TPNASIEQLLQQASQ.S	0	40	0	0	0	T-OM	-0.61	-0.32	3.4	0.024
Q9HVZ8	Phospho-N-acetylmuramoyl-pentapeptide-transferase	mraY PA4415	R.NDGPQSHLSK.K	33	0	0	0	0	T-IM	-1.74	-0.35
Q9HW04	Arginine biosynthesis bifunctional protein ArgJ	argJ PA4402	L.TNTGNANAGTGEAGLAAAAQ.T	50	0	0	0	0	T-IM	-0.24	0.5	4.8	0.0053
Q9HW12	Uncharacterized protein	PA4394	R.VLKDPAPVAVVSNLGESAITLSLR.V	33	0	0	0	0	T-IM	0.68	-0.03
Q9HW12	Uncharacterized protein	PA4394	K.VIFDVGIDYDADLK.N	0	40	0	0	0	T-OM	0.44	0.35	3.4	0.023
Q9HW14	Uncharacterized protein	PA4390	K.AAGPGQVTLVNGEPK.T	0	100	0	0	0	T-OM	-0.25	0.13	370.2	7.5e-22
Q9HW14	Uncharacterized protein	PA4390	K.TDYGGDITLK.W	0	40	0	0	0	T-OM	-0.61	0.24	3.5	0.022
Q9HW14	Uncharacterized protein	PA4390	K.TVELASIQQM.M	0	40	0	0	0	T-OM	0.42	-0.14	3.4	0.022
Q9HW27	Probable Resistance-Nodulation-Cell Division	PA4375	L.FKEFAFTLAGAVIISGI.V	0	40	0	0	0	T-OM	1.51	0.61	3.4	0.023
Q9HW29	Uncharacterized protein	PA4373	G.TESYLIDLNDGRLLQTL.V	0	40	0	0	0	T-OM	-0.14	0.07	3.4	0.022
Q9HW30	Uncharacterized protein	PA4372	R.NQLNALYDSLNVVHR.L	0	60	0	0	0	T-OM	-0.38	-0.05	7.8	0.00033
Q9HW32	Insulin-cleaving metalloproteinase outer membrane protein	icmP PA4370	K.AEAPATPAASTQPAAPAAAPAAK.V	0	40	0	67	0	EXP-OM	0.02	0.12	3.6	0.02
Q9HW32	Insulin-cleaving metalloproteinase outer membrane protein	icmP PA4370	K.LEAEPVDTGLR.K	0	20	0	33	0	EXP-OM	-0.37	0.22
Q9HW32	Insulin-cleaving metalloproteinase outer membrane protein	icmP PA4370	L.WGQDLNGTGPGAGNRPATDYAQGK.D	0	0	17	0	17	EXP-OM	-1.23	0.25
Q9HW32	Insulin-cleaving metalloproteinase outer membrane protein	icmP PA4370	R.AKLEAEPVDTGLR.K	50	0	0	0	0	T-IM	-0.48	0.34	4.7	0.0055
Q9HW32	Insulin-cleaving metalloproteinase outer membrane protein	icmP PA4370	K.GPSLADLVAK.A	0	40	0	0	0	T-OM	0.52	0.04	3.5	0.022
Q9HW41	Uncharacterized protein	PA4360	K.GIQDDLLVLR.S	0	20	50	17	0	EXP-OM	0.47	0.01
Q9HW41	Uncharacterized protein	PA4360	K.AQQESAAQLVAQLDGK.L	0	40	0	0	0	T-OM	-0.44	-0.15	3.5	0.022
Q9HW41	Uncharacterized protein	PA4360	R.NINTLQAQVQNLQQQLN.T	0	40	0	0	0	T-OM	-0.81	-0.58	3.5	0.022
Q9HW45	Xenobiotic reductase	xenB PA4356	L.FDPIVLGDLELPNR.I	0	0	0	0	33	EXP-OM	0.06	0.28
Q9HW49	Uncharacterized protein	PA4352	R.LAIANLLEVNGQALK.E	33	0	0	0	0	T-IM	0.73	0.14
Q9HW68	Fumarate hydratase class I	PA4333	Y.VGPVDPVGDEVVGPAGPTTATR.M	0	0	0	0	33	EXP-OM	-0.02	0.53
Q9HW82	Uncharacterized protein	PA4319	R.ILGFLLAGLPR.L	0	40	0	0	0	T-OM	1.58	0.16	3.1	0.033
Q9HW84	Uncharacterized protein	PA4317	A.LQPTQAVPPVIGDYDFR.I	0	40	0	0	0	T-OM	-0.26	0.29	3.5	0.022
Q9HW86	Transcriptional regulator MvaT, P16 subunit	mvaT PA4315	K.NPHTGEVIETK.G	0	0	17	17	17	EXP-OM	-1.12	0.45
Q9HW86	Transcriptional regulator MvaT, P16 subunit	mvaT PA4315	R.DVISLLDPDAK.I	0	0	0	17	50	EXP-OM	0.12	-0.09	2.8	0.046
Q9HW91	Methyl-accepting chemotaxis protein PctB	pctB PA4310	R.PTSDLPADYDPR.R	0	40	0	0	0	T-OM	-1.42	0.02	3.5	0.022
Q9HW93	Methyl-accepting chemotaxis protein PctC	pctC PA4307	R.YSLESVEIANR.A	0	20	0	17	0	EXP-OM	-0.33	0.23
Q9HW93	Methyl-accepting chemotaxis protein PctC	pctC PA4307	R.TVNIGQILEVIK.G	0	80	17	33	0	EXP-OM	0.85	0.38	3.5	0.022
Q9HW93	Methyl-accepting chemotaxis protein PctC	pctC PA4307	R.LIVTEPFVDAGTGEQILAM.S	0	40	0	0	0	T-OM	0.82	0.58	3.5	0.022
Q9HW93	Methyl-accepting chemotaxis protein PctC	pctC PA4307	K.ILLHPDSGLVLK.T	0	80	0	0	0	T-OM	0.88	-0.07	20.5	1.4e-07
Q9HW93	Methyl-accepting chemotaxis protein PctC	pctC PA4307	K.LETLTAILNSLK.F	0	60	0	0	0	T-OM	0.7	0.04	7.2	0.00055
Q9HW93	Methyl-accepting chemotaxis protein PctC	pctC PA4307	K.FDGAGYAFLVSDAGK.I	0	40	0	0	0	T-OM	0.32	0.17	3.5	0.022
Q9HWA8	Phosphate transporter	PA4292	R.DAALHLSQFYQR.H	33	0	0	0	0	T-IM	-0.53	-0.21
Q9HWA8	Phosphate transporter	PA4292	R.GVPSYNDLDADER.V	0	40	0	0	0	T-OM	-1.25	-0.03	3.5	0.022
Q9HWB0	Probable chemotaxis transducer	PA4290	A.SQTNLLALNAAI.E	0	20	0	17	0	EXP-OM	0.78	0.06
Q9HWB6	RecBCD enzyme subunit RecB	recB PA4284	I.DALVRRHTLGGAAR.P	0	40	0	0	0	T-OM	-0.32	0.32	3.5	0.022
Q9HWB8	Nuclease SbcCD subunit C	sbcC PA4282	S.EEQATQWREQLQ.R	0	40	0	0	0	T-OM	-2.08	0.18	3.5	0.022
Q9HWC2	Uncharacterized protein	PA4278	R.LVDEQLLQELAR.D	0	40	0	0	0	T-OM	-0.07	-0.03	3.5	0.022
Q9HWC4	Transcription termination/antitermination protein NusG	nusG PA4275	R.STPVELEFSQVEKV.-	0	0	0	50	50	EXP-OM	-0.19	0.06	3.7	0.017
Q9HWC4	Transcription termination/antitermination protein NusG	nusG PA4275	R.VIDGPFADFNGVVEEVNYEK.S	0	0	0	50	33	EXP-OM	-0.17	0.71	3.2	0.029
Q9HWC4	Transcription termination/antitermination protein NusG	nusG PA4275	G.MEEEFGEILVPTEEVVEMR.N	0	0	33	0	17	EXP-OM	-0.22	0.82
Q9HWC5	50S ribosomal protein L11	rplK PA4274	K.QADLTAADLDAAVR.T	33	0	0	33	0	EXP-IM	0.11	0.24
Q9HWC5	50S ribosomal protein L11	rplK PA4274	K.AAGITSGSARPNSQK.V	17	0	0	17	0	EXP-IM	-0.73	-0.24
Q9HWC5	50S ribosomal protein L11	rplK PA4274	A.GQANPSPPVGPALGQHG.V	0	0	0	0	33	EXP-OM	-0.64	-0.14
Q9HWC5	50S ribosomal protein L11	rplK PA4274	R.AQLEEIAK.T	0	20	0	17	0	EXP-OM	-0.31	0.35
Q9HWC5	50S ribosomal protein L11	rplK PA4274	K.AGQANPSPPVGPALGQHG.V	0	0	0	17	17	EXP-OM	-0.51	-0.16
Q9HWC6	50S ribosomal protein L1	rplA PA4273	K.LQQNVEALLADLK.R	0	60	0	33	0	EXP-OM	0.12	0.16	3.8	0.015
Q9HWC6	50S ribosomal protein L1	rplA PA4273	K.LLAELSTIK.F	0	0	0	17	17	EXP-OM	0.98	0.06
Q9HWC6	50S ribosomal protein L1	rplA PA4273	K.GGDLNYDVVIASPDAMR.V	0	0	0	33	50	EXP-OM	-0.05	0.04
Q9HWC7	50S ribosomal protein L10	rplJ PA4272	K.GPTLIAFSNEHPGAAAR.I	33	0	0	0	0	T-IM	-0.11	0.36
Q9HWC7	50S ribosomal protein L10	rplJ PA4272	A.RIFREFAKGQDKFEIKAAA.F	0	40	0	0	0	T-OM	-0.55	0.06	3.4	0.023
Q9HWC8	50S ribosomal protein L7/L12	rplL PA4271	F.TIVLAEAGDKK.V	0	0	0	50	17	EXP-OM	0.02	0.1	3	0.036
Q9HWC8	50S ribosomal protein L7/L12	rplL PA4271	K.AVVDGAPGVVK.E	0	0	0	17	50	EXP-OM	0.96	0.19	3.2	0.031
Q9HWC9	DNA-directed RNA polymerase subunit beta'	rpoC PA4269	K.KPETINYR.T	17	0	0	17	0	EXP-IM	-1.81	0.19
Q9HWC9	DNA-directed RNA polymerase subunit beta'	rpoC PA4269	R.LREEIPQTNSETK.I	17	0	0	33	0	EXP-IM	-1.65	0.12
Q9HWC9	DNA-directed RNA polymerase subunit beta'	rpoC PA4269	R.MLQEAVDALLDNGR.R	17	0	0	17	0	EXP-IM	-0.09	0.21
Q9HWC9	DNA-directed RNA polymerase subunit beta'	rpoC PA4269	K.NQGQIEEFDAIR.I	17	0	0	17	0	EXP-IM	-1.03	0.46
Q9HWC9	DNA-directed RNA polymerase subunit beta'	rpoC PA4269	R.DVFKPGSDEVIVPAGTLIDEK.W	0	0	0	33	33	EXP-OM	-0.04	0.3
Q9HWC9	DNA-directed RNA polymerase subunit beta'	rpoC PA4269	R.GEVISDGPSNPHDILR.L	0	0	50	50	33	EXP-OM	-0.64	0.01
Q9HWC9	DNA-directed RNA polymerase subunit beta'	rpoC PA4269	R.ALLFQVVPAGLPFDVVNQSMK.K	33	0	0	0	0	T-IM	0.81	-0.02
Q9HWC9	DNA-directed RNA polymerase subunit beta'	rpoC PA4269	K.ASLSTESFISAASFQETTR.V	33	0	0	0	0	T-IM	-0.09	-0.05
Q9HWC9	DNA-directed RNA polymerase subunit beta'	rpoC PA4269	R.ELPEVWDVLAEVIR.E	33	0	0	0	0	T-IM	0.39	0.65
Q9HWC9	DNA-directed RNA polymerase subunit beta'	rpoC PA4269	R.LLDLAAPDIIVR.N	33	0	0	0	0	T-IM	1.26	0.34
Q9HWC9	DNA-directed RNA polymerase subunit beta'	rpoC PA4269	R.FRQNLLGK.R	33	0	0	0	0	T-IM	-0.68	-0.04
Q9HWC9	DNA-directed RNA polymerase subunit beta'	rpoC PA4269	R.IINAATDEVKEIESQYASGLVTQGEK.Y	33	0	0	0	0	T-IM	-0.38	0.06
Q9HWC9	DNA-directed RNA polymerase subunit beta'	rpoC PA4269	K.IKGEDGQLTANTR.I	33	0	0	0	0	T-IM	-1.12	0.13
Q9HWC9	DNA-directed RNA polymerase subunit beta'	rpoC PA4269	R.MGAEAVHELLNAIDLEHEIGR.L	33	0	0	0	0	T-IM	-0.04	0.83
Q9HWD0	30S ribosomal protein S12	rpsL PA4268	M.ATINQLVR.K	17	0	0	33	0	EXP-IM	0.26	-0.05
Q9HWD0	30S ribosomal protein S12	rpsL PA4268	R.LTNGFEVSSYIGGEGHNLQEHSVVLIR.G	33	0	0	0	0	T-IM	-0.08	0.3
Q9HWD0	30S ribosomal protein S12	rpsL PA4268	V.SSYIGGEGHNLQEHSVVLIR.G	33	0	0	0	0	T-IM	-0.24	0.35
Q9HWD1	30S ribosomal protein S7	rpsG PA4267	R.VGGATYQVPVEVRPSR.R	17	0	50	0	0	EXP-IM	-0.26	0.12
Q9HWD1	30S ribosomal protein S7	rpsG PA4267	K.ADPLETFEK.A	0	0	33	0	17	EXP-OM	-0.92	0.28
Q9HWD1	30S ribosomal protein S7	rpsG PA4267	A.GELLDAAEGK.G	0	0	33	0	33	EXP-OM	-0.4	0.19
Q9HWD2	Elongation factor G 1	fusA fusA1 PA4266	R.AEVPLGEMFGYATDVR.S	33	0	0	17	0	EXP-IM	0.07	0.21
Q9HWD2	Elongation factor G 1	fusA fusA1 PA4266	R.FSAADVDEK.G	17	0	0	33	0	EXP-IM	-0.51	0.19
Q9HWD2	Elongation factor G 1	fusA fusA1 PA4266	K.GNITEGLVFENEVVGGVVPK.E	33	0	0	33	0	EXP-IM	0.34	0.76
Q9HWD2	Elongation factor G 1	fusA fusA1 PA4266	R.MDFPEPVISVAVEPK.T	17	0	0	17	0	EXP-IM	0.24	0.32
Q9HWD2	Elongation factor G 1	fusA fusA1 PA4266	E.VVTPEDYMGDVMGDLNR.R	0	0	67	0	17	EXP-OM	-0.36	-0.09	4.3	0.0091
Q9HWD2	Elongation factor G 1	fusA fusA1 PA4266	I.GAEENFVGQVDLIK.M	0	0	0	0	33	EXP-OM	-0.06	0.33
Q9HWD2	Elongation factor G 1	fusA fusA1 PA4266	L.GEVHDGAATTDWMVQEQER.G	0	0	17	0	33	EXP-OM	-1.13	0.3
Q9HWD2	Elongation factor G 1	fusA fusA1 PA4266	R.GLIQGMEDTVSGK.V	0	0	50	67	33	EXP-OM	-0.21	-0.14	2.8	0.046
Q9HWD2	Elongation factor G 1	fusA fusA1 PA4266	K.LAQEDPSFR.V	0	0	0	0	33	EXP-OM	-1	0
Q9HWD2	Elongation factor G 1	fusA fusA1 PA4266	Y.LEEGELSEAEIK.E	0	0	17	0	17	EXP-OM	-0.73	0.29
Q9HWD2	Elongation factor G 1	fusA fusA1 PA4266	K.LGEVHDGAATTDWMVQEQER.G	0	0	17	0	50	EXP-OM	-0.88	0.36
Q9HWD2	Elongation factor G 1	fusA fusA1 PA4266	A.TVFDGSYHDVDSNEMA.F	0	0	0	0	33	EXP-OM	-0.61	-0.14
Q9HWD4	30S ribosomal protein S10	rpsJ PA4264	R.FTVLISPHVNK.D	33	0	17	0	0	EXP-IM	0.53	0.02
Q9HWD4	30S ribosomal protein S10	rpsJ PA4264	L.IDQSTQEIVETAK.R	0	0	50	33	33	EXP-OM	-0.66	0.14
Q9HWD5	50S ribosomal protein L3	rplC PA4263	A.VPGATGGDVIVRPA.A	0	0	17	0	33	EXP-OM	0.54	0.42
Q9HWD5	50S ribosomal protein L3	rplC PA4263	K.GAVPGATGGDVIVRPA.A	0	0	100	50	33	EXP-OM	0.56	0.44	9.1	0.00011
Q9HWD5	50S ribosomal protein L3	rplC PA4263	G.AVPGATGGDVIVRPA.A	0	0	67	0	17	EXP-OM	0.63	0.44	6.7	0.00083
Q9HWD6	50S ribosomal protein L4	rplD PA4262	R.TFGGEFNETLVHQAVVAYMAGGR.Q	33	0	0	0	0	T-IM	0.14	0.4
Q9HWD7	50S ribosomal protein L23	rplW PA4261	V.LLGPHISEK.A	17	0	17	0	0	EXP-IM	-0.14	0.08
Q9HWD7	50S ribosomal protein L23	rplW PA4261	K.AYIALQPGQDLDFATSAE.-	0	20	0	17	0	EXP-OM	-0.01	-0.03
Q9HWD7	50S ribosomal protein L23	rplW PA4261	K.VATDATKLEIKKAVESLFSVK.V	33	0	0	0	0	T-IM	0.18	-0.3
Q9HWD8	50S ribosomal protein L2	rplB PA4260	R.SAGASAQLVAR.E	33	0	0	33	0	EXP-IM	0.47	-0.14
Q9HWD8	50S ribosomal protein L2	rplB PA4260	G.APYAPLLEK.K	17	0	0	17	0	EXP-IM	-0.08	0.07
Q9HWD8	50S ribosomal protein L2	rplB PA4260	N.IPVGSTVHGIELKPGK.G	0	0	50	17	17	EXP-OM	0.05	0.05	2.8	0.046
Q9HWD8	50S ribosomal protein L2	rplB PA4260	N.PVDHPHGGGEGR.T	0	0	50	0	17	EXP-OM	-1.54	0.26	4.4	0.0083
Q9HWD8	50S ribosomal protein L2	rplB PA4260	R.TSAGRHPVSPWGLQTK.G	33	0	0	0	0	T-IM	-0.83	0.15
Q9HWD9	30S ribosomal protein S19	rpsS PA4259	K.GPFIDLHLLK.K	33	0	33	33	0	EXP-IM	0.61	0.2
Q9HWD9	30S ribosomal protein S19	rpsS PA4259	K.GPFIDLHL.L	0	0	50	0	17	EXP-OM	0.78	0.21
Q9HWD9	30S ribosomal protein S19	rpsS PA4259	H.VPVLVNEDMVGHK.L	0	0	33	0	33	EXP-OM	0.22	0.07
Q9HWD9	30S ribosomal protein S19	rpsS PA4259	K.KGPFIDLHLLK.K	33	0	0	0	0	T-IM	0.2	0.27
Q9HWE0	50S ribosomal protein L22	rplV PA4258	V.ANAEHNEGADVDDLK.V	0	0	33	0	33	EXP-OM	-1.24	0.4
Q9HWE0	50S ribosomal protein L22	rplV PA4258	S.AVANAEHNEGADVDDLK.V	0	0	100	33	33	EXP-OM	-0.74	0.43	7.4	0.00043
Q9HWE0	50S ribosomal protein L22	rplV PA4258	A.VANAEHNEGADVDDLK.V	0	0	100	33	33	EXP-OM	-0.9	0.42	9.3	9.6e-05
Q9HWE1	30S ribosomal protein S3	rpsC PA4257	R.KPELDAMLVAQSVAQQLER.R	33	0	0	67	0	EXP-IM	-0.25	-0.39	4	0.012
Q9HWE1	30S ribosomal protein S3	rpsC PA4257	G.VPVHINIEEIR.K	0	0	100	0	33	EXP-OM	0.19	0.56	29.4	4.1e-09
Q9HWE1	30S ribosomal protein S3	rpsC PA4257	M.GVPVHINIEEIR.K	0	0	100	33	17	EXP-OM	0.14	0.58	17	7.4e-07
Q9HWE2	50S ribosomal protein L16	rplP PA4256	K.VLYEIEGVSEELAR.E	0	20	0	67	50	EXP-OM	0.09	0.44	2.9	0.041
Q9HWE2	50S ribosomal protein L16	rplP PA4256	K.VSFGEYALK.A	33	0	0	0	0	T-IM	0.3	0.19
Q9HWE3	50S ribosomal protein L29	rpmC PA4255	K.ATGQLGQSHLLSQVK.R	0	60	0	0	50	EXP-OM	-0.22	-0.58	4.9	0.0047
Q9HWE4	30S ribosomal protein S17	rpsQ PA4254	K.AWTLVDIVER.A	0	0	0	33	50	EXP-OM	0.54	0.28	3.1	0.034
Q9HWE5	50S ribosomal protein L14	rplN PA4253	F.DGNAAVLLNNKQ.E	33	0	0	0	0	T-IM	-0.53	-0.04
Q9HWE6	50S ribosomal protein L24	rplX PA4252	K.IRRDDEVIVIAGK.D	17	0	33	0	0	EXP-IM	-0.01	0.55
Q9HWE6	50S ribosomal protein L24	rplX PA4252	R.LVVGGVNLIK.R	0	20	0	33	0	EXP-OM	1.65	0.18
Q9HWE6	50S ribosomal protein L24	rplX PA4252	R.HTKPNPMLGQQGGIVEK.E	0	0	33	0	33	EXP-OM	-0.92	-0.19
Q9HWE6	50S ribosomal protein L24	rplX PA4252	T.KPNPMLGQQGGIVEK.E	0	0	0	0	33	EXP-OM	-0.79	-0.1
Q9HWE6	50S ribosomal protein L24	rplX PA4252	R.DDEVIVIAGK.D	0	20	100	0	17	EXP-OM	0.44	0.42	8.9	0.00013
Q9HWE6	50S ribosomal protein L24	rplX PA4252	K.VLADDRLVVGGVNLIKR.H	33	0	0	0	0	T-IM	0.61	0.25
Q9HWE7	50S ribosomal protein L5	rplE PA4251	E.QIIFPEIDYDKIDALR.G	33	0	0	33	0	EXP-IM	-0.15	0.38
Q9HWE7	50S ribosomal protein L5	rplE PA4251	I.IFPEIDYDKIDA.L	0	0	33	0	17	EXP-OM	-0.23	0.19
Q9HWE7	50S ribosomal protein L5	rplE PA4251	I.FPEIDYDKIDALR.G	0	0	33	0	17	EXP-OM	-0.61	0.17
Q9HWE7	50S ribosomal protein L5	rplE PA4251	I.FPEIDYDKIDA.L	0	0	50	0	17	EXP-OM	-0.65	0.13
Q9HWE7	50S ribosomal protein L5	rplE PA4251	Q.IIFPEIDYDKIDA.L	0	0	33	17	17	EXP-OM	0.14	0.22
Q9HWE7	50S ribosomal protein L5	rplE PA4251	K.ITGQKPVVTY.A	0	0	0	33	17	EXP-OM	0.08	-0.23
Q9HWE7	50S ribosomal protein L5	rplE PA4251	K.EQIIFPEIDYDKIDALR.G	0	0	0	83	17	EXP-OM	-0.35	0.51	7.9	0.00028
Q9HWE7	50S ribosomal protein L5	rplE PA4251	K.EQIIFPEIDYDKIDA.L	0	0	0	33	33	EXP-OM	-0.35	0.47
Q9HWE9	30S ribosomal protein S8	rpsH PA4249	Q.DPLADMLTR.I	0	0	17	0	17	EXP-OM	-0.28	-0.09
Q9HWE9	30S ribosomal protein S8	rpsH PA4249	K.YFEGKPVIEEVK.R	0	0	0	33	50	EXP-OM	-0.49	0.22	3.1	0.035
Q9HWF0	50S ribosomal protein L6	rplF PA4248	R.KLQLVGVGYK.A	33	0	0	33	0	EXP-IM	0.26	0.09
Q9HWF0	50S ribosomal protein L6	rplF PA4248	R.DFRPPEPYK.G	0	0	0	17	17	EXP-OM	-2.08	0.08
Q9HWF0	50S ribosomal protein L6	rplF PA4248	V.EVIQDSGELR.F	0	0	0	0	33	EXP-OM	-0.72	-0.1
Q9HWF0	50S ribosomal protein L6	rplF PA4248	V.HPSVEVIQDSGELR.F	0	0	17	17	33	EXP-OM	-0.61	0.11
Q9HWF0	50S ribosomal protein L6	rplF PA4248	K.LPAGVEIK.L	0	0	17	0	17	EXP-OM	0.61	0.29
Q9HWF0	50S ribosomal protein L6	rplF PA4248	K.NPVKLPAGVEIK.L	0	0	50	33	17	EXP-OM	0.01	0.05
Q9HWF0	50S ribosomal protein L6	rplF PA4248	E.TPSQTDILIK.G	0	0	50	0	33	EXP-OM	-0.19	0.08
Q9HWF0	50S ribosomal protein L6	rplF PA4248	R.YADEVVR.R	0	20	17	17	0	EXP-OM	-0.37	0.19
Q9HWF0	50S ribosomal protein L6	rplF PA4248	K.LAGQQLSIK.G	0	40	0	0	0	T-OM	0.2	-0.29	3.5	0.022
Q9HWF1	50S ribosomal protein L18	rplR PA4247	K.VLASASTLDK.D	17	0	0	17	0	EXP-IM	0.57	-0.24
Q9HWF1	50S ribosomal protein L18	rplR PA4247	R.SSQHIYAQVIAADGGK.V	33	0	0	0	0	T-IM	-0.17	0.36
Q9HWF2	30S ribosomal protein S5	rpsE PA4246	K.NMQAPEAVAAK.R	17	0	0	33	0	EXP-IM	-0.25	0.22
Q9HWF2	30S ribosomal protein S5	rpsE PA4246	R.NMIQVDLNGTTLQYPTK.S	17	0	33	17	0	EXP-IM	-0.51	-0.03
Q9HWF2	30S ribosomal protein S5	rpsE PA4246	R.IFAFTALTVVGDGK.G	33	0	0	33	0	EXP-IM	1.16	0.38
Q9HWF3	50S ribosomal protein L30	rpmD PA4245	R.RINHTVEVQDTPENR.G	17	0	0	17	0	EXP-IM	-1.55	0.26
Q9HWF4	50S ribosomal protein L15	rplO PA4244	A.IEAAGGKFED.-	0	0	100	0	17	EXP-OM	-0.43	0.07	14.6	2.9e-06
Q9HWF4	50S ribosomal protein L15	rplO PA4244	R.AAIEAAGGKFED.-	0	0	17	50	33	EXP-OM	-0.06	0.24
Q9HWF4	50S ribosomal protein L15	rplO PA4244	V.APGFEGGQQPLHR.R	33	0	0	0	0	T-IM	-1.09	0.07
Q9HWF4	50S ribosomal protein L15	rplO PA4244	D.ANLINQHVQR.V	33	0	0	0	0	T-IM	-0.74	0.01
Q9HWF5	Protein translocase subunit SecY	secY PA4243	R.AIGQSFESAR.Q	50	0	0	0	0	T-IM	-0.26	-0.18	4.9	0.0045
Q9HWF5	Protein translocase subunit SecY	secY PA4243	V.FAAQTSHLPLK.V	0	40	0	0	0	T-OM	0.03	-0.22	3.5	0.022
Q9HWF5	Protein translocase subunit SecY	secY PA4243	K.SGAFIPGIR.P	0	40	0	0	0	T-OM	0.66	0.36	3.5	0.022
Q9HWF7	30S ribosomal protein S13	rpsM PA4241	I.KDLSDEQIDQLR.N	0	0	100	33	33	EXP-OM	-1.51	-0.12	11.3	2.2e-05
Q9HWF7	30S ribosomal protein S13	rpsM PA4241	L.SDEQIDQLR.N	0	0	0	33	33	EXP-OM	-1.61	-0.04
Q9HWF7	30S ribosomal protein S13	rpsM PA4241	R.IAGVNIPDNK.H	0	0	17	33	33	EXP-OM	-0.14	0.18
Q9HWF7	30S ribosomal protein S13	rpsM PA4241	R.IAGVNIPDNKHTVISLTYIYGVGR.T	33	0	0	0	0	T-IM	0.27	0.28
Q9HWF8	30S ribosomal protein S11	rpsK PA4240	K.TVVDGIAHIHA.S	17	0	33	33	0	EXP-IM	0.91	0.4
Q9HWF8	30S ribosomal protein S11	rpsK PA4240	K.STPFAAQVAAER.A	33	0	0	17	0	EXP-IM	-0.03	0.25
Q9HWF8	30S ribosomal protein S11	rpsK PA4240	K.TVVDGIAHIHASFNNTIVTITDR.Q	33	0	0	0	0	T-IM	0.35	0.82
Q9HWF8	30S ribosomal protein S11	rpsK PA4240	R.AGQAALEYGLK.N	33	0	0	0	0	T-IM	0	0.15
Q9HWF9	Bacterioferritin	bfr bfrA PA4235	R.ILLLEGTPR.M	33	0	0	0	0	T-IM	0.58	0.14
Q9HWF9	Bacterioferritin	bfr bfrA PA4235	R.MGLENYLQSQI.-	33	0	0	0	0	T-IM	-0.23	-0.24
Q9HWG7	Probable ATP-binding component of ABC transporter	PA4222	R.NLVFQDNGLFR.G	33	0	0	0	0	T-IM	-0.14	0.12
Q9HWJ0	Probable iron/ascorbate oxidoreductase	PA4191	D.AIGGLQVRTPQGWLEAPPIPGSFVCNLGDMLE.R	17	0	33	0	0	EXP-IM	0.22	0.25
Q9HWJ0	Probable iron/ascorbate oxidoreductase	PA4191	N.FHARVQPIEGLPE.V	0	0	0	0	33	EXP-OM	-0.36	0.22
Q9HWP6	Probable transcriptional regulator	PA4135	L.LQAREAAMSFFRPSLNQHGLTE.Q	0	40	0	0	0	T-OM	-0.44	-0.04	3.5	0.022
Q9HWQ0	Probable iron-sulfur protein	PA4131	K.KGSDPRAQGLGDCIDCQQ.C	0	40	0	0	0	T-OM	-0.99	0	3.5	0.022
Q9HWQ6	5-carboxymethyl-2-hydroxymuconate isomerase	hpcD PA4125	A.FVHMTLKVGAGRDLETR.R	33	0	0	0	0	T-IM	-0.16	-0.04
Q9HWR3	Bacteriophytochrome	bphP PA4117	S.ITSFTLNAQRIIAQVQLHNDTASLLSNVT.D	0	0	0	33	17	EXP-OM	0.27	-0.04
Q9HWR8	Histidine kinase	PA4112	L.VLEMLPFELEPLMQDLAVVLSGNQGDKDV.E	0	40	0	0	0	T-OM	0.27	-0.42	3.5	0.022
Q9HWW1	Outer membrane protein OprG	oprG PA4067	F.ATVDPDDSSSDIK.L	0	40	0	17	0	EXP-OM	-0.93	-0.31
Q9HWW1	Outer membrane protein OprG	oprG PA4067	N.MAVWYMDIDTK.A	0	60	0	0	0	T-OM	0.05	0.25	7	0.00062
Q9HWW1	Outer membrane protein OprG	oprG PA4067	F.FDEDLASNR.K	0	40	0	0	0	T-OM	-1.21	-0.06	3.4	0.022
Q9HWW1	Outer membrane protein OprG	oprG PA4067	R.GGFATVDPDDSSSDIK.L	0	40	0	0	0	T-OM	-0.63	-0.17	3.5	0.022
Q9HWW1	Outer membrane protein OprG	oprG PA4067	Y.GGLGVNYTTFFDEDLASNR.K	0	100	0	0	0	T-OM	-0.39	0.39	71	2.8e-13
Q9HWW1	Outer membrane protein OprG	oprG PA4067	D.PDDSSSDIK.L	0	40	0	0	0	T-OM	-1.54	-0.38	3.5	0.022
Q9HWW1	Outer membrane protein OprG	oprG PA4067	D.PDDSSSDIKLDGAK.Q	0	60	0	0	0	T-OM	-1.15	-0.48	7.8	0.00033
Q9HWW1	Outer membrane protein OprG	oprG PA4067	K.QLPPTLLLQYYPM.G	0	40	0	0	0	T-OM	0.15	-0.14	3.4	0.023
Q9HWW1	Outer membrane protein OprG	oprG PA4067	K.TKVDVDVDPWVY.M	0	40	0	0	0	T-OM	-0.18	0.36	3.5	0.022
Q9HWW1	Outer membrane protein OprG	oprG PA4067	Y.TTFFDEDLASNR.K	0	100	0	0	0	T-OM	-0.79	0.18	242.8	1.3e-19
Q9HWW1	Outer membrane protein OprG	oprG PA4067	N.YTTFFDEDLASNR.K	0	40	0	0	0	T-OM	-0.83	0.27	3.4	0.024
Q9HWX0	Uncharacterized protein	PA4058	R.LPFNPESFPPAGGALR.V	0	40	0	0	0	T-OM	-0.17	0.18	3.5	0.022
Q9HWX5	6,7-dimethyl-8-ribityllumazine synthase	ribH ribE PA4053	R.APGAFEIPLVTQK.V	50	0	0	0	0	T-IM	0.28	0.37	4.6	0.0061
Q9HWX5	6,7-dimethyl-8-ribityllumazine synthase	ribH ribE PA4053	R.HGVAESEITIIR.A	33	0	0	0	0	T-IM	0.24	0.44
Q9HWX5	6,7-dimethyl-8-ribityllumazine synthase	ribH ribE PA4053	R.FNSFVVESLVSGAVDALVR.H	33	0	0	0	0	T-IM	1.05	0.13
Q9HX18	Uncharacterized protein	PA4009	W.VHGFVAPINWGAQLGFGLNIE.D	0	40	0	0	0	T-OM	0.61	0.72	3.5	0.022
Q9HX25	Lipoyl synthase	lipA PA3996	P.HVPTKSGLMLGLGETDDEVIE.V	0	40	0	0	0	T-OM	-0.16	-0.05	3.4	0.022
Q9HX28	Uncharacterized protein	PA3992	R.GPAFLVLHNFR.A	0	60	0	0	0	T-OM	0.55	0.24	7.8	0.00032
Q9HX31	DNA polymerase III, delta subunit	holA PA3989	Q.EIEKLKLLAEGNQIDA.A	0	20	0	17	0	EXP-OM	-0.33	-0.25
Q9HX32	LPS-assembly lipoprotein LptE	lptE PA3988	R.GLGDAQFALK.E	0	40	0	0	0	T-OM	0.23	0.1	3.4	0.023
Q9HX32	LPS-assembly lipoprotein LptE	lptE PA3988	R.LQALTPAQLDEAQR.Q	0	100	0	0	0	T-OM	-0.54	0.02	109.4	1.8e-15
Q9HX32	LPS-assembly lipoprotein LptE	lptE PA3988	R.DLIQQLSMR.L	0	60	0	0	0	T-OM	-0.2	-0.44	7.6	0.00038
Q9HX32	LPS-assembly lipoprotein LptE	lptE PA3988	K.VTSNAPYHLVLVR.E	0	100	0	0	0	T-OM	0.49	0.04	253.5	7.7e-20
Q9HX59	Probable short-chain dehydrogenase	PA3957	T.ATDLRKNALVGDGSVTRQ.P	0	40	0	0	0	T-OM	-0.57	-0.07	3.5	0.022
Q9HX69	RocR	rocR PA3947	A.FLRHASLSGKVHSVI.L	17	0	17	0	0	EXP-IM	0.5	-0.47
Q9HX76	Probable DNA binding protein	PA3940	K.DALENDGEITLPGIGK.L	0	0	0	17	17	EXP-OM	-0.41	0.55
Q9HX94	Uncharacterized protein	PA3919	N.YIRGRSFQQSLILIDECQN.L	50	0	0	0	0	T-IM	-0.36	-0.09	5	0.0043
Q9HXB0	Peptide chain release factor 3	prfC PA3903	-.MTTQAAEVAKRRTFAIISH.P	0	40	0	0	0	T-OM	-0.05	0.37	3.5	0.022
Q9HXB6	Uncharacterized protein	PA3897	L.FCLNFICFYTAS.Q	0	40	0	17	0	EXP-OM	1.43	0.35
Q9HXC3	Probable permease of ABC transporter	PA3890	Q.HLLLVLVAVGLAIL.V	0	40	0	0	0	T-OM	2.85	0.27	3.5	0.022
Q9HXD3	Two-component response regulator NarL	narL PA3879	L.RAGADGYLLKDMEP.E	33	0	0	0	0	T-IM	-0.68	-0.2
Q9HXE0	Pyocin protein	PA3866	K.EVSAAVAEAQR.A	0	0	0	0	50	EXP-OM	-0.02	0.16	4.8	0.0054
Q9HXE3	FAD-dependent catabolic D-arginine dehydrogenase DauA	dauA PA3863	M.LLGSPANADPVEAH.D	0	40	0	17	0	EXP-OM	-0.06	0.06
Q9HXH4	Uncharacterized protein	PA3828	R.DAVPTADLFGSDNPR.Y	0	20	0	17	0	EXP-OM	-0.61	0.08
Q9HXH6	Uncharacterized protein	PA3826	R.YSESQVVR.L	33	0	0	0	0	T-IM	-0.75	-0.17
Q9HXI0	Uncharacterized protein	PA3822	K.NLLGNLQK.G	0	40	0	0	0	T-OM	-0.43	-0.08	3.5	0.022
Q9HXI1	Protein translocase subunit SecD	secD PA3821	R.DFEVVPEER.N	17	0	0	33	0	EXP-IM	-0.99	0.25
Q9HXI1	Protein translocase subunit SecD	secD PA3821	R.VNELGVSEPLVQR.Q	50	0	0	50	0	EXP-IM	-0.08	-0.02	3.6	0.02
Q9HXI1	Protein translocase subunit SecD	secD PA3821	R.GVIITGDQVTDASASFDENGRPQVNIR.L	0	20	0	17	0	EXP-OM	-0.38	0.31
Q9HXI1	Protein translocase subunit SecD	secD PA3821	D.GPGESSELALLLR.A	33	0	0	0	0	T-IM	0.12	-0.11
Q9HXI2	Protein translocase subunit SecF	secF PA3820	R.GQLVGAGYEDAVVQSFGDAR.D	33	0	0	0	0	T-IM	-0.06	0.29
Q9HXI2	Protein translocase subunit SecF	secF PA3820	R.MPSEDPELGK.K	0	40	0	0	0	T-OM	-1.31	0.16	3.5	0.022
Q9HXI3	Uncharacterized protein	PA3819	R.DPGSQIPVDK.N	0	20	100	33	33	EXP-OM	-1.01	-0.1	5.1	0.0037
Q9HXJ2	Type 4 fimbrial biogenesis protein PilF	pilF PA3805	R.VLNNYGGFLYEQK.R	0	80	0	0	0	T-OM	-0.52	0.17	20.7	1.2e-07
Q9HXJ2	Type 4 fimbrial biogenesis protein PilF	pilF PA3805	K.RYEEAYQR.L	0	80	0	0	0	T-OM	-2.54	0.07	20.2	1.5e-07
Q9HXJ2	Type 4 fimbrial biogenesis protein PilF	pilF PA3805	R.NQPSVALEMADLLYK.E	0	100	0	0	0	T-OM	-0.03	-0.14	68.5	4.2e-13
Q9HXJ2	Type 4 fimbrial biogenesis protein PilF	pilF PA3805	R.DAYIQLGLGYLQR.G	0	60	0	0	0	T-OM	-0.05	-0.02	7.7	0.00036
Q9HXJ3	Uncharacterized protein	PA3804	R.GAQVSYNGQPVDVTPF.V	0	40	0	0	0	T-OM	-0.23	-0.13	3.5	0.022
Q9HXJ6	Uncharacterized protein	PA3801	K.LDDAVAELK.A	0	40	0	0	0	T-OM	0.11	0.2	3.5	0.022
Q9HXJ6	Uncharacterized protein	PA3801	K.SEFGGTHYAQYGSLFVAK.V	0	60	0	0	0	T-OM	-0.17	0.12	7.3	0.00048
Q9HXJ7	Outer membrane protein assembly factor BamB	bamB PA3800	R.VNSEVLSAPATNGDVVVVQTQDDK.L	0	40	0	33	0	EXP-OM	-0.18	0.08
Q9HXJ7	Outer membrane protein assembly factor BamB	bamB PA3800	K.VVAVDVQR.G	0	40	0	17	0	EXP-OM	0.89	0.02
Q9HXJ7	Outer membrane protein assembly factor BamB	bamB PA3800	R.GDVIALDEATGK.K	0	60	0	0	0	T-OM	0.02	0.38	7.1	0.00057
Q9HXJ7	Outer membrane protein assembly factor BamB	bamB PA3800	K.LIGLDAASGDQR.W	0	80	0	0	0	T-OM	-0.08	-0.08	18.8	3.1e-07
Q9HXJ7	Outer membrane protein assembly factor BamB	bamB PA3800	K.RVNSEVLSAPATNGDVVVVQTQDDK.L	0	40	0	0	0	T-OM	-0.35	-0.04	3.3	0.027
Q9HXJ7	Outer membrane protein assembly factor BamB	bamB PA3800	R.SVGDGQGDLYNLLEPAVDGSTIYAASAEGR.V	0	40	0	0	0	T-OM	-0.23	0.24	3.5	0.022
Q9HXJ7	Outer membrane protein assembly factor BamB	bamB PA3800	R.WIYESTVPVLTLR.G	0	40	0	0	0	T-OM	0.5	0.06	3.5	0.022
Q9HXJ7	Outer membrane protein assembly factor BamB	bamB PA3800	R.GLPIWEQR.V	0	40	0	0	0	T-OM	-0.76	0.34	3.5	0.022
Q9HXJ7	Outer membrane protein assembly factor BamB	bamB PA3800	K.ELPPAELTDFKEEVVLSK.Q	0	40	0	0	0	T-OM	-0.31	0.24	3.4	0.023
Q9HXJ7	Outer membrane protein assembly factor BamB	bamB PA3800	R.GASSLWNNDALAR.R	0	80	0	0	0	T-OM	-0.38	0.04	17.8	4.9e-07
Q9HXJ8	GTPase Der	der engA PA3799	D.NAEEEGEGEPASEEVAEGEEPTR.I	0	0	0	33	17	EXP-OM	-1.71	0.97
Q9HXL0	Uncharacterized protein	PA3785	K.AGDVPVEIVVESK.A	0	0	0	0	33	EXP-OM	0.45	0.37
Q9HXL0	Uncharacterized protein	PA3785	K.ENDTLLGADTPR.A	0	0	0	0	33	EXP-OM	-1.04	0.14
Q9HXL0	Uncharacterized protein	PA3785	A.GDVPVEIVVESK.A	0	0	0	0	33	EXP-OM	0.34	0.34
Q9HXL4	Probable transporter	PA3781	L.LLAAAFMLLNAVYA.Y	33	0	0	0	0	T-IM	2.02	0.07
Q9HXL7	Probable transcriptional regulator	PA3778	L.QRTPQGVAPT.E	0	40	0	0	0	T-OM	-1.05	-0.01	3.5	0.022
Q9HXN2	Phosphoribosylformylglycinamidine synthase	purL PA3763	I.SFIHDVGAGGLSNALPELIN.D	0	40	0	0	0	T-OM	0.47	0.28	3.4	0.023
Q9HXP6	Uncharacterized protein	PA3748	E.YGEVIGIVTLEDILEEIVG.D	50	0	0	0	0	T-IM	0.92	1	5	0.0044
Q9HXQ2	50S ribosomal protein L19	rplS PA3742	F.APGDTVIVQVK.V	0	0	100	33	33	EXP-OM	0.48	0.21	13.8	4.4e-06
Q9HXR0	Uncharacterized protein	PA3732	T.DATAFNEEVLLSRQLFPL.S	0	60	0	0	0	T-OM	0.19	0.23	7.8	0.00032
Q9HXR3	Uncharacterized protein	PA3729	K.ITELTATQNVITNELER.N	17	0	0	33	0	EXP-IM	-0.34	0.36
Q9HXR3	Uncharacterized protein	PA3729	K.SPVVQDVLAR.L	0	20	0	33	0	EXP-OM	0.43	0.02
Q9HXR3	Uncharacterized protein	PA3729	L.LQRLNAEAEGLGKK.F	33	0	0	0	0	T-IM	-0.86	0.2
Q9HXS5	Uncharacterized protein	PA3716	R.FLEGLDGMDNAAHTVLLDR.Q	0	20	0	33	0	EXP-OM	0.05	0.13
Q9HXS5	Uncharacterized protein	PA3716	L.FVVAKKGGPQKTV.S	33	0	0	0	0	T-IM	-0.08	-0.58
Q9HXS5	Uncharacterized protein	PA3716	R.DDIGEALSLLTPN.L	0	40	0	0	0	T-OM	0.02	0.05	3.4	0.024
Q9HXU0	Lysine--tRNA ligase	lysS PA3700	Y.SELNDAEDQAER.F	0	0	0	17	33	EXP-OM	-1.87	0.15
Q9HXU8	Lipotoxon F, LptF	lptF PA3692	R.DVDQLAYLTNQR.I	0	80	0	0	0	T-OM	-0.87	-0.13	19	2.8e-07
Q9HXU9	Uncharacterized protein	PA3691	R.IAMNDKEYDQAK.R	33	0	33	0	0	EXP-IM	-1.38	-0.21
Q9HXW5	Uncharacterized protein	PA3675	K.GGDDAATEYLDK.S	0	0	0	0	33	EXP-OM	-1.11	0.24
Q9HXW5	Uncharacterized protein	PA3675	L.ADLSQNDASSGLK.D	0	0	0	0	33	EXP-OM	-0.73	-0.52
Q9HXW6	Uncharacterized protein	PA3674	R.LSVSLEDVSLADAPSVQLASQTR.E	0	40	0	0	0	T-OM	0.21	-0.53	2.9	0.044
Q9HXW6	Uncharacterized protein	PA3674	K.LDGSDPQPYR.V	0	40	0	0	0	T-OM	-1.69	-0.27	3.5	0.022
Q9HXW6	Uncharacterized protein	PA3674	R.IELNGQLLFINTTR.H	0	100	0	0	0	T-OM	0.21	0.18	162.3	1.7e-17
Q9HXY4	Outer membrane protein assembly factor BamA	opr86 bamA PA3648	F.AALPLNVGETIDDQALVQATR.S	0	40	0	17	0	EXP-OM	0.12	0.25
Q9HXY4	Outer membrane protein assembly factor BamA	opr86 bamA PA3648	Y.VAQGRYSAEINAEVIPQ.P	33	0	0	0	0	T-IM	-0.19	0.42
Q9HXY4	Outer membrane protein assembly factor BamA	opr86 bamA PA3648	R.YTVDEIYDFLDKEGDNFTNFK.A	33	0	0	0	0	T-IM	-0.92	0.55
Q9HXY4	Outer membrane protein assembly factor BamA	opr86 bamA PA3648	K.ASIGWSESTLNK.G	0	80	0	0	0	T-OM	-0.43	0.09	16.7	9e-07
Q9HXY4	Outer membrane protein assembly factor BamA	opr86 bamA PA3648	N.TVFSEEDLTDLFELK.T	0	40	0	0	0	T-OM	-0.16	0.31	3.5	0.022
Q9HXY4	Outer membrane protein assembly factor BamA	opr86 bamA PA3648	K.TTNWLSFFK.N	0	40	0	0	0	T-OM	-0.12	0.22	3.5	0.022
Q9HXY4	Outer membrane protein assembly factor BamA	opr86 bamA PA3648	K.TGFFQDIQLGR.D	0	100	0	0	0	T-OM	-0.24	0.1	123.7	4.4e-16
Q9HXY4	Outer membrane protein assembly factor BamA	opr86 bamA PA3648	N.SLGAGMSIGYPISETSR.L	0	40	0	0	0	T-OM	0.03	-0.1	3.3	0.026
Q9HXY4	Outer membrane protein assembly factor BamA	opr86 bamA PA3648	R.LPFYENYYAGGFNSVR.G	0	100	0	0	0	T-OM	-0.42	0.21	501	1.8e-23
Q9HXY4	Outer membrane protein assembly factor BamA	opr86 bamA PA3648	R.LGNEGYTFANVNGVPEAHDDDK.T	0	40	0	0	0	T-OM	-0.97	0.63	3.4	0.023
Q9HXY4	Outer membrane protein assembly factor BamA	opr86 bamA PA3648	K.QSGLAEGEIFQR.A	0	40	0	0	0	T-OM	-0.6	0.42	3.4	0.023
Q9HXY4	Outer membrane protein assembly factor BamA	opr86 bamA PA3648	R.PSISSIEIEGNK.A	0	100	0	0	0	T-OM	-0.44	0.19	972	5e-27
Q9HXY4	Outer membrane protein assembly factor BamA	opr86 bamA PA3648	R.YTDPDQDPEAFGGN.I	0	40	0	0	0	T-OM	-1.6	0.21	3.4	0.024
Q9HXY4	Outer membrane protein assembly factor BamA	opr86 bamA PA3648	R.KTDYDELDVDVASYSVN.S	0	40	0	0	0	T-OM	-0.68	-0.01	3.5	0.022
Q9HXY4	Outer membrane protein assembly factor BamA	opr86 bamA PA3648	K.KPDNAETQVFQFSLGQTF.-	0	60	0	0	0	T-OM	-0.61	0	7.6	0.00038
Q9HXY4	Outer membrane protein assembly factor BamA	opr86 bamA PA3648	R.GQVFAPLTDNYTMR.F	0	40	0	0	0	T-OM	-0.37	0.13	3.4	0.023
Q9HXY4	Outer membrane protein assembly factor BamA	opr86 bamA PA3648	R.FHTELGYGDGYGSTER.L	0	100	0	0	0	T-OM	-1.13	0.18	62.7	1.1e-12
Q9HXY4	Outer membrane protein assembly factor BamA	opr86 bamA PA3648	R.LTYGLSVQR.D	0	40	0	0	0	T-OM	0.07	-0.17	3.5	0.022
Q9HXY4	Outer membrane protein assembly factor BamA	opr86 bamA PA3648	R.YSAEINAEVIPQPR.N	0	100	0	0	0	T-OM	-0.5	0.43	753.8	1.2e-25
Q9HXY4	Outer membrane protein assembly factor BamA	opr86 bamA PA3648	K.VPEEEVKR.L	0	60	0	0	0	T-OM	-1.51	0.09	7.8	0.00033
Q9HXY4	Outer membrane protein assembly factor BamA	opr86 bamA PA3648	R.YTVDEIYDFLDK.E	0	100	0	0	0	T-OM	-0.49	0.39	119.6	6.5e-16
Q9HXY4	Outer membrane protein assembly factor BamA	opr86 bamA PA3648	K.TVSVTFVVDPGK.R	0	40	0	0	0	T-OM	0.67	0.25	3.4	0.022
Q9HXY5	Skp-like protein	PA3647	K.IAVLNYQMALLESDAAK.Q	0	60	0	0	0	T-OM	0.54	-0.26	7.2	0.00053
Q9HXY5	Skp-like protein	PA3647	K.LDQAVEETIK.K	0	40	0	0	0	T-OM	-0.43	0.34	3.5	0.022
Q9HXY7	3-hydroxyacyl-[acyl-carrier-protein] dehydratase FabZ	fabZ PA3645	R.FRQPVLPGDQLQLHAK.F	0	40	0	0	0	T-OM	-0.56	-0.17	3.5	0.022
Q9HXZ2	Acetyl-coenzyme A carboxylase carboxyl transferase subunit alpha	accA PA3639	R.LVGNDNALNISDEISR.L	17	0	0	50	0	EXP-IM	-0.31	0.14	3.2	0.029
Q9HXZ2	Acetyl-coenzyme A carboxylase carboxyl transferase subunit alpha	accA PA3639	R.HFADDPAIVGGVAR.L	17	0	0	17	0	EXP-IM	0.29	0.38
Q9HXZ2	Acetyl-coenzyme A carboxylase carboxyl transferase subunit alpha	accA PA3639	V.IDEPLGGAHRDPAS.M	0	0	17	0	17	EXP-OM	-0.79	0.23
Q9HY65	UDP-4-amino-4-deoxy-L-arabinose--oxoglutarate aminotransferase	arnB PA3552	A.NVITLLGATPVFVD.V	0	40	0	0	0	T-OM	1.35	0.32	3.5	0.022
Q9HY75	Probable serine protease	PA3535	V.EAGRPGDPASWRSAEYQQDWG.L	0	40	0	0	0	T-OM	-1.6	0.14	3.4	0.023
Q9HY84	Argininosuccinate synthase	argG PA3525	T.ADLGQGEEVEPAR.A	0	0	0	0	33	EXP-OM	-0.98	0.29
Q9HYE0	Probable ATP-dependent RNA helicase	PA3466	R.NAGNLPLQDIEVLVLDEADR.M	17	0	0	17	0	EXP-IM	-0.14	0.33
Q9HYF4	Probable malate:quinone oxidoreductase 1	mqo1 mqoA PA3452	K.AVAINENFEISK.Q	50	0	0	17	0	EXP-IM	0.08	0.46
Q9HYF4	Probable malate:quinone oxidoreductase 1	mqo1 mqoA PA3452	K.PVLLFGPF.A	0	40	0	0	0	T-OM	1.73	0.12	3.5	0.022
Q9HYI9	Probable pyruvate dehydrogenase E1 component, beta chain	PA3416	A.GLSIGMAAQGLKPVME.I	33	0	0	0	0	T-IM	0.58	-0.36
Q9HYJ8	Transport protein HasD	hasD PA3406	V.GAWQPLSGAVRLDGADLR.Q	0	40	0	0	0	T-OM	-0.17	0.03	3.5	0.022
Q9HYL7	Phosphonates import ATP-binding protein PhnC 2	phnC2 PA3384	G.DTPLLFSDRARR.G	0	40	0	0	0	T-OM	-0.95	0.06	3.5	0.022
Q9HYM4	Alpha-D-ribose 1-methylphosphonate 5-phosphate C-P lyase	PA3377	G.GMQVTAAILGADDVLK.V	0	40	0	0	0	T-OM	0.74	0.38	3.5	0.022
Q9HYP0	Uncharacterized protein	PA3356	S.TRGLLKQVVARYA.A	17	0	0	17	0	EXP-IM	0.06	-0.18
Q9HYP5	FlgM	flgM PA3351	V.TDQLQTLPVVDNDK.V	0	0	0	0	33	EXP-OM	-0.85	-0.04
Q9HYQ6	Patatin-like protein, PlpD	plpD PA3339	R.SFLPLDFPLYLGGSIER.G	0	40	0	0	0	T-OM	0.41	0.16	3.4	0.023
Q9HYR4	Cytochrome P450	PA3331	N.LTANHDAERFDDPD.R	0	40	0	0	0	T-OM	-1.49	0.39	3.5	0.022
Q9HYT5	Uncharacterized protein	PA3309	R.EKVEASNVEGATFDR.V	50	0	33	50	0	EXP-IM	-0.87	0.34
Q9HYT5	Uncharacterized protein	PA3309	R.VITIVDSPLR.H	0	60	50	50	0	EXP-OM	1.01	0.04
Q9HYT5	Uncharacterized protein	PA3309	R.HLPDYAVYYNPEPLR.E	33	0	0	0	0	T-IM	-0.89	0.15
Q9HYX8	Peptidyl-prolyl cis-trans isomerase	PA3262	G.IKDPSKPDAEPEAGAAAQPEAK.A	0	0	83	33	17	EXP-OM	-1.14	0.03	3.2	0.028
Q9HYX8	Peptidyl-prolyl cis-trans isomerase	PA3262	D.AEPEAGAAAQPEAK.A	50	0	0	0	0	T-IM	-0.76	0.27	5	0.0043
Q9HYY4	Probable oxidoreductase	PA3256	E.VGAGCTWQVGDRVCALLAG.G	33	0	17	0	0	EXP-IM	0.84	0.31
Q9HYY8	Probable permease of ABC transporter	PA3252	L.FLLPFAAFFVIFQIAPLAWVALNS.L	0	40	0	0	0	T-OM	1.82	1.04	3.5	0.022
Q9HYZ1	Probable transcriptional regulator	PA3249	S.RINRDQR.G	33	0	0	0	0	T-IM	-2.79	-0.04
Q9HYZ4	Pseudouridine synthase RluA	rluA PA3246	R.LDWETSGLMVLARDA.D	0	40	0	0	0	T-OM	0.22	0.02	3.5	0.022
Q9HZ01	Uncharacterized protein	PA3239	R.FDEWVFLPVVR.G	0	40	0	0	0	T-OM	0.73	0.45	3.5	0.022
Q9HZ02	Uncharacterized protein	PA3238	R.FATPGFSSDDADDLYR.V	0	40	0	0	0	T-OM	-0.69	-0.06	3.4	0.023
Q9HZ26	Uncharacterized protein	PA3214	K.AGDTLSAQVLDWTLR.Q	0	40	0	0	0	T-OM	0.05	0.09	3.5	0.022
Q9HZ26	Uncharacterized protein	PA3214	R.PVDWSLR.I	0	40	0	0	0	T-OM	-0.47	0.06	3.5	0.022
Q9HZ29	Probable permease of ABC transporter	PA3211	R.ALGLNPIELLVLPR.V	0	40	0	0	0	T-OM	1.03	0.21	3.4	0.024
Q9HZ30	Trk system potassium uptake protein	trkH PA3210	A.GVGPGMGPIIGPSGNFASLPDAAK.W	0	40	0	0	0	T-OM	0.24	0.08	3.5	0.022
Q9HZ51	Probable ATP-binding component of ABC transporter	PA3187	R.WTGLLDSGQDR.I	50	0	0	0	0	T-IM	-0.96	-0.2	4.8	0.0052
Q9HZ51	Probable ATP-binding component of ABC transporter	PA3187	R.IELPLSLEPGLEEGR.E	0	60	0	0	0	T-OM	-0.24	0.11	7.7	0.00036
Q9HZ71	30S ribosomal protein S1	rpsA PA3162	K.GAVISLGDDIEGILK.A	33	0	0	67	0	EXP-IM	0.71	0.42	4.8	0.005
Q9HZ71	30S ribosomal protein S1	rpsA PA3162	E.ALLESLQEGQQVK.G	17	0	0	17	0	EXP-IM	-0.4	-0.24
Q9HZ71	30S ribosomal protein S1	rpsA PA3162	K.QEVESAGPTTIGDLIR.A	0	0	67	33	33	EXP-OM	-0.27	0.34
Q9HZ71	30S ribosomal protein S1	rpsA PA3162	K.SNPWEDFSSQFNK.G	0	0	0	67	17	EXP-OM	-1.59	0.12	3.1	0.034
Q9HZ71	30S ribosomal protein S1	rpsA PA3162	G.VIPVEQFYNEQGELTIK.V	0	0	17	33	33	EXP-OM	-0.29	0.34
Q9HZ71	30S ribosomal protein S1	rpsA PA3162	Q.EVESAGPTTIGDLIR.A	0	0	33	0	33	EXP-OM	-0.05	0.25
Q9HZ71	30S ribosomal protein S1	rpsA PA3162	K.HPSEIVNVGDEIDVK.V	0	0	50	33	33	EXP-OM	-0.39	0.57
Q9HZ71	30S ribosomal protein S1	rpsA PA3162	R.IKHPSEIVNVGDEIDVK.V	0	0	0	17	50	EXP-OM	-0.31	0.46	3	0.038
Q9HZ71	30S ribosomal protein S1	rpsA PA3162	K.KGDELETVILSVDPER.E	0	0	17	33	67	EXP-OM	-0.56	0.34	2.9	0.044
Q9HZ71	30S ribosomal protein S1	rpsA PA3162	R.KQEVESAGPTTIGDLIR.A	0	0	67	50	67	EXP-OM	-0.48	0.4	3	0.036
Q9HZ71	30S ribosomal protein S1	rpsA PA3162	A.LDAVEDGFGETK.L	0	0	67	17	33	EXP-OM	-0.57	0.46	4.1	0.011
Q9HZ71	30S ribosomal protein S1	rpsA PA3162	L.DAVEDGFGETK.L	0	0	17	0	17	EXP-OM	-0.96	0.42
Q9HZ71	30S ribosomal protein S1	rpsA PA3162	R.EALLESLQEGQQVK.G	0	0	0	50	50	EXP-OM	-0.62	-0.25	3.6	0.019
Q9HZ76	UDP-2-acetamido-2-deoxy-3-oxo-D-glucuronate aminotransferase	wbpE PA3155	R.TYNLDPQLLEAAITPR.T	17	0	0	33	0	EXP-IM	-0.31	0.19
Q9HZ78	LPS biosynthesis protein WbpG	wbpG PA3150	K.AETFLQETIGYR.S	50	0	0	0	0	T-IM	-0.43	0.29	4.9	0.0048
Q9HZ86	Nucleotide sugar epimerase/dehydratase WbpM	wbpM PA3141	K.VVLEQLLAAVEK.D	0	60	0	0	0	T-OM	1.1	0.13	6.9	0.00068
Q9HZ88	Probable major facilitator superfamily	PA3137	N.SSLKDIQGALA.A	0	0	100	17	33	EXP-OM	0.25	-0.12	13.3	6e-06
Q9HZ98	Heat-shock protein IbpA	ibpA PA3126	R.FNDLFESALR.N	0	0	0	33	17	EXP-OM	-0.08	0.08
Q9HZA2	Probable transcriptional regulator	PA3122	S.FSEAGERLHLTQ.P	0	40	0	0	0	T-OM	-0.66	0.29	3.4	0.023
Q9HZA6	Motility protein FimV	fimV PA3115	R.FNQAAELLQNAIYDEPQR.T	0	20	0	17	0	EXP-OM	-0.84	0.2
Q9HZA6	Motility protein FimV	fimV PA3115	R.DLGSGEVIPSLASPEEFSK.A	0	60	0	33	0	EXP-OM	-0.22	0.02	4.7	0.0055
Q9HZA6	Motility protein FimV	fimV PA3115	R.IPTEQQMLER.S	0	60	0	17	0	EXP-OM	-1.06	-0.23	5.4	0.0029
Q9HZA6	Motility protein FimV	fimV PA3115	R.DILDEVLAEGNDSQQAEAR.E	0	60	33	33	0	EXP-OM	-0.82	0.09
Q9HZA6	Motility protein FimV	fimV PA3115	Q.AAASAPQAPVSAPR.A	0	40	0	0	0	T-OM	0.04	-0.3	3.4	0.023
Q9HZA6	Motility protein FimV	fimV PA3115	R.EYTVLLDPPLYSPQAAASAPQAPVSAPR.A	0	40	0	0	0	T-OM	-0.11	-0.46	3.4	0.024
Q9HZA6	Motility protein FimV	fimV PA3115	R.LYYLTDLK.F	0	40	0	0	0	T-OM	0.09	0.04	3.5	0.022
Q9HZA6	Motility protein FimV	fimV PA3115	K.AIADTLAVTK.E	0	40	0	0	0	T-OM	0.91	0.16	3.3	0.028
Q9HZA6	Motility protein FimV	fimV PA3115	M.LAFQELNPGAFVDGNINR.L	0	40	0	0	0	T-OM	-0.13	0.37	3.5	0.022
Q9HZA6	Motility protein FimV	fimV PA3115	R.TVSNDTLWEIAQR.N	0	100	0	0	0	T-OM	-0.56	0.39	369.9	7.6e-22
Q9HZA6	Motility protein FimV	fimV PA3115	D.PPLYSPQAAASAPQAPVSAPR.A	0	40	0	0	0	T-OM	-0.29	-0.49	3.5	0.022
Q9HZA6	Motility protein FimV	fimV PA3115	G.LGLGEITLK.S	0	40	0	0	0	T-OM	0.78	0.28	3.4	0.023
Q9HZB5	Uncharacterized protein	PA3093	R.SQVSVVQGQPGER.G	33	0	0	0	0	T-IM	-0.76	-0.19
Q9HZC6	Glycine betaine transmethylase	gbt PA3082	K.EVLMPVEALSF.N	0	40	0	0	0	T-OM	1.19	-0.12	3.5	0.022
Q9HZC6	Glycine betaine transmethylase	gbt PA3082	R.NDGQFGVAFR.Y	0	40	0	0	0	T-OM	-0.42	0.18	3.4	0.023
Q9HZE9	PelF	pelF PA3059	A.EDRALGRAGEVVAIA.D	33	0	0	0	0	T-IM	0.24	0.49
Q9HZF8	Dihydroorotate dehydrogenase	pyrD PA3050	E.GVEGLPHGDEAGGLSGAPVR.E	17	0	50	0	0	EXP-IM	-0.25	0.25
Q9HZF8	Dihydroorotate dehydrogenase	pyrD PA3050	R.EAVDAIAALPR.R	17	0	0	17	0	EXP-IM	0.6	0.26
Q9HZF8	Dihydroorotate dehydrogenase	pyrD PA3050	R.EGVEGLPHGDEAGGLSGAPVR.E	0	20	17	0	0	EXP-OM	-0.4	0.33
Q9HZG1	Probable D-alanyl-D-alanine carboxypeptidase	PA3047	K.AFSPDLVEIIR.D	0	40	0	0	0	T-OM	0.7	0.27	3.5	0.022
Q9HZG1	Probable D-alanyl-D-alanine carboxypeptidase	PA3047	S.ADGDDAQAAQRVVRQWLAR.K	0	40	0	0	0	T-OM	-0.77	0.23	3.4	0.022
Q9HZG1	Probable D-alanyl-D-alanine carboxypeptidase	PA3047	R.GIWQELGGSILGK.D	0	40	0	0	0	T-OM	0.18	0.08	3.4	0.023
Q9HZG8	Uncharacterized protein	PA3040	K.LLQSTADVAGDQAEEIR.G	17	0	0	17	0	EXP-IM	-0.34	0.21
Q9HZG8	Uncharacterized protein	PA3040	K.TTANAAKDELLAEFQALVADTEK.L	33	0	0	0	0	T-IM	-0.23	0.32
Q9HZG8	Uncharacterized protein	PA3040	K.DELLAEFQALVADTEK.L	0	40	0	0	0	T-OM	-0.11	0.34	3.4	0.025
Q9HZG9	Probable transporter	PA3039	A.SSWCVEGRAWAFLVL.S	0	40	0	0	0	T-OM	0.87	0.66	3.5	0.022
Q9HZI5	Uncharacterized protein	PA3021	R.ELNQQFGTLR.K	0	40	0	0	0	T-OM	-0.92	-0.06	3.5	0.022
Q9HZJ3	3-ketoacyl-CoA thiolase	fadA PA3013	P.ETTVETLAELKPAFNPKGGTVT.A	0	40	0	0	0	T-OM	-0.31	0.13	3.5	0.022
Q9HZJ5	DNA topoisomerase 1	topA PA3011	N.LIPGDEIAADDEGESESR.V	0	0	0	50	17	EXP-OM	-0.92	0.46
Q9HZK4	Glyceraldehyde-3-phosphate dehydrogenase	PA3001	R.DAEGLGQHLK.C	0	0	0	17	17	EXP-OM	-0.9	0
Q9HZK4	Glyceraldehyde-3-phosphate dehydrogenase	PA3001	R.NNNVVTSIHGR.G	33	0	0	0	0	T-IM	-0.65	0.13
Q9HZK6	Na(+)-translocating NADH-quinone reductase subunit A	nqrA PA2999	R.GLDLPISGAPEQR.I	0	40	50	0	0	EXP-OM	-0.45	0.03
Q9HZK6	Na(+)-translocating NADH-quinone reductase subunit A	nqrA PA2999	K.AEGVSLPGEALSGVTAQAF.S	0	40	0	33	0	EXP-OM	0.55	-0.06
Q9HZK6	Na(+)-translocating NADH-quinone reductase subunit A	nqrA PA2999	K.LFTTGQLWTER.V	0	40	0	0	0	T-OM	-0.41	0.26	3.5	0.022
Q9HZL1	Na(+)-translocating NADH-quinone reductase subunit F	nqrF PA2994	R.LPDGESVDFR.A	17	0	67	0	0	EXP-IM	-0.7	0.1	3.7	0.016
Q9HZL1	Na(+)-translocating NADH-quinone reductase subunit F	nqrF PA2994	R.VPEEVFGVK.K	50	0	0	0	0	T-IM	0.28	0.34	5	0.0043
Q9HZL2	FAD:protein FMN transferase	PA2993	R.YEQLFGNQGERP.-	50	0	0	0	0	T-IM	-1.59	0.13	4.9	0.0045
Q9HZL7	Lipoprotein-releasing system ATP-binding protein LolD	lolD PA2987	V.QVLSGVELNLLPGERVA.I	0	40	0	0	0	T-OM	0.46	0.15	3.5	0.022
Q9HZM1	Probable tolQ-type transport protein	PA2983	R.ANSPLGEILAAGLAN.S	0	40	0	0	0	T-OM	0.63	0.3	3.4	0.023
Q9HZM1	Probable tolQ-type transport protein	PA2983	R.VAPPELLGQVWK.Q	0	40	0	0	0	T-OM	0.2	0.15	3.5	0.022
Q9HZM8	Ribonuclease E	rne PA2976	A.ALEAEALPNDESLEQDEQDDTDGERPR.R	0	0	33	33	17	EXP-OM	-1.71	0.38
Q9HZM8	Ribonuclease E	rne PA2976	K.EVLSEGQEVIVQVEKEER.G	0	0	17	100	17	EXP-OM	-0.69	0.12	14.7	2.6e-06
Q9HZM8	Ribonuclease E	rne PA2976	R.VEPSLEAAFVDFGAER.H	0	0	0	33	50	EXP-OM	0.12	0.41
Q9HZM8	Ribonuclease E	rne PA2976	T.VAPQQPAPQHTEAPVEPAKPMPEPS.L	0	0	17	17	17	EXP-OM	-1	-0.29
Q9HZM8	Ribonuclease E	rne PA2976	K.TVAPQQPAPQHTEAPVEPAKPMPEPS.L	0	0	67	33	17	EXP-OM	-0.98	-0.29	3	0.039
Q9HZM8	Ribonuclease E	rne PA2976	R.MLINATQPEELR.V	0	0	0	50	17	EXP-OM	-0.42	0.16	3.1	0.035
Q9HZM8	Ribonuclease E	rne PA2976	R.LFDLDIESGAR.E	0	0	0	67	17	EXP-OM	0.05	0.14	6.5	0.001
Q9HZM8	Ribonuclease E	rne PA2976	R.EALNGLNAPADMGLIVR.T	0	0	0	0	33	EXP-OM	0.38	0.08
Q9HZM8	Ribonuclease E	rne PA2976	V.APQQPAPQHTEAPVEPAKPMPEPS.L	0	0	17	0	33	EXP-OM	-1.21	-0.22
Q9HZN1	Probable peptidase	PA2973	R.INSPGGSPVQSGYIYDEIR.R	0	40	0	0	0	T-OM	-0.54	-0.07	3.4	0.023
Q9HZN4	50S ribosomal protein L32	rpmF PA2970	R.SHDALESNALSVEK.S	0	20	0	33	0	EXP-OM	-0.58	-0.07
Q9HZP5	Electron transfer flavoprotein-ubiquinone oxidoreductase	PA2953	K.YNLDSEADAQHYGIGIK.E	50	0	0	0	0	T-IM	-0.73	0.23	4.6	0.0065
Q9HZP5	Electron transfer flavoprotein-ubiquinone oxidoreductase	PA2953	K.FGAIGGGAFNFIDQNIFGGK.I	50	0	0	0	0	T-IM	0.4	0.83	5	0.0044
Q9HZP5	Electron transfer flavoprotein-ubiquinone oxidoreductase	PA2953	K.ASWLYDELFR.S	33	0	0	0	0	T-IM	-0.23	0.23
Q9HZP7	Electron transfer flavoprotein subunit alpha	etfA PA2951	A.INKDEEAPIFQVADYG.L	0	0	33	0	17	EXP-OM	-0.54	0.4
Q9HZP7	Electron transfer flavoprotein subunit alpha	etfA PA2951	A.LLDVDQISEIVEVVSPDTFK.R	0	0	0	17	17	EXP-OM	0.37	0.32
Q9HZP7	Electron transfer flavoprotein subunit alpha	etfA PA2951	A.VAAEGGSAAVEQVSGPADAGK.S	0	0	0	0	33	EXP-OM	0.03	0.13
Q9HZP7	Electron transfer flavoprotein subunit alpha	etfA PA2951	F.VPNDMQVGQTGK.I	0	0	0	0	33	EXP-OM	-0.89	-0.25
Q9HZQ3	Aerobic cobaltochelatase subunit CobN	cobN PA2944	G.AEIDGLLAAL.E	17	0	17	0	0	EXP-IM	1.39	0.13
Q9HZS3	Histidine transport system permease HisQ	hisQ PA2924	I.YLAITAISNAALLWLE.R	0	0	0	17	17	EXP-OM	1.29	0.42
Q9HZS9	Probable short-chain dehydrogenase	PA2918	A.ASKADADATVAALQAAGAK.A	17	0	0	33	0	EXP-IM	0.21	0.25
Q9HZS9	Probable short-chain dehydrogenase	PA2918	A.ASKADADATVAALQA.A	33	0	0	0	0	T-IM	0.31	0.16
Q9HZU1	Probable oxidoreductase	PA2906	G.GICRIKLDAGR.L	0	40	0	0	0	T-OM	-0.01	0.02	3.4	0.023
Q9HZU6	Uncharacterized protein	PA2901	K.AVGATDDVAELK.L	0	40	0	0	0	T-OM	0.18	0.29	3.3	0.025
Q9HZU6	Uncharacterized protein	PA2901	R.LTEQALEQAK.A	0	40	0	0	0	T-OM	-0.74	-0.04	3.4	0.022
Q9HZU7	Probable outer membrane protein	PA2900	R.AQAVADVLADLGVDPAR.M	0	40	0	0	0	T-OM	0.51	0.3	3.4	0.025
Q9HZU7	Probable outer membrane protein	PA2900	R.IEGYTDSVGDR.Q	0	40	0	0	0	T-OM	-0.9	-0.01	3.3	0.025
Q9HZU7	Probable outer membrane protein	PA2900	K.LLSVQEQGQR.L	0	40	0	0	0	T-OM	-0.79	-0.18	3.5	0.022
Q9HZX9	Probable chemotaxis transducer	PA2867	K.GQGWIELSGAR.Q	0	60	0	0	0	T-OM	-0.39	0.35	7.8	0.00033
Q9HZX9	Probable chemotaxis transducer	PA2867	K.LDEGAQALAR.S	0	40	0	0	0	T-OM	-0.24	0.04	3.5	0.022
Q9HZX9	Probable chemotaxis transducer	PA2867	R.SNLLPLEQAASLGGTAAQALGK.G	0	40	0	0	0	T-OM	0.23	-0.03	3.5	0.022
Q9HZY2	Uncharacterized protein	PA2864	K.TILSTNAGAGLAILR.I	33	0	0	0	0	T-IM	0.99	0.14
Q9HZZ0	Uncharacterized protein	PA2854	A.ANPGVDPWLPGVGTEVIIPTR.F	0	0	0	0	33	EXP-OM	0.11	0.83
Q9HZZ2	Elongation factor P	efp PA2851	K.ADDKLEPIILDRK.E	0	0	0	0	33	EXP-OM	-0.73	0.16
Q9HZZ2	Elongation factor P	efp PA2851	K.ADDKLEPIILDR.K	0	0	0	0	50	EXP-OM	-0.47	0.12	5	0.0043
Q9I003	ATP-dependent RNA helicase DeaD	deaD PA2840	R.LPDAETVLEAR.L	0	0	83	33	17	EXP-OM	-0.17	0.32	10.9	2.9e-05
Q9I003	ATP-dependent RNA helicase DeaD	deaD PA2840	G.RAGREGRALLLVTPRE.R	33	0	0	0	0	T-IM	-0.56	0.35
Q9I013	Protease HtpX	htpX PA2830	K.MSTGTEVISQPR.T	0	40	0	0	0	T-OM	-0.49	0.09	3.4	0.023
Q9I028	Probable acyl-CoA dehydrogenase	PA2815	D.PALQAILAGAFLPK.D	33	0	0	0	0	T-IM	1.06	0.24
Q9I028	Probable acyl-CoA dehydrogenase	PA2815	R.VLSGPLFAWFQK.V	33	0	0	0	0	T-IM	0.68	0.35
Q9I043	Uncharacterized protein	PA2800	K.VKDGEVEDDF.-	0	80	0	0	0	T-OM	-1.06	0.3	20.4	1.4e-07
Q9I043	Uncharacterized protein	PA2800	R.NDEDFGQTLGYWGVGSGPY.V	0	40	0	0	0	T-OM	-0.81	0.33	3.4	0.023
Q9I043	Uncharacterized protein	PA2800	K.NLANNLLQAK.F	0	40	0	0	0	T-OM	-0.29	-0.1	3.5	0.022
Q9I043	Uncharacterized protein	PA2800	R.NVMFGINTVDTR.A	0	80	0	0	0	T-OM	0.07	0.34	19.8	1.9e-07
Q9I043	Uncharacterized protein	PA2800	K.FHNAGVDTSR.L	0	40	0	0	0	T-OM	-0.78	0.07	3.5	0.022
Q9I043	Uncharacterized protein	PA2800	N.FVQDGVHNFFNNLGDVK.N	0	80	0	0	0	T-OM	-0.24	0.36	18.5	3.5e-07
Q9I043	Uncharacterized protein	PA2800	K.IPDIYVSPYHYMDDVR.A	0	60	0	0	0	T-OM	-0.43	-0.08	6.9	0.00067
Q9I055	Probable chemotaxis transducer	PA2788	R.DAAALAHEGR.R	0	40	0	0	0	T-OM	-0.41	0.21	3.5	0.022
Q9I067	Uncharacterized protein	PA2776	R.DPADIEAIIRPK.M	33	0	50	0	0	EXP-IM	-0.42	0.59
Q9I067	Uncharacterized protein	PA2776	R.NGGQIVNSYSR.D	50	0	0	0	0	T-IM	-0.91	-0.2	4.8	0.0052
Q9I083	Probable outer membrane protein	PA2760	R.SWQVSYALDFAK.Y	0	80	0	0	0	T-OM	-0.03	0.01	19.3	2.4e-07
Q9I083	Probable outer membrane protein	PA2760	R.NTGDTGYNYGWYQN.A	0	40	0	0	0	T-OM	-1.78	0.26	3.5	0.022
Q9I083	Probable outer membrane protein	PA2760	F.TQGTVGVGVDAFGLY.A	0	40	0	0	0	T-OM	0.65	0.43	3.4	0.023
Q9I083	Probable outer membrane protein	PA2760	L.QADQSLNFDFNGYR.T	0	40	0	0	0	T-OM	-1.2	-0.02	3.4	0.023
Q9I083	Probable outer membrane protein	PA2760	G.FVEDSHLDLF.F	0	40	0	0	0	T-OM	0.29	-0.07	3.5	0.022
Q9I083	Probable outer membrane protein	PA2760	Y.WSDFNAEDER.S	0	40	0	0	0	T-OM	-1.91	0.33	3.4	0.023
Q9I083	Probable outer membrane protein	PA2760	R.TKLDSDFADQNFNGNR.D	0	100	0	0	0	T-OM	-1.48	0.07	294.1	1.3e-20
Q9I083	Probable outer membrane protein	PA2760	K.YGDQMPSLPVLSYDNSR.L	0	100	0	0	0	T-OM	-0.79	-0.69	131.9	2e-16
Q9I083	Probable outer membrane protein	PA2760	K.YGVPGLTYR.V	0	40	0	0	0	T-OM	-0.24	0.06	3.5	0.022
Q9I083	Probable outer membrane protein	PA2760	K.LDSDFADQNFNGNR.D	0	100	0	0	0	T-OM	-1.36	0.16	108.2	2.1e-15
Q9I083	Probable outer membrane protein	PA2760	N.YTIPLQADQSLNFDFNGYR.T	0	60	0	0	0	T-OM	-0.64	-0.05	7.4	0.00044
Q9I083	Probable outer membrane protein	PA2760	Y.TIPLQADQSLNFDFNGYR.T	0	40	0	0	0	T-OM	-0.6	-0.09	3.4	0.024
Q9I083	Probable outer membrane protein	PA2760	N.SYWSDFNAEDER.S	0	100	0	0	0	T-OM	-1.77	0.24	78.6	8.7e-14
Q9I083	Probable outer membrane protein	PA2760	R.EIFNQVQY.V	0	40	0	0	0	T-OM	-0.48	-0.14	3.4	0.023
Q9I083	Probable outer membrane protein	PA2760	N.ASLYASDVEDVLK.K	0	40	0	0	0	T-OM	0.18	0.08	3.4	0.022
Q9I083	Probable outer membrane protein	PA2760	R.EIFNQVQYVVQSGPAK.D	0	100	0	0	0	T-OM	-0.24	-0.31	128	2.9e-16
Q9I094	DNA-specific endonuclease I	endA PA2749	D.RYGLRLSKQDRQLYNAWH.K	0	40	0	0	0	T-OM	-1.45	-0.34	3.5	0.022
Q9I0A0	Translation initiation factor IF-3	infC PA2743	R.LIGADGQQVGVVSIDEAIR.L	0	0	0	17	17	EXP-OM	0.5	0.23
Q9I0A0	Translation initiation factor IF-3	infC PA2743	F.RPGTEEGDYQVK.L	0	0	33	17	33	EXP-OM	-1.88	0.22
Q9I0A0	Translation initiation factor IF-3	infC PA2743	R.VEADLVEYGTVEQHPK.L	0	0	0	17	67	EXP-OM	-0.65	0.28	4.1	0.01
Q9I0D1	Probable periplasmic spermidine/putrescine-binding protein	PA2711	N.LNPVLLKALEVNDPGNQY.G	0	40	0	0	0	T-OM	-0.24	-0.07	3.5	0.022
Q9I0F2	Uncharacterized protein	PA2689	A.LGLALAAALPGGAPL.A	33	0	0	0	0	T-IM	1.57	0.21
Q9I0F3	Uncharacterized protein	PA2685	E.QLFIHAERNQDIEVENDESHWVGHD.R	0	0	0	17	17	EXP-OM	-1.16	0.94
Q9I0F7	Probable transcriptional regulator	PA2681	R.VRGSMVSNDNEALLCAARQGLG.I	0	40	0	0	0	T-OM	0.01	-0.34	3.5	0.022
Q9I0H9	Uncharacterized protein	PA2659	P.GSSVHDTELEEEYGR.Y	0	0	0	0	33	EXP-OM	-1.44	0.47
Q9I0H9	Uncharacterized protein	PA2659	K.HPGSSVHDTELEEEYGR.Y	0	0	0	0	50	EXP-OM	-1.55	0.21	4.6	0.0065
Q9I0I2	Probable two-component sensor	PA2656	K.TPLAVLVSLAER.E	0	40	0	0	0	T-OM	1.03	0.03	3.4	0.022
Q9I0I4	Probable chemotaxis transducer	PA2654	K.ADPQHAGELLQLLAAGK.S	0	60	0	0	0	T-OM	-0.06	0.01	7.8	0.00032
Q9I0I4	Probable chemotaxis transducer	PA2654	R.FLDAYDLR.E	0	40	0	0	0	T-OM	-0.08	0.05	3.3	0.026
Q9I0J1	NADH-quinone oxidoreductase subunit L	nuoL PA2647	R.GGHNLLSLTENGR.L	0	60	0	0	0	T-OM	-0.73	-0.04	7.8	0.00033
Q9I0J3	NADH-quinone oxidoreductase subunit J	nuoJ PA2645	R.TPSGAGIGHTTVDAK.A	33	0	0	0	0	T-IM	-0.27	0.4
Q9I0J6	NADH-quinone oxidoreductase subunit G	nuoG PA2642	R.DIEDHDAVFVLGEDLTQTAAR.I	0	40	33	0	0	EXP-OM	-0.25	0.49	2.8	0.049
Q9I0J6	NADH-quinone oxidoreductase subunit G	nuoG PA2642	K.VVIVADHQQTATTAK.A	33	0	0	0	0	T-IM	0.19	0.12
Q9I0J6	NADH-quinone oxidoreductase subunit G	nuoG PA2642	H.AIDPSAPSVADLDPQAQAF.A	0	40	0	0	0	T-OM	0.02	-0.35	3.5	0.022
Q9I0J6	NADH-quinone oxidoreductase subunit G	nuoG PA2642	R.IDEQLGAGLIGLPVGF.A	0	40	0	0	0	T-OM	0.97	0.19	3.4	0.024
Q9I0J6	NADH-quinone oxidoreductase subunit G	nuoG PA2642	E.NDLYRRTDAARVDAALAAAKV.V	0	40	0	0	0	T-OM	-0.23	0.39	3.5	0.022
Q9I0J6	NADH-quinone oxidoreductase subunit G	nuoG PA2642	K.NIAQHAQNPLFIASVSATR.L	0	40	0	0	0	T-OM	0.07	-0.11	3.4	0.023
Q9I0J6	NADH-quinone oxidoreductase subunit G	nuoG PA2642	D.PQAQAFAQR.I	0	40	0	0	0	T-OM	-0.93	0.01	3.5	0.022
Q9I0J7	NADH-quinone oxidoreductase subunit F	nuoF PA2641	R.ELFEDYAGGMR.D	0	20	17	0	0	EXP-OM	-0.62	0.15
Q9I0J9	NADH-quinone oxidoreductase subunit C/D	nuoC nuoCD nuoD PA2639	K.ADDQDIVVELNSR.F	17	0	50	0	0	EXP-IM	-0.6	0.11	4.3	0.009
Q9I0J9	NADH-quinone oxidoreductase subunit C/D	nuoC nuoCD nuoD PA2639	N.TKEALEWGTTGAGLRATG.C	33	0	0	0	0	T-IM	-0.43	0.68
Q9I0J9	NADH-quinone oxidoreductase subunit C/D	nuoC nuoCD nuoD PA2639	K.VVEAITGFR.L	50	0	0	0	0	T-IM	0.93	0.34	4.9	0.0046
Q9I0J9	NADH-quinone oxidoreductase subunit C/D	nuoC nuoCD nuoD PA2639	T.IGVAQYNTK.E	33	0	0	0	0	T-IM	-0.31	-0.05
Q9I0K0	NADH-quinone oxidoreductase subunit B	nuoB PA2638	R.IDPDAANDQYPIGER.E	0	0	67	50	33	EXP-OM	-1.19	0.2	3.7	0.017
Q9I0K1	NADH-quinone oxidoreductase subunit A 2	nuoA2 PA2637	R.SKNEPFESGIVPTGGAR.L	33	0	0	33	0	EXP-IM	-0.72	0.45
Q9I0K2	Uncharacterized protein	PA2636	L.LAESASGFLVG.M	50	0	0	0	0	T-IM	1.12	-0.1	5	0.0044
Q9I0L4	Isocitrate dehydrogenase [NADP]	idh PA2624	A.GGGMYETGAGGSAPK.H	0	0	0	0	33	EXP-OM	-0.58	-0.03
Q9I0L4	Isocitrate dehydrogenase [NADP]	idh PA2624	P.IMELGTSAKMLSIV.P	0	40	0	0	0	T-OM	1.16	-0.48	3.5	0.022
Q9I0L5	Isocitrate dehydrogenase [NADP]	icd PA2623	K.KPGDVDMVIFR.E	0	0	33	17	17	EXP-OM	0.02	0.14
Q9I0L5	Isocitrate dehydrogenase [NADP]	icd PA2623	K.NPIIPFIEGDGIGVDISPVMIK.V	33	0	0	0	0	T-IM	0.7	0.75
Q9I0L8	ATP-binding protease component ClpA	clpA PA2620	Q.LAKALGVELVRFDMSEYM.E	0	20	0	17	0	EXP-OM	0.48	0.1
Q9I0M7	Siroheme synthase	cysG PA2611	T.DDEPLNAEVSRAANARGIPVN.V	0	40	0	0	0	T-OM	-0.67	0.4	3.5	0.022
Q9I0P8	Uncharacterized protein	PA2589	R.VALPFALAAVLGMAWFLVGDT.P	0	0	33	100	33	EXP-OM	1.75	0.53	8.5	0.00017
Q9I0T6	Uncharacterized protein	PA2548	I.GFVGIASVGRAR.A	0	40	0	0	0	T-OM	0.69	0.19	3.4	0.023
Q9I0U2	Uncharacterized protein	PA2542	R.GQPALFQARAEGEGQRWTL.G	33	0	0	0	0	T-IM	-0.79	0.56
Q9I0Y8	Efflux pump membrane transporter	mexF PA2494	V.TEEEFENIIIR.A	0	0	17	0	17	EXP-OM	-0.58	0.65
Q9I0Y9	Resistance-Nodulation-Cell Division	mexE PA2493	K.VSVAEVIEQPLNEWDEFTGR.L	33	0	0	17	0	EXP-IM	-0.4	0.87
Q9I0Y9	Resistance-Nodulation-Cell Division	mexE PA2493	K.TYAATLIKDEAVGTDLGKK.F	33	0	0	17	0	EXP-IM	-0.25	0.18
Q9I0Y9	Resistance-Nodulation-Cell Division	mexE PA2493	K.TYAATLIKDEAVGTDLGK.K	17	0	0	17	0	EXP-IM	-0.04	0.3
Q9I0Y9	Resistance-Nodulation-Cell Division	mexE PA2493	R.SESPVYLGLSSEDGNPHLGR.L	33	0	0	17	0	EXP-IM	-0.75	-0.16
Q9I0Y9	Resistance-Nodulation-Cell Division	mexE PA2493	R.LEAQLQQAR.A	17	0	0	17	0	EXP-IM	-0.81	-0.3
Q9I0Y9	Resistance-Nodulation-Cell Division	mexE PA2493	R.LEAPESVELRPR.V	17	0	33	33	0	EXP-IM	-0.83	0.1
Q9I0Y9	Resistance-Nodulation-Cell Division	mexE PA2493	K.APETTQGMAAPK.V	17	0	0	17	0	EXP-IM	-0.72	-0.08
Q9I0Y9	Resistance-Nodulation-Cell Division	mexE PA2493	R.AEVTAGNLVNSGETLLTTLVSTDK.V	17	0	0	33	0	EXP-IM	0.17	0.12
Q9I0Y9	Resistance-Nodulation-Cell Division	mexE PA2493	E.VIEQPLNEWDEFTGR.L	0	0	100	17	17	EXP-OM	-0.92	0.48	20.4	1.4e-07
Q9I0Y9	Resistance-Nodulation-Cell Division	mexE PA2493	S.VAEVIEQPLNEWDEFTGR.L	0	0	67	33	33	EXP-OM	-0.63	0.76	3.2	0.03
Q9I0Y9	Resistance-Nodulation-Cell Division	mexE PA2493	A.EVIEQPLNEWDEFTGR.L	0	0	33	33	83	EXP-OM	-1.08	0.6	4.1	0.011
Q9I0Y9	Resistance-Nodulation-Cell Division	mexE PA2493	K.RLEAQLQQAR.A	33	0	0	0	0	T-IM	-1.18	-0.24
Q9I107	Probable cytochrome P450	PA2475	F.RTLERLPIVPEGDAQK.T	0	40	0	0	0	T-OM	-0.82	0.4	3.5	0.022
Q9I119	Uncharacterized protein	PA2463	R.ELEQLVDQLSR.L	0	40	0	0	0	T-OM	-0.65	-0.25	3.4	0.024
Q9I119	Uncharacterized protein	PA2463	R.FSFDSLATGQR.S	0	60	0	0	0	T-OM	-0.27	-0.08	7.8	0.00032
Q9I129	Uncharacterized protein	PA2453	R.EIQAVDTPR.Y	0	40	0	0	0	T-OM	-0.76	0.09	3.4	0.022
Q9I129	Uncharacterized protein	PA2453	R.SSGFYELEQLDGK.R	0	60	0	0	0	T-OM	-0.86	0.22	7.7	0.00035
Q9I135	Probable transcriptional regulator	PA2447	S.LETLRTAGQEIE.L	0	40	0	0	0	T-OM	-0.53	0.21	3.5	0.022
Q9I147	Probable cation-transporting P-type ATPase	PA2435	S.AFLEELADLTSLVVDKT.G	0	40	0	0	0	T-OM	0.58	0.07	3.5	0.022
Q9I1A2	Uncharacterized protein	PA2377	R.GESPLRDPALMSLLGLTANDIVALPEPDL.P	0	40	0	0	0	T-OM	0.26	0.06	3.4	0.024
Q9I1C4	Probable transcriptional regulator	PA2354	L.DEIGDLPMPIQVKLLRVL.Q	0	0	0	17	17	EXP-OM	0.47	-0.21
Q9I1F2	Uncharacterized protein	PA2326	Y.RDLRALWEKEA.G	0	40	0	0	0	T-OM	-1.19	0.26	3.5	0.022
Q9I1G1	Probable major facilitator superfamily	PA2314	F.TAVSSDYRLTLLARFGSGVA.A	0	60	0	0	0	T-OM	0.48	-0.11	7.8	0.00033
Q9I1I0	Probable permease of ABC transporter	PA2295	L.ASARSLGAGRRALLREVLL.P	0	40	0	0	0	T-OM	0.34	0.29	3.5	0.022
Q9I1I5	Glucose dehydrogenase	gcd PA2290	K.LVWNWDSGNPDETEPLAPGK.F	17	0	0	17	0	EXP-IM	-1.01	0.44
Q9I1I5	Glucose dehydrogenase	gcd PA2290	R.NSPNMWSLASVDEK.L	33	0	0	0	0	T-IM	-0.79	-0.14
Q9I1J8	Probable transcriptional regulator	PA2276	I.HTDYASALDIDTLARE.A	0	0	17	0	17	EXP-OM	-0.48	0.17
Q9I1L7	Probable AGCS sodium/alanine/glycine symporter	PA2252	R.AEPPAQADAEPLPSGNR.-	17	0	50	50	0	EXP-IM	-1.09	-0.06	3.1	0.033
Q9I1M0	Lipoamide acyltransferase component of branched-chain alpha-keto acid dehydrogenase complex	bkdB PA2249	R.LEVEGAGNLAESPAAATPAAPVAATPEKPK.E	0	0	0	17	17	EXP-OM	-0.14	0.42
Q9I1N4	PslE	pslE PA2235	R.IGGEPAQPGEVVLLDAPALLDSR.E	50	0	0	17	0	EXP-IM	0.2	0.19	3	0.04
Q9I1N4	PslE	pslE PA2235	K.EVQDEGATVQSSEDR.A	0	20	17	33	0	EXP-OM	-1.43	-0.1
Q9I1N4	PslE	pslE PA2235	P.EVAQEVVKAWIEIY.M	0	0	17	67	17	EXP-OM	0.36	0.41	3.6	0.018
Q9I1N4	PslE	pslE PA2235	R.LIASSDSALESTR.Q	0	40	0	0	0	T-OM	0.02	-0.45	3.4	0.023
Q9I1N5	PslD	pslD PA2234	R.TPQEIANELTTK.L	0	60	0	0	0	T-OM	-0.96	0.37	7.5	0.00042
Q9I1N5	PslD	pslD PA2234	R.IPAPDSDTVDSGK.R	0	60	0	0	0	T-OM	-0.75	-0.14	7.6	0.00038
Q9I1S2	Hydrogen cyanide synthase subunit HcnB	hcnB PA2194	L.SILLQREAIAPAEAIERRESHL.A	33	0	0	0	0	T-IM	-0.24	0.69
Q9I202	Pyroglutatmate porin OpdO	opdO PA2113	R.SDAFDFAGGDYR.L	0	60	0	0	0	T-OM	-0.73	0.39	7.7	0.00036
Q9I252	Uncharacterized protein	PA2063	Y.SSNNEMVDVVRQALAIDEC.R	0	0	0	33	33	EXP-OM	-0.09	0.27
Q9I274	Probable amino acid permease	PA2041	G.FDAVTTLSEETRDAG.R	0	40	0	0	0	T-OM	-0.49	0.28	3.5	0.022
Q9I2A1	Probable transcriptional regulator	PA2010	P.LADPAAYAVLLEGIRAR.G	0	0	17	17	17	EXP-OM	0.58	0.45
Q9I2B2	Probable AMP-binding enzyme	PA1997	L.LFVRLRDGVRL.D	33	0	0	0	0	T-IM	0.47	0.22
Q9I2B2	Probable AMP-binding enzyme	PA1997	G.QDWQGDVRVLLFVRLRDGV.R	0	40	0	0	0	T-OM	-0.09	0.4	3.4	0.025
Q9I2C6	Uncharacterized protein	PA1981	N.LQEVKLAEANLE.D	33	0	0	0	0	T-IM	-0.18	0.01
Q9I2E8	Uncharacterized protein	PA1956	G.LAGQINGSLKQG.L	17	0	50	0	0	EXP-IM	-0.21	-0.37
Q9I2F3	Uncharacterized protein	PA1951	G.FLALDSIFLGNIGVDQID.A	0	40	0	0	0	T-OM	0.97	0.33	3.5	0.022
Q9I2G6	Uncharacterized protein	PA1938	W.VPSTGYLTAQEAQRDISHY.L	0	40	0	0	0	T-OM	-0.69	0.07	3.5	0.022
Q9I2H2	Probable hydroxylase molybdopterin-containing subunit	PA1932	Y.PLLAQAILAGASPQLRNMAS.T	17	0	0	17	0	EXP-IM	0.52	-0.19
Q9I2I2	Probable TonB-dependent receptor	PA1922	L.EGGNADSGGLNLSWTPDDAQRI.D	0	40	0	0	0	T-OM	-0.9	0.04	3.5	0.022
Q9I2I3	Uncharacterized protein	PA1921	S.LDFHLAALRQAGFAEAATVWQQLDNYV.V	0	40	0	0	0	T-OM	0.17	0.53	3.5	0.022
Q9I2J0	Uncharacterized protein	PA1914	A.FLPIINMRLPQ.T	0	60	0	0	0	T-OM	0.6	0.12	7.7	0.00033
Q9I2P1	Uncharacterized protein	PA1854	H.AVELVSLLSDEGLHCLPVLNE.A	0	20	0	17	0	EXP-OM	0.73	-0.16
Q9I2T8	Peptidylprolyl isomerase	ppiD PA1805	F.SAEVLEEAANSGAIELDPDTVVVLR.V	33	0	17	33	0	EXP-IM	0.26	0.63
Q9I2T8	Peptidylprolyl isomerase	ppiD PA1805	K.SSFFDQVK.V	0	40	0	0	0	T-OM	-0.34	0.1	3.5	0.022
Q9I2T9	Lon protease	lon PA1803	R.DIHIHVPEGATPK.D	17	0	0	17	0	EXP-IM	-0.51	0.4
Q9I2T9	Lon protease	lon PA1803	K.AEDILDADHYGLEEVK.E	0	0	0	33	33	EXP-OM	-0.62	0.46
Q9I2T9	Lon protease	lon PA1803	K.TGSLGDVMAESITAALTVVR.S	33	0	0	0	0	T-IM	0.8	0.16
Q9I2U2	Trigger factor	tig PA1800	R.VLNLTFPEDYQNLDLANK.A	17	0	0	67	0	EXP-IM	-0.44	0.15	5.2	0.0034
Q9I2U2	Trigger factor	tig PA1800	R.QEAMGDLIQETFYEAVVEQK.L	17	0	0	17	0	EXP-IM	-0.47	0.37
Q9I2U2	Trigger factor	tig PA1800	R.MIAGFEEGLVGAK.A	0	0	0	17	50	EXP-OM	0.67	0.47	2.9	0.043
Q9I2U2	Trigger factor	tig PA1800	S.VVLEEQVVDTVLQK.A	0	0	17	0	33	EXP-OM	0.46	0.18
Q9I2U2	Trigger factor	tig PA1800	R.VQAVQQFGGNIKPDQLPAELFEEQAK.R	0	0	0	33	17	EXP-OM	-0.59	0.15
Q9I2U2	Trigger factor	tig PA1800	F.GGNIKPDQLPAELFEEQAK.R	0	0	17	67	33	EXP-OM	-0.94	0.15	2.9	0.043
Q9I2U2	Trigger factor	tig PA1800	V.SDADVDNMLDVLR.K	0	0	0	0	33	EXP-OM	-0.24	-0.04
Q9I2U2	Trigger factor	tig PA1800	N.IKPDQLPAELFEEQAK.R	0	0	50	33	17	EXP-OM	-0.84	0.24
Q9I2U2	Trigger factor	tig PA1800	A.EVSDADVDNMLDVLR.K	0	0	0	0	33	EXP-OM	-0.16	-0.05
Q9I2U2	Trigger factor	tig PA1800	A.AQNDDQLNIDFVGK.I	0	0	17	0	33	EXP-OM	-0.84	0.23
Q9I2U2	Trigger factor	tig PA1800	K.ALIGNEVNR.L	0	0	17	33	17	EXP-OM	-0.12	0.2
Q9I2U2	Trigger factor	tig PA1800	Q.AEVSDADVDNMLDVLR.K	0	0	33	0	33	EXP-OM	-0.04	-0.15
Q9I2U2	Trigger factor	tig PA1800	R.AAQNDDQLNIDFVGK.I	0	0	17	67	33	EXP-OM	-0.66	0.19
Q9I2U7	Cysteine--tRNA ligase	cysS PA1795	A.ARLKQLAGLLGVL.Q	0	40	0	0	0	T-OM	1.08	-0.24	3.4	0.023
Q9I2U8	Glutamine--tRNA ligase	glnS PA1794	R.FDDTNPAKEDQEYIDAIEADIK.W	0	0	0	33	17	EXP-OM	-1.12	0.51
Q9I2U9	Peptidyl-prolyl cis-trans isomerase	ppiB PA1793	R.SGHQDVPAEDVIIEK.A	0	0	0	17	50	EXP-OM	-0.55	0.44	2.8	0.049
Q9I2U9	Peptidyl-prolyl cis-trans isomerase	ppiB PA1793	K.LDEEKAPETAANFK.E	0	0	0	0	33	EXP-OM	-1.11	0.22
Q9I2V5	Aconitate hydratase B	acnB PA1787	R.DGIEPVQPGSVGPLK.Q	0	0	0	67	83	EXP-OM	-0.3	-0.02	7.4	0.00046
Q9I2V5	Aconitate hydratase B	acnB PA1787	K.VPGETNTDDLSPAPDAWSRPDIPLHA.L	0	0	0	0	33	EXP-OM	-0.74	0.37
Q9I2V5	Aconitate hydratase B	acnB PA1787	R.AAQGVVPQPLNAEQTAGLVELLK.N	33	0	0	0	0	T-IM	0.23	0.16
Q9I2W1	Assimilatory nitrite reductase large subunit	nirB PA1781	L.INERAHANIQ.K	0	40	17	0	0	EXP-OM	-0.91	0.26
Q9I2W4	Uroporphyrinogen-III C-methyltransferase	cobA PA1778	S.EIVNGITAGLAGA.T	0	40	0	0	0	T-OM	1.04	0.32	3.5	0.022
Q9I2X1	Uncharacterized protein	PA1768	A.TDNADDTPIEKPLAR.I	0	0	0	0	33	EXP-OM	-1.24	0.13
Q9I2X2	Uncharacterized protein	PA1767	K.IAAEALLAPIR.Q	0	40	0	0	0	T-OM	1.29	0.24	3.4	0.023
Q9I2Y0	Probable transcriptional regulator	PA1759	V.ILALEQGQVKQAQLLIER.L	0	0	0	0	33	EXP-OM	0.12	-0.3
Q9I2Y0	Probable transcriptional regulator	PA1759	A.AHYRNMAFNPVNWSLGVS.R	33	0	0	0	0	T-IM	-0.19	0.14
Q9I2Y0	Probable transcriptional regulator	PA1759	R.GHFSEALHEITQLRGTLQP.G	33	0	0	0	0	T-IM	-0.47	0.21
Q9I2Y5	2-dehydropantoate 2-reductase	PA1752	A.AAAPGAKVLLLQNGLGVEE.R	0	60	0	0	0	T-OM	0.53	-0.1	7.6	0.00039
Q9I338	Uncharacterized protein	PA1689	R.DLLNLPEGDTGFGVIKPSGSEQNVAIVSGNR.I	0	20	0	17	0	EXP-OM	-0.23	0.09
Q9I358	Uncharacterized protein	PA1667	H.LQHNDRYYDNQM.K	0	40	0	0	0	T-OM	-2.13	0.02	3.5	0.022
Q9I358	Uncharacterized protein	PA1667	P.DGSLFELGGNTEPLALDVPPNTS.N	0	40	0	0	0	T-OM	-0.26	0.39	3.5	0.022
Q9I369	Uncharacterized protein	PA1656	L.PLFRRLAEHLEKLDTALTA.Q	0	20	0	0	17	EXP-OM	-0.13	0.27
Q9I378	Probable sulfate transporter	PA1647	I.NANHEFVALGLANIGAG.V	50	0	0	0	0	T-IM	0.46	0.54	5	0.0043
Q9I379	Probable chemotaxis transducer	PA1646	E.ARSRLEARAADAQEGPP.K	33	0	0	0	0	T-IM	-1.12	0.31
Q9I383	Selenide, water dikinase	selD PA1642	I.LTTAEKKAR.L	0	20	17	0	0	EXP-OM	-1.09	-0.21
Q9I389	Two-component sensor KdpD	kdpD PA1636	T.DTARADALLADLPADGRGR.L	0	40	0	0	0	T-OM	-0.54	0.33	3.4	0.023
Q9I3B2	Beta-ketoacyl-ACP synthase I	fabB PA1609	I.AGSANIDELDPEVADLPILR.E	0	0	0	0	33	EXP-OM	0	0.51
Q9I3B2	Beta-ketoacyl-ACP synthase I	fabB PA1609	L.ATVDAPIDYLNTHGTSTPVGDVAEIR.G	0	0	0	0	33	EXP-OM	-0.13	0.53
Q9I3B2	Beta-ketoacyl-ACP synthase I	fabB PA1609	F.IAGSANIDELDPEVADLPILR.E	0	0	0	0	33	EXP-OM	0.22	0.41
Q9I3B2	Beta-ketoacyl-ACP synthase I	fabB PA1609	T.VDAPIDYLNTHGTSTPVGDVAEIR.G	0	0	0	0	33	EXP-OM	-0.18	0.47
Q9I3C5	Chaperone protein HtpG	htpG PA1596	R.FEALANPELLEGGAELK.I	0	0	0	50	67	EXP-OM	-0.02	0.38	5.6	0.0023
Q9I3C5	Chaperone protein HtpG	htpG PA1596	L.ANPELLEGGAELK.I	0	0	0	33	33	EXP-OM	-0.41	0.35
Q9I3C5	Chaperone protein HtpG	htpG PA1596	K.EFHGEEADKPAEPEWETVNR.A	0	0	0	33	50	EXP-OM	-1.71	0.68	3	0.038
Q9I3C5	Chaperone protein HtpG	htpG PA1596	R.AEVKDEEYQEFYK.H	0	0	0	33	17	EXP-OM	-1.74	0.09
Q9I3C5	Chaperone protein HtpG	htpG PA1596	Y.SDHIALPIELPK.E	0	0	17	33	17	EXP-OM	0.03	0.37
Q9I3C5	Chaperone protein HtpG	htpG PA1596	E.FHGEEADKPAEPEWETVNR.A	0	0	0	17	17	EXP-OM	-1.62	0.65
Q9I3C5	Chaperone protein HtpG	htpG PA1596	R.EDVVTHLGTIAK.S	0	0	0	50	50	EXP-OM	0.22	0.32	3.6	0.019
Q9I3C5	Chaperone protein HtpG	htpG PA1596	R.GDLDLGSLDSEEDKK.A	0	0	0	83	50	EXP-OM	-1.32	-0.19	5.8	0.0019
Q9I3C5	Chaperone protein HtpG	htpG PA1596	K.GEGEFDVATIDKPER.G	0	0	0	50	50	EXP-OM	-1.05	0.36
Q9I3C5	Chaperone protein HtpG	htpG PA1596	K.LDAEPDEDRFGELSHILFDQAA.L	0	0	0	17	17	EXP-OM	-0.53	0.58
Q9I3C5	Chaperone protein HtpG	htpG PA1596	K.VLDEQVSEVR.V	0	0	0	50	33	EXP-OM	-0.29	-0.01	3.1	0.032
Q9I3C9	Uncharacterized protein	PA1592	D.TPATPQTPAPTPEQPQQNQQ.-	0	20	0	33	0	EXP-OM	-1.84	-0.31
Q9I3D1	Dihydrolipoyl dehydrogenase	lpdG PA1587	K.TSVPGVFAIGDVVR.G	17	0	50	0	0	EXP-IM	1	0.47
Q9I3D1	Dihydrolipoyl dehydrogenase	lpdG PA1587	K.ASEEGVMVAER.I	33	0	17	0	0	EXP-IM	-0.21	0.17
Q9I3D1	Dihydrolipoyl dehydrogenase	lpdG PA1587	R.RPVTTDLLAADSGVTLDER.G	17	0	17	0	0	EXP-IM	-0.24	0.2
Q9I3D1	Dihydrolipoyl dehydrogenase	lpdG PA1587	R.LGAEVTVLEALDK.F	83	0	0	0	0	T-IM	0.61	0.36	23.1	4.3e-08
Q9I3D1	Dihydrolipoyl dehydrogenase	lpdG PA1587	K.ANGVTSFEGHGK.L	50	0	0	0	0	T-IM	-0.67	0.22	4.8	0.0051
Q9I3D2	Dihydrolipoyllysine-residue succinyltransferase component of 2-oxoglutarate dehydrogenase complex	sucB PA1586	K.NAPAAPAKPAAPAAEAPIFAAGDRVEK.R	17	0	17	33	0	EXP-IM	-0.13	0.66
Q9I3D2	Dihydrolipoyllysine-residue succinyltransferase component of 2-oxoglutarate dehydrogenase complex	sucB PA1586	L.AEIEGGIANFGK.K	0	0	17	0	33	EXP-OM	-0.02	0.49
Q9I3D2	Dihydrolipoyllysine-residue succinyltransferase component of 2-oxoglutarate dehydrogenase complex	sucB PA1586	A.APAAAGGDDAILSPAAR.K	0	0	17	0	33	EXP-OM	0.27	0.24
Q9I3D2	Dihydrolipoyllysine-residue succinyltransferase component of 2-oxoglutarate dehydrogenase complex	sucB PA1586	N.APAAPAKPAAPAAEAPIFAAGDR.V	0	0	17	0	17	EXP-OM	0.14	0.49
Q9I3D2	Dihydrolipoyllysine-residue succinyltransferase component of 2-oxoglutarate dehydrogenase complex	sucB PA1586	N.APAAPAKPAAPAAEAPIFAAGDRVEK.R	0	0	17	17	17	EXP-OM	0	0.64
Q9I3D2	Dihydrolipoyllysine-residue succinyltransferase component of 2-oxoglutarate dehydrogenase complex	sucB PA1586	R.NAEFMSLAEIEGGIANFGK.K	33	0	0	0	0	T-IM	0.12	0.52
Q9I3D2	Dihydrolipoyllysine-residue succinyltransferase component of 2-oxoglutarate dehydrogenase complex	sucB PA1586	K.NEGDTVLSNELLGK.L	33	0	0	0	0	T-IM	-0.58	0.03
Q9I3D2	Dihydrolipoyllysine-residue succinyltransferase component of 2-oxoglutarate dehydrogenase complex	sucB PA1586	R.FPGVNASIDGNDIVYHGYQDIGVAVSSDR.G	33	0	0	0	0	T-IM	-0.13	0.26
Q9I3D3	2-oxoglutarate dehydrogenase	sucA PA1585	K.LPADGNPAPDVSHST.V	0	0	33	0	17	EXP-OM	-0.64	-0.09
Q9I3D3	2-oxoglutarate dehydrogenase	sucA PA1585	R.RAQPVSAGSVSSEHEK.K	33	0	0	0	0	T-IM	-0.96	-0.36
Q9I3D3	2-oxoglutarate dehydrogenase	sucA PA1585	R.ELYADALVNAGVLSAEQVQSK.I	33	0	0	0	0	T-IM	0.14	-0.07
Q9I3D4	Succinate dehydrogenase	sdhB PA1584	L.ASLDDPFSVFR.C	17	0	0	50	0	EXP-IM	0.06	0.09
Q9I3D4	Succinate dehydrogenase	sdhB PA1584	D.VMVLDVLALIK.E	33	0	0	0	0	T-IM	2.25	0.16
Q9I3D4	Succinate dehydrogenase	sdhB PA1584	R.PLPGLPVIR.D	0	40	0	0	0	T-OM	0.73	0.12	3.5	0.022
Q9I3D5	Succinate dehydrogenase flavoprotein subunit	sdhA PA1583	E.VLAGNGVGPNK.D	17	0	17	0	0	EXP-IM	0.03	0.13
Q9I3D5	Succinate dehydrogenase flavoprotein subunit	sdhA PA1583	R.AGVPVQDIEMWQFHPTGIAG.A	0	20	17	0	0	EXP-OM	0.13	0.45
Q9I3D5	Succinate dehydrogenase flavoprotein subunit	sdhA PA1583	R.AGVPVQDIEMWQFHPTGIAGAG.V	0	20	17	0	0	EXP-OM	0.18	0.53
Q9I3D5	Succinate dehydrogenase flavoprotein subunit	sdhA PA1583	R.TSGEEVAPLK.R	0	20	0	17	0	EXP-OM	-0.46	0.27
Q9I3D5	Succinate dehydrogenase flavoprotein subunit	sdhA PA1583	I.EMWQFHPTGIAGAGVLVTE.G	33	0	0	0	0	T-IM	0.33	0.52
Q9I3D5	Succinate dehydrogenase flavoprotein subunit	sdhA PA1583	K.EVLAGNGVGPN.K	33	0	0	0	0	T-IM	0.06	0.16
Q9I3D5	Succinate dehydrogenase flavoprotein subunit	sdhA PA1583	P.FGGQSKDFGKGGQAARTCAA.A	33	0	0	0	0	T-IM	-0.55	-0.42
Q9I3D5	Succinate dehydrogenase flavoprotein subunit	sdhA PA1583	R.IYQRPFGGQSK.D	83	0	0	0	0	T-IM	-1.15	-0.01	23.4	3.8e-08
Q9I3G0	Cytochrome c oxidase, cbb3-type, CcoN subunit	ccoN2 PA1557	S.AAKPAEYEAAAQIA.-	50	0	0	0	0	T-IM	-0.01	0.24	5	0.0043
Q9I3G1	Cytochrome c oxidase, cbb3-type, CcoO subunit	ccoO2 PA1556	Y.TALQLEGR.D	33	0	0	0	0	T-IM	-0.4	-0.01
Q9I3G1	Cytochrome c oxidase, cbb3-type, CcoO subunit	ccoO2 PA1556	R.TLGVPYTDEDIK.G	0	40	0	0	0	T-OM	-0.55	0.29	3.4	0.023
Q9I3G2	Cbb3-type cytochrome c oxidase subunit	ccoP2 PA1555	K.GTALVGAPNLTNPGAF.I	0	40	0	0	0	T-OM	0.45	0.16	3.4	0.023
Q9I3G4	Cytochrome c oxidase, cbb3-type, CcoO subunit	ccoO1 PA1553	R.YSDDWHR.A	17	0	0	17	0	EXP-IM	-2.53	0.28
Q9I3G4	Cytochrome c oxidase, cbb3-type, CcoO subunit	ccoO1 PA1553	K.LGVPYTDEDIAGAR.E	0	80	0	50	0	EXP-OM	-0.24	0.4	8.4	0.00019
Q9I3G4	Cytochrome c oxidase, cbb3-type, CcoO subunit	ccoO1 PA1553	R.TALELEGR.D	0	20	0	50	0	EXP-OM	-0.4	0.21	3.3	0.025
Q9I3G4	Cytochrome c oxidase, cbb3-type, CcoO subunit	ccoO1 PA1553	R.KLGVPYTDEDIAGAR.E	33	0	0	0	0	T-IM	-0.48	0.43
Q9I3G4	Cytochrome c oxidase, cbb3-type, CcoO subunit	ccoO1 PA1553	K.GKTEMDALVAFLQGLGTSIK.S	33	0	0	0	0	T-IM	0.34	0.09
Q9I3G5	Cbb3-type cytochrome c oxidase subunit	ccoP1 PA1552	R.HAAMPAWGEVIGEEGVK.N	17	0	0	33	0	EXP-IM	-0.06	0.66
Q9I3G5	Cbb3-type cytochrome c oxidase subunit	ccoP1 PA1552	K.GAYGFPNLTDADWR.W	17	0	0	33	0	EXP-IM	-0.72	0.36
Q9I3G5	Cbb3-type cytochrome c oxidase subunit	ccoP1 PA1552	K.FAAMPIEEVAKDPQAVK.M	17	0	0	17	0	EXP-IM	-0.01	-0.02
Q9I3G5	Cbb3-type cytochrome c oxidase subunit	ccoP1 PA1552	H.LGNDKVHLLAAYVY.S	0	20	0	17	0	EXP-OM	0.45	-0.04
Q9I3G6	Probable ferredoxin	PA1551	K.VAAGDILNLPMELSIEPEK.L	0	40	0	0	0	T-OM	0.23	0.19	3.4	0.023
Q9I3G7	Uncharacterized protein	PA1550	R.LFEEEVVSPTVVMELGDEPLQGAEAK.R	17	0	0	17	0	EXP-IM	-0.03	0.37
Q9I3I5	Cell division protein ZipA	zipA PA1528	R.SFANLPDDDGDSAELLGPAR.V	17	0	67	67	0	EXP-IM	-0.58	0.1	5.9	0.0018
Q9I3I5	Cell division protein ZipA	zipA PA1528	K.LAHELNGELKDEQR.S	17	0	0	17	0	EXP-IM	-1.41	0.04
Q9I3I5	Cell division protein ZipA	zipA PA1528	G.KLKFKLDRSFANLPDDDGDSAELLGPAR.V	17	0	83	50	0	EXP-IM	-0.74	-0.02	4.2	0.0098
Q9I3I6	Chromosome partition protein Smc	smc PA1527	A.FEALVAEQ.R	0	40	0	0	0	T-OM	0.49	0.16	3.5	0.022
Q9I3L0	Glyoxylate carboligase	gcl PA1502	V.QLAFDNINAPE.L	33	0	0	0	0	T-IM	-0.4	0.3
Q9I3M9	Cytochrome c-type biogenesis protein CycH	cycH PA1483	R.ELLADTEGSGEER.S	17	0	0	17	0	EXP-IM	-1.15	0.24
Q9I3M9	Cytochrome c-type biogenesis protein CycH	cycH PA1483	R.LTVADLPAEVSLSDADAMMPQLK.L	0	20	0	17	0	EXP-OM	0.33	-0.44
Q9I3N1	Thiol:disulfide interchange protein DsbE	dsbE ccmG PA1481	R.EQLAPLYQQLLDEPEAR.-	0	40	0	0	0	T-OM	-0.86	-0.02	3.5	0.022
Q9I3Q5	Flagellar protein FliL	PA1442	K.TEEVASEAAKPGK.Q	17	0	0	17	0	EXP-IM	-0.94	-0.07
Q9I3T7	Uncharacterized protein	PA1407	I.VENGLRFRLDLGRNQNTG.L	0	60	0	17	0	EXP-OM	-1	0.22	4.5	0.0069
Q9I3X2	DNA helicase	PA1372	R.LINLARLNQGALSQADESLN.Q	0	60	0	0	0	T-OM	-0.11	-0.26	7.7	0.00036
Q9I3Z7	Probable transcriptional regulator	PA1347	W.NFYIPPTFAS.A	0	40	0	0	0	T-OM	0.24	0.27	3.5	0.022
Q9I405	Amino acid ABC transporter ATP binding protein	PA1339	K.HPGQLSGGQQQR.V	33	0	0	0	0	T-IM	-1.79	-0.49
Q9I405	Amino acid ABC transporter ATP binding protein	PA1339	N.LTIAQIKVLGRSKEEATKK.G	0	40	0	0	0	T-OM	-0.46	-0.23	3.5	0.022
Q9I420	Uncharacterized protein	PA1324	K.LVTVSGSQPQK.V	0	40	0	0	0	T-OM	-0.27	-0.42	3.4	0.024
Q9I456	Probable outer membrane protein	PA1288	R.TGFAYEPSPTSNEDR.N	0	40	0	0	0	T-OM	-1.45	-0.04	3.5	0.022
Q9I456	Probable outer membrane protein	PA1288	K.LDITLPESVDTSITHK.F	0	40	0	0	0	T-OM	-0.13	0.11	3.3	0.025
Q9I456	Probable outer membrane protein	PA1288	R.NSGVPALGQALGFN.T	0	40	0	0	0	T-OM	0.29	0.11	3.5	0.022
Q9I473	Probable tonB-dependent receptor	PA1271	K.VGSASAGLTAFQDLPVELIER.I	0	40	0	0	0	T-OM	0.44	0.26	3.5	0.022
Q9I493	Probable chemotaxis transducer	PA1251	R.AIAEQTNLLALNAAIEAAR.A	0	60	0	0	0	T-OM	0.54	0.39	7.2	0.00053
Q9I4B6	Membrane-bound lytic murein transglycosylase A	PA1222	R.VLKPYDDAATIRDNGSSAPVLA.W	0	40	0	0	0	T-OM	-0.09	0.03	3.4	0.023
Q9I4F1	Probable acyl-CoA dehydrogenase	PA1187	E.RLTNACGAVAGAEAALQATIDYV.K	17	0	17	17	0	EXP-IM	0.59	0.48
Q9I4G6	Probable transglycolase	PA1171	K.VPADFPASLAGR.G	0	40	0	0	0	T-OM	0.32	0.06	3.4	0.022
Q9I4I1	Ribonucleoside-diphosphate reductase	nrdA PA1156	K.VVNDTAVAVNQGGK.R	0	0	0	50	33	EXP-OM	0.07	0.15	3.3	0.025
Q9I4I1	Ribonucleoside-diphosphate reductase	nrdA PA1156	F.SPSDVPDLHDLYGK.A	0	0	0	33	17	EXP-OM	-0.88	0.07
Q9I4I1	Ribonucleoside-diphosphate reductase	nrdA PA1156	K.FAGGLGNDWTPVR.A	0	0	0	50	17	EXP-OM	-0.25	0.35	3.6	0.018
Q9I4I1	Ribonucleoside-diphosphate reductase	nrdA PA1156	K.NAGAASDVAQPHPSIR.I	33	0	0	0	0	T-IM	-0.47	-0.14
Q9I4I2	Ribonucleoside-diphosphate reductase subunit beta	nrdB PA1155	D.LDIQEGLDDLEGSAAR.V	0	0	0	0	33	EXP-OM	-0.48	0.11
Q9I4I2	Ribonucleoside-diphosphate reductase subunit beta	nrdB PA1155	K.ALNDLDIQEGLDDLEGSAAR.V	0	0	0	83	33	EXP-OM	-0.45	0.23	5.9	0.0017
Q9I4J1	Probable major facilitator superfamily	PA1144	F.AACMVVQGLAQSTGWSGLCKNIGAFFATYERG.R	0	40	0	0	0	T-OM	0.39	0.05	3.5	0.022
Q9I4L1	Probable deoxyguanosinetriphosphate triphosphohydrolase	dgt PA1124	Y.LEAMKGVAEDPLQ.R	17	0	17	0	0	EXP-IM	-0.2	-0.16
Q9I4L6	YfiB	yfiB PA1119	R.LEGHTDNYGDEGYNQK.L	0	20	33	17	0	EXP-OM	-2.02	0.2
Q9I4M4	Uncharacterized protein	PA1111	N.VHGDKVHLRQGDMD.G	0	80	0	0	0	T-OM	-1.11	-0.23	20.5	1.4e-07
Q9I4P9	Flagellar hook protein FlgE	flgE PA1080	R.ANQAPQATSSIQQSY.N	0	40	0	0	0	T-OM	-0.91	-0.54	3.4	0.023
Q9I4R0	Uncharacterized protein	PA1064	R.EADSLFDDGAQGLFVDLR.G	0	80	0	0	0	T-OM	-0.13	0.13	16.1	1.2e-06
Q9I4R0	Uncharacterized protein	PA1064	R.LFSIEDVANTGLR.R	0	100	0	0	0	T-OM	0.31	0.33	337.3	2.4e-21
Q9I4R0	Uncharacterized protein	PA1064	K.LLTFAANGNEPFWSAR.V	0	100	0	0	0	T-OM	-0.05	0.52	201.3	1.3e-18
Q9I4S1	Uncharacterized protein	PA1053	K.TPIGSIAGAGVGGVAGSAVGGGK.G	0	100	0	33	0	EXP-OM	0.76	0.4	4.9	0.0047
Q9I4S1	Uncharacterized protein	PA1053	S.IAGAGVGGVAGSAVGGGK.G	0	20	33	33	0	EXP-OM	0.91	0.3
Q9I4S1	Uncharacterized protein	PA1053	R.AYVQQVDQGQ.I	0	40	0	0	0	T-OM	-0.9	-0.23	3.4	0.023
Q9I4S1	Uncharacterized protein	PA1053	R.MGTIQALR.P	0	40	0	0	0	T-OM	0.36	0.06	3.4	0.022
Q9I4S1	Uncharacterized protein	PA1053	R.MGTIQALRPVK.I	0	60	0	0	0	T-OM	0.15	0.12	7.6	0.00038
Q9I4S1	Uncharacterized protein	PA1053	R.TQGVEITVR.E	0	60	0	0	0	T-OM	-0.04	0.33	7.8	0.00033
Q9I4U2	Acyl-homoserine lactone acylase QuiP	quiP PA1032	K.TLDGFFDLSR.A	0	40	0	0	0	T-OM	-0.02	0.18	3.5	0.022
Q9I4U2	Acyl-homoserine lactone acylase QuiP	quiP PA1032	R.DDSPFWDDTR.T	0	40	0	0	0	T-OM	-1.97	0.33	3.5	0.022
Q9I4U3	DNA recombination protein RmuC homolog	rmuC PA1031	F.SLSKELERLQQLNLR.L	0	60	0	0	0	T-OM	-0.87	-0.29	7.8	0.00033
Q9I4W2	Uncharacterized protein	PA1011	R.AAGDTSSPSWPSK.S	0	40	17	0	0	EXP-OM	-0.94	-0.32
Q9I4W2	Uncharacterized protein	PA1011	R.LTTVSDAVQVTVDKDINTSAPADVAQNVLEK.L	0	40	0	33	0	EXP-OM	-0.03	-0.03
Q9I4W2	Uncharacterized protein	PA1011	E.GEYEVPRPQPLANAGDISDYSLQR.S	33	0	0	0	0	T-IM	-0.98	-0.09
Q9I4W2	Uncharacterized protein	PA1011	L.ANAGDISDYSLQR.S	0	80	0	0	0	T-OM	-0.76	-0.18	19.6	2e-07
Q9I4W2	Uncharacterized protein	PA1011	K.DINTSAPADVAQNVLEK.L	0	40	0	0	0	T-OM	-0.35	0.01	3.4	0.023
Q9I4W2	Uncharacterized protein	PA1011	K.EGEYEVPRPQPLANAGDISDYSLQR.S	0	100	0	0	0	T-OM	-1.08	-0.06	732.6	1.7e-25
Q9I4W2	Uncharacterized protein	PA1011	R.IEPGVQSNTSEVYVLSQTR.A	0	40	0	0	0	T-OM	-0.43	-0.4	3.4	0.022
Q9I4W2	Uncharacterized protein	PA1011	R.LTTVSDAVQVTVDK.D	0	80	0	0	0	T-OM	0.36	0	17.8	5e-07
Q9I4W2	Uncharacterized protein	PA1011	K.PLDPLLPIPLNVA.T	0	40	0	0	0	T-OM	0.95	0.09	3.4	0.023
Q9I4W2	Uncharacterized protein	PA1011	D.PLLPIPLNVATTHEK.E	0	80	0	0	0	T-OM	0.11	0.33	18.3	3.9e-07
Q9I4W2	Uncharacterized protein	PA1011	N.SIYDTPGTFELSK.D	0	40	0	0	0	T-OM	-0.47	0.22	3.4	0.022
Q9I4W2	Uncharacterized protein	PA1011	R.SAEQGGSVSLLAAN.S	0	40	0	0	0	T-OM	0.25	-0.27	3.4	0.023
Q9I4W9	Quinolinate synthase A	nadA PA1004	S.QLIKAAQTLPNK.T	17	0	0	17	0	EXP-IM	-0.41	-0.2
Q9I4W9	Quinolinate synthase A	nadA PA1004	A.KILNPEKRVLMPTLEATCSLDLGCPV.D	0	0	0	17	17	EXP-OM	0.27	-0.27
Q9I4X0	Transcriptional regulator MvfR	mvfR PA1003	D.IAFNLNKGPRNLRVLLD.T	0	40	0	0	0	T-OM	-0.02	-0.07	3.4	0.023
Q9I4Z4	Peptidoglycan-associated lipoprotein	pal oprL PA0973	G.VSPAQLELVSYGK.E	17	0	0	17	0	EXP-IM	0.15	-0.1
Q9I4Z4	Peptidoglycan-associated lipoprotein	pal oprL PA0973	N.AGYGANSGAVDGSLSDEAALR.A	0	80	0	33	0	EXP-OM	-0.14	-0.08	4.9	0.0046
Q9I4Z4	Peptidoglycan-associated lipoprotein	pal oprL PA0973	T.FYFEYDSSDLKPEAMR.A	0	20	0	33	0	EXP-OM	-0.94	-0.35
Q9I4Z4	Peptidoglycan-associated lipoprotein	pal oprL PA0973	F.YFEYDSSDLKPEAMR.A	0	80	0	33	0	EXP-OM	-1.19	-0.46	9.2	0.00011
Q9I4Z4	Peptidoglycan-associated lipoprotein	pal oprL PA0973	E.RPVATGHDEQSWAQNR.R	33	0	0	0	0	T-IM	-1.64	0.15
Q9I4Z4	Peptidoglycan-associated lipoprotein	pal oprL PA0973	E.YNMALGER.R	33	0	0	0	0	T-IM	-0.71	0.09
Q9I4Z4	Peptidoglycan-associated lipoprotein	pal oprL PA0973	G.AVDGSLSDEAALR.A	0	40	0	0	0	T-OM	0.02	-0.11	3.4	0.023
Q9I4Z4	Peptidoglycan-associated lipoprotein	pal oprL PA0973	R.EYNMALGER.R	0	40	0	0	0	T-OM	-1.02	-0.06	3.5	0.022
Q9I4Z4	Peptidoglycan-associated lipoprotein	pal oprL PA0973	K.GGDASGEGANGGVDPNAGYGAN.S	0	80	0	0	0	T-OM	-0.75	0.31	14.4	3.2e-06
Q9I4Z4	Peptidoglycan-associated lipoprotein	pal oprL PA0973	D.PNAGYGANSGAVD.G	0	40	0	0	0	T-OM	-0.45	0.04	3.4	0.023
Q9I4Z4	Peptidoglycan-associated lipoprotein	pal oprL PA0973	V.VLEGHTDER.G	0	40	0	0	0	T-OM	-1.26	0.21	3.5	0.022
Q9I4Z4	Peptidoglycan-associated lipoprotein	pal oprL PA0973	R.YLVLQGVSPAQL.E	0	40	0	0	0	T-OM	0.88	-0.24	3.5	0.022
Q9I4Z4	Peptidoglycan-associated lipoprotein	pal oprL PA0973	R.YLVLQGVSPAQLE.L	0	40	0	0	0	T-OM	0.54	-0.28	3.3	0.025
Q9I4Z4	Peptidoglycan-associated lipoprotein	pal oprL PA0973	R.YLVLQGVSPAQLEL.V	0	60	0	0	0	T-OM	0.77	-0.23	7.7	0.00036
Q9I4Z4	Peptidoglycan-associated lipoprotein	pal oprL PA0973	R.YLVLQGVSPAQLELVSY.G	0	40	0	0	0	T-OM	0.76	-0.27	3.5	0.022
Q9I503	Uncharacterized protein	PA0955	Q.DGTRADASLR.V	0	40	0	0	0	T-OM	-1.05	0.02	3.4	0.023
Q9I503	Uncharacterized protein	PA0955	K.ELNELLTDR.H	0	40	0	0	0	T-OM	-0.87	0.12	3.5	0.022
Q9I503	Uncharacterized protein	PA0955	K.LLEHTLQVDVGQPDVLELPQR.R	0	40	0	0	0	T-OM	-0.23	0.05	3.5	0.022
Q9I503	Uncharacterized protein	PA0955	R.LNLLDSPFAEQDISR.I	0	40	0	0	0	T-OM	-0.31	0.01	3.4	0.023
Q9I512	Uncharacterized protein	PA0946	R.LPLADLDEQIVGTPENLTAAQPDALR.A	0	20	0	17	0	EXP-OM	-0.16	0.4
Q9I512	Uncharacterized protein	PA0946	R.ALQTLLVR.L	0	40	0	0	0	T-OM	1.09	0.02	3.5	0.022
Q9I512	Uncharacterized protein	PA0946	A.ATVPNLYQVHEPVSSQQPGER.D	0	40	0	0	0	T-OM	-0.92	-0.4	3.4	0.023
Q9I512	Uncharacterized protein	PA0946	R.LTGNPQAPQNPALAGYLK.D	0	60	0	0	0	T-OM	-0.48	-0.13	7.2	0.00053
Q9I512	Uncharacterized protein	PA0946	N.LYQVHEPVSSQQPGER.D	0	40	0	0	0	T-OM	-1.22	-0.31	3.4	0.023
Q9I520	Uncharacterized protein	PA0938	R.LQFLEQDIEGK.R	0	40	0	0	0	T-OM	-0.63	0.26	3.4	0.023
Q9I522	Lipopolysaccharide biosynthetic protein LpxO2	lpxO2 PA0936	R.AALNNNEAGFGSFFK.K	33	0	0	0	0	T-IM	-0.13	0.3
Q9I544	Magnesium transporter MgtE	mgtE PA0913	K.SEDDGDILLEVSDAVR.E	17	0	67	17	0	EXP-IM	-0.33	0.25	4.9	0.0045
Q9I553	Alanine--tRNA ligase	alaS PA0903	Q.FAKTLEQGLKILEQDLAE.L	0	40	0	0	0	T-OM	-0.21	-0.11	3.5	0.022
Q9I574	Membrane-bound lysozyme inhibitor of C-type lysozyme	mliC PA0867	R.KFTVQYLNK.G	33	0	0	0	0	T-IM	-0.67	-0.08
Q9I585	Uncharacterized protein	PA0856	R.LTAESAQLTQAK.L	0	60	0	0	0	T-OM	-0.3	-0.17	7.6	0.00037
Q9I589	Chitin-binding protein CbpD	cbpD lasD PA0852	R.FQVDIELPVEGGGEQPGGDGK.V	0	0	0	0	33	EXP-OM	-0.69	0.56
Q9I5A3	Peptidyl-prolyl cis-trans isomerase	slyD PA0837	R.DIDGDDVTVDGNHPLAGQR.L	0	0	0	0	33	EXP-OM	-0.91	0.26
Q9I5A7	Uncharacterized protein	PA0833	R.VEVNLRPVPGAQGPAQTQPQY.-	17	0	50	33	0	EXP-IM	-0.7	-0.18
Q9I5A7	Uncharacterized protein	PA0833	N.LRPVPGAQGPAQTQPQY.-	0	60	67	0	0	EXP-OM	-0.95	-0.22	5	0.0042
Q9I5A7	Uncharacterized protein	PA0833	R.AQSVAGYLTAQGVDGTR.L	0	60	0	0	0	T-OM	-0.12	0.15	7	0.00065
Q9I5A7	Uncharacterized protein	PA0833	R.PVPGAQGPAQTQPQY.-	0	40	0	0	0	T-OM	-1.03	-0.24	3.4	0.023
Q9I5H4	Cis-aconitate porin OpdH	opdH PA0755	A.AGFLEDSK.A	0	40	0	0	0	T-OM	-0.46	0.01	3.4	0.024
Q9I5H4	Cis-aconitate porin OpdH	opdH PA0755	K.GDNVELAGQSGEGR.E	0	40	0	0	0	T-OM	-1.04	0.06	3.5	0.022
Q9I5L2	Uncharacterized protein	PA0716	A.RRPNVYCIPFLSVEKA.I	0	0	0	0	33	EXP-OM	-0.09	0.03
Q9I5N1	Uncharacterized protein	PA0695	D.AQSGSDAFNIGAGKGGGMAGSGGGRA.G	0	40	0	0	0	T-OM	-0.27	-0.03	3.4	0.024
Q9I5N6	Uncharacterized protein	PA0690	S.GAQIRFGEQAGNRAGQ.T	0	20	17	0	0	EXP-OM	-0.96	0.44
Q9I5R5	Probable HIT family protein	PA0656	A.DRPLAGHILFTAQRLARE.Q	0	40	0	0	0	T-OM	-0.32	0.39	3.5	0.022
Q9I5S5	Probable bacteriophage protein	PA0641	Y.LVRVRALNVMEVGSVYAS.S	33	0	0	0	0	T-IM	0.82	0.07
Q9I5S9	Probable bacteriophage protein	PA0623	R.EVYEIDPVNGVR.A	0	0	0	0	33	EXP-OM	-0.39	0.33
Q9I5T8	Probable two-component sensor	PA0600	D.FEPGLDMDRWLN.L	0	40	0	0	0	T-OM	-0.76	0.12	3.5	0.022
Q9I5T9	Uncharacterized protein	PA0599	L.ALQHEPKSVVLLGHGTGAYWAA.R	0	40	0	0	0	T-OM	0.15	0.18	3.5	0.022
Q9I5U2	LPS-assembly protein LptD	lptD imp ostA PA0595	K.LNPATGFGTATNATLR.V	0	100	0	0	0	T-OM	-0.06	0.42	101.2	4.6e-15
Q9I5U2	LPS-assembly protein LptD	lptD imp ostA PA0595	R.SADYSHLDWIPR.E	0	60	0	0	0	T-OM	-0.83	0.2	7.8	0.00032
Q9I5U2	LPS-assembly protein LptD	lptD imp ostA PA0595	R.YWLDVDDDAFLVQSEK.A	0	60	0	0	0	T-OM	-0.46	0.12	6.5	0.001
Q9I5U2	LPS-assembly protein LptD	lptD imp ostA PA0595	R.ASISAGQIYYFR.D	0	80	0	0	0	T-OM	0.23	0.03	20.2	1.6e-07
Q9I5U2	LPS-assembly protein LptD	lptD imp ostA PA0595	R.DLDENIYFNDDGSIR.G	0	60	0	0	0	T-OM	-1.06	0.35	7	0.00063
Q9I5U2	LPS-assembly protein LptD	lptD imp ostA PA0595	R.FIEENGFER.A	0	100	0	0	0	T-OM	-0.98	0.32	1803.9	2.3e-30
Q9I5U2	LPS-assembly protein LptD	lptD imp ostA PA0595	R.GMMLEGEFR.Y	0	40	0	0	0	T-OM	-0.21	0.21	3.4	0.023
Q9I5U2	LPS-assembly protein LptD	lptD imp ostA PA0595	R.IGDANQLSLGVTSR.F	0	60	0	0	0	T-OM	0	-0.25	7.8	0.00033
Q9I5U2	LPS-assembly protein LptD	lptD imp ostA PA0595	R.INSDFNWNPNTSR.T	0	60	0	0	0	T-OM	-1.5	0.2	7.6	0.00037
Q9I5U2	LPS-assembly protein LptD	lptD imp ostA PA0595	R.ISDPYYFQDLDTDLGVGSTTY.V	0	40	0	0	0	T-OM	-0.4	0.08	3.4	0.024
Q9I5U2	LPS-assembly protein LptD	lptD imp ostA PA0595	Y.IYFPIDDR.R	0	40	0	0	0	T-OM	-0.33	0.2	3.4	0.023
Q9I5U2	LPS-assembly protein LptD	lptD imp ostA PA0595	W.LDVDDDAFLVQSEK.A	0	40	0	0	0	T-OM	-0.36	0.07	3.4	0.024
Q9I5U2	LPS-assembly protein LptD	lptD imp ostA PA0595	R.LNLDPSGLDNDSWR.S	0	40	0	0	0	T-OM	-1.08	-0.11	3.5	0.022
Q9I5U2	LPS-assembly protein LptD	lptD imp ostA PA0595	R.QGSMQVEGDEANLHQLENR.G	0	60	0	0	0	T-OM	-1.33	-0.04	7.6	0.00037
Q9I5U2	LPS-assembly protein LptD	lptD imp ostA PA0595	Y.QLATTTDVTPYDR.L	0	40	0	0	0	T-OM	-0.84	0.23	3.5	0.022
Q9I5U2	LPS-assembly protein LptD	lptD imp ostA PA0595	R.SPYAFAGQYR.F	0	60	0	0	0	T-OM	-0.7	0.12	7.5	0.00043
Q9I5U2	LPS-assembly protein LptD	lptD imp ostA PA0595	R.TESGSAIFHYQPEVDPGK.V	0	60	0	0	0	T-OM	-0.86	0.17	7.3	0.0005
Q9I5U2	LPS-assembly protein LptD	lptD imp ostA PA0595	K.VDSGLYFDR.D	0	40	0	0	0	T-OM	-0.36	0.08	3.4	0.023
Q9I5U2	LPS-assembly protein LptD	lptD imp ostA PA0595	R.WLAEVDYTR.I	0	40	0	0	0	T-OM	-0.51	0.19	3.4	0.023
Q9I5U2	LPS-assembly protein LptD	lptD imp ostA PA0595	K.YDLDLDSQGK.T	0	40	0	0	0	T-OM	-1.28	-0.2	3.4	0.023
Q9I5U2	LPS-assembly protein LptD	lptD imp ostA PA0595	Y.YFNLAPNYDATLYPR.Y	0	40	0	0	0	T-OM	-0.59	0.08	3.5	0.022
Q9I5U2	LPS-assembly protein LptD	lptD imp ostA PA0595	R.YGNENDIIK.Q	0	60	0	0	0	T-OM	-1.18	0.3	7.7	0.00034
Q9I5U2	LPS-assembly protein LptD	lptD imp ostA PA0595	R.YLTHSSEGIVNAAYLNDK.D	0	40	0	0	0	T-OM	-0.36	0.09	3.4	0.023
Q9I5U3	Chaperone SurA	surA PA0594	R.LIIENIQQQIGDR.S	0	40	0	0	0	T-OM	-0.32	0.1	3.5	0.022
Q9I5U3	Chaperone SurA	surA PA0594	R.NGMSLEQFQTALTR.D	0	100	0	0	0	T-OM	-0.5	-0.16	107.3	2.3e-15
Q9I5U5	Ribosomal RNA small subunit methyltransferase A	rsmA ksgA PA0592	R.LDVIELDQDLIPLLKLKFGLESRFSL.H	0	40	0	0	0	T-OM	0.47	-0.06	3.5	0.022
Q9I5Y1	Fructose-bisphosphate aldolase	fba fda PA0555	R.AIMEAADKTDSPVIVQASAGAR.K	0	0	0	0	33	EXP-OM	0.15	-0.12
Q9I5Y8	Transketolase	tktA PA0548	W.KGCKGVSADDAAG.N	0	40	0	0	0	T-OM	-0.36	-0.19	3.5	0.022
Q9I5Z9	Uncharacterized protein	PA0537	K.AAWSEVLNQYQR.R	33	0	0	0	0	T-IM	-0.83	-0.15
Q9I5Z9	Uncharacterized protein	PA0537	R.RADLVPNLVSTVK.G	0	40	0	0	0	T-OM	0.27	-0.05	3.5	0.022
Q9I600	Uncharacterized protein	PA0536	R.ALPAPVDEGEVYDSAPPEPK.K	0	20	0	17	0	EXP-OM	-0.72	0.31
Q9I600	Uncharacterized protein	PA0536	R.IEVGYGLEGAITDVQAGR.I	33	0	0	0	0	T-IM	0.15	0.41
Q9I600	Uncharacterized protein	PA0536	P.APVDEGEVYDSAPPEPKKKSGLS.G	0	40	0	0	0	T-OM	-1.06	-0.5	3.5	0.022
Q9I606	Probable class III pyridoxal phosphate-dependent aminotransferase	PA0530	V.LLILDEVQTGIGR.C	0	60	0	0	0	T-OM	0.62	0.28	7.6	0.00037
Q9I638	Probable hydrolase	PA0480	F.LGLSLGGIVGQWLALHAPQRIE.R	0	40	0	0	0	T-OM	0.58	0.28	3.5	0.022
Q9I662	Probable cold-shock protein	PA0456	F.ITPESGPDVFVH.F	0	0	0	0	33	EXP-OM	0.03	0.14
Q9I662	Probable cold-shock protein	PA0456	I.TPESGPDVFVH.F	0	0	0	0	33	EXP-OM	-0.37	0.07
Q9I689	ATP-dependent RNA helicase RhlE	rhlE PA0428	V.LPEVAQPEPR.E	0	0	67	0	17	EXP-OM	-1	0.07	3.8	0.015
Q9I690	UPF0312 protein PA0423	PA0423	K.ANGDSADITGNLTLNGVTKPVTIK.A	0	20	0	0	17	EXP-OM	-0.13	0.18
Q9I690	UPF0312 protein PA0423	PA0423	K.NPTATFESTEVK.A	0	40	0	0	0	T-OM	-0.84	0.29	3.4	0.024
Q9I692	Uncharacterized protein	PA0421	R.VAFAGEHTDALYPGTIEGALR.S	0	40	0	0	0	T-OM	0.12	0.67	3.5	0.022
Q9I692	Uncharacterized protein	PA0421	R.LSLLYLAQQGR.A	0	60	0	0	0	T-OM	0.27	-0.18	7.4	0.00044
Q9I692	Uncharacterized protein	PA0421	R.LPGGSQVLAEAFVK.Q	0	80	0	0	0	T-OM	0.59	0.1	20.1	1.6e-07
Q9I692	Uncharacterized protein	PA0421	K.GGANVLINLSGDNAR.V	0	40	0	0	0	T-OM	-0.04	0.06	3.3	0.025
Q9I692	Uncharacterized protein	PA0421	R.GAFAGYEIR.R	0	40	0	0	0	T-OM	0.09	0.27	3.5	0.022
Q9I692	Uncharacterized protein	PA0421	R.YSADPGTGGSYLAYGPGQVTR.F	0	40	0	0	0	T-OM	-0.57	0.02	3.5	0.022
Q9I698	TonB3	tonB3 PA0406	Y.EVQVLESSGEPILD.Q	33	0	0	0	0	T-IM	-0.04	-0.01
Q9I6A4	Uncharacterized protein	PA0391	L.FAVLNKIDVLWDDLSGE.R	0	60	0	0	0	T-OM	0.32	0.1	7.7	0.00035
Q9I6B3	tRNA	trmB PA0382	R.PVTKFERRGERLGHGV.W	0	60	0	0	0	T-OM	-1.01	0.36	7.8	0.00032
Q9I6B9	Cell division protein FtsX	ftsX PA0375	K.ELPENPLPPVISVTPK.Q	17	0	83	33	0	EXP-IM	-0.21	0.12	4	0.012
Q9I6C2	Probable zinc protease	PA0372	K.SEIEVIKEER.R	33	0	0	0	0	T-IM	-1	0.25
Q9I6C2	Probable zinc protease	PA0372	R.APVVVSQLWYR.I	33	0	0	0	0	T-IM	0.51	0
Q9I6C3	Uncharacterized protein	PA0371	K.PAQQPSGVPEH.-	33	0	0	17	0	EXP-IM	-1.25	-0.21
Q9I6G9	Probable transporter	PA0322	L.VPAIGLGLTLWLWTSLSALTL.V	0	40	0	0	0	T-OM	1.48	0.39	3.5	0.022
Q9I6H6	Uncharacterized protein	PA0315	K.GQTETEITLPPGK.H	0	0	0	0	33	EXP-OM	-0.94	0.41
Q9I6H6	Uncharacterized protein	PA0315	H.VPLEPTVESEK.I	0	0	0	0	33	EXP-OM	-0.63	0.18
Q9I6I9	Spermidine/putrescine import ATP-binding protein PotA	spuF potA PA0302	K.LLLLDEPMGALDK.K	0	40	0	0	0	T-OM	0.48	0	3.5	0.022
Q9I6K4	Delta-9 fatty acid desaturase, DesA	desA PA0286	E.LYKAEAKNQDT.L	50	0	0	0	0	T-IM	-1.49	-0.2	5	0.0043
Q9I6K8	Sulfate transport system permease protein CysT	cysT PA0282	I.FIAGNMPMKTEILPLLIMVKLDQYDYTG.A	17	0	0	17	0	EXP-IM	0.35	-0.58
Q9I6L3	Uncharacterized protein	PA0277	K.LGGGDSSMFDSHPGSQAR.A	33	0	0	0	0	T-IM	-0.79	-0.63
Q9I6M2	Probable transcriptional regulator	PA0268	E.GLRVDLLPDNAKLVYVTPSHQF.P	33	0	0	0	0	T-IM	0.02	-0.21
Q9I6M7	Uncharacterized protein	PA0262	G.ANDESGKSNGGKPAIALSGPAGIAAATPASLTLAAGE.H	0	40	0	0	0	T-OM	0.04	-0.17	3.4	0.023
Q9I6P2	Probable major facilitator superfamily	PA0246	V.LMVVGLTALLLAI.T	33	0	0	0	0	T-IM	2.79	0.15
Q9I6T6	Probable amidase	PA0202	A.KRALLKPEALWE.V	0	40	0	0	0	T-OM	-0.57	0.02	3.5	0.022
Q9I6T6	Probable amidase	PA0202	R.FNPRVNALVSLL.P	0	40	0	0	0	T-OM	0.88	0	3.4	0.024
Q9I6W7	Uncharacterized protein	PA0165	K.NTYYGEITPR.L	0	40	0	0	0	T-OM	-1.3	0.28	3.4	0.023
Q9I6W7	Uncharacterized protein	PA0165	R.NQSDYHANLHFNPQVK.Y	0	40	0	0	0	T-OM	-1.4	0.07	3.5	0.022
Q9I6W7	Uncharacterized protein	PA0165	K.DSQYFTTDQNTASFLVK.Y	0	60	0	0	0	T-OM	-0.65	0.09	7.8	0.00032
Q9I6W7	Uncharacterized protein	PA0165	K.LTGADLSFGPVK.D	0	100	0	0	0	T-OM	0.43	0.06	336.1	2.5e-21
Q9I6X0	Histidine porin OpdC	opdC PA0162	K.LGDQFLSNPVVAGGESR.M	0	60	0	0	0	T-OM	-0.14	-0.01	7.1	0.00057
Q9I6X0	Histidine porin OpdC	opdC PA0162	K.LDGGGGTGGTSILPITSPSK.E	0	40	0	0	0	T-OM	-0.05	0.11	3.5	0.022
Q9I6X0	Histidine porin OpdC	opdC PA0162	R.LGSYYGELPGDR.D	0	60	0	0	0	T-OM	-0.84	0.09	7.8	0.00032
Q9I6X0	Histidine porin OpdC	opdC PA0162	K.EGFIEGSSLQLLTR.N	0	60	0	0	0	T-OM	0.04	-0.14	7.7	0.00035
Q9I6X0	Histidine porin OpdC	opdC PA0162	R.DLDLQYVVQGGPAK.D	0	80	0	0	0	T-OM	-0.27	-0.07	18	4.5e-07
Q9I6X6	Probable Resistance-Nodulation-Cell Division	PA0156	K.AAQAQLANAR.D	33	0	0	0	0	T-IM	-0.22	-0.07
Q9I6Z3	Alkyl hydroperoxide reductase C	ahpC PA0139	K.TLAPSLDLVGKI.-	0	0	33	0	17	EXP-OM	0.92	-0.22
Q9I705	Uncharacterized protein	PA0127	R.VVSVPLTVSAF.S	0	40	0	0	0	T-OM	1.94	-0.07	3.4	0.023
Q9I742	Protein ClpV1	clpV1 PA0090	V.PFEFDEGVVDLI.V	33	0	0	0	0	T-IM	0.53	0.39
Q9I742	Protein ClpV1	clpV1 PA0090	C.ARTAISLHAVP.A	0	40	0	0	0	T-OM	0.65	0.1	3.5	0.022
Q9I748	Uncharacterized protein	PA0084	K.TDPVEEFAFEEETDGADSSK.Y	17	0	0	67	0	EXP-IM	-1.18	0.71	3.4	0.024
Q9I748	Uncharacterized protein	PA0084	M.AELSTENLAQGQTTTEQTSEFASLLLQEFKPK.T	33	0	0	0	0	T-IM	-0.65	-0.27
Q9I762	Uncharacterized protein	PA0070	A.LLVAANGRAGENISNYTQAYEK.D	0	40	0	0	0	T-OM	-0.49	0.31	3.5	0.022
Q9I762	Uncharacterized protein	PA0070	R.NAALAAAGGALAGGAAGY.Y	0	40	0	0	0	T-OM	0.94	0.4	3.5	0.022
Q9I762	Uncharacterized protein	PA0070	R.NSAITGAITGGLLGG.L	0	40	0	0	0	T-OM	0.83	0.49	3.5	0.022
Q9I762	Uncharacterized protein	PA0070	R.NSAITGAITGGLLGGLAGG.L	0	40	0	0	0	T-OM	0.91	0.58	3.4	0.024
Q9I762	Uncharacterized protein	PA0070	K.VASQGQGMIR.E	0	40	0	0	0	T-OM	-0.07	-0.29	3.4	0.023
Q9I762	Uncharacterized protein	PA0070	K.EAVATEQTIR.K	0	40	0	0	0	T-OM	-0.41	0.19	3.4	0.023
Q9I787	Uncharacterized protein	PA0045	K.TILITHLQQTNR.F	0	100	0	0	0	T-OM	-0.31	0	335	2.6e-21
Q9I787	Uncharacterized protein	PA0045	R.GIFSDGVDR.L	0	40	0	0	0	T-OM	-0.18	-0.03	3.4	0.023
Q9I7A7	Uncharacterized protein	PA0020	R.STPIAEAIPTIPLDK.I	0	40	0	0	0	T-OM	0.2	0.58	3.5	0.022
Q9I7A7	Uncharacterized protein	PA0020	R.GVTQIGQFDVVTLNR.G	0	40	0	0	0	T-OM	0.2	0.19	3.5	0.022
Q9I7A7	Uncharacterized protein	PA0020	K.FADGQPAYGIFR.Q	0	40	0	0	0	T-OM	-0.13	0.16	3.5	0.022
Q9I7A7	Uncharacterized protein	PA0020	R.DGLAEGNVLAIYK.V	0	60	0	0	0	T-OM	0.26	0.34	7.5	0.0004
Q9I7A7	Uncharacterized protein	PA0020	R.AVNSTFMPGEPSR.E	0	40	0	0	0	T-OM	-0.52	-0.18	3.3	0.027
Q9I7B9	Uncharacterized protein	PA0007	G.GPAIVDFQAFLADLDRAVGPLTS.D	33	0	0	0	0	T-IM	0.57	0.59
Q9I7C4	Beta sliding clamp	dnaN PA0002	R.VVLEDAAEPGEITVPAR.K	0	0	0	0	33	EXP-OM	0.21	0.63
Q9K3C5	B-type flagellar hook-associated protein 2	fliD PA1094	T.VDSSNNTLAGMRDAIN.Q	0	40	0	0	0	T-OM	-0.42	-0.12	3.5	0.022
Q9LCT3	Protein translocase subunit SecA	secA PA4403	R.NTLLSAEDVGETIK.E	17	0	0	17	0	EXP-IM	-0.17	0.26
Q9LCT3	Protein translocase subunit SecA	secA PA4403	R.ELNFAVVDEVDSILIDEAR.T	33	0	0	17	0	EXP-IM	0.31	0.63
Q9LCT3	Protein translocase subunit SecA	secA PA4403	A.VAGEEEELPEGPAPVVPLEPVR.N	0	0	17	17	17	EXP-OM	-0.29	0.7
Q9X2T1	Thioredoxin	trxA trx PA5240	M.SEHIVNVTDASFEQDVLK.A	0	0	0	0	33	EXP-OM	-0.27	0.3
Q9X6V6	Endolytic peptidoglycan transglycosylase RlpA	rlpA PA4000	K.VEGIDPVQWWAQR.G	0	60	0	0	0	T-OM	-0.58	0.47	7.6	0.00037
Q9X6V8	UPF0250 protein PA3998	PA3998	Y.PIKVIGDAGEGFSDLVVE.I	0	40	0	0	0	T-OM	0.47	0.38	3.5	0.022
Q9Z9H0	Bifunctional uridylyltransferase/uridylyl-removing enzyme	glnD PA3658	G.LIDALKNPDDY.P	33	0	0	0	0	T-IM	-0.63	-0.16
Q9ZI86	Apolipoprotein N-acyltransferase	lnt cutE PA3984	K.NAALITGVPVR.E	33	0	0	0	0	T-IM	0.87	0.26
Q9ZI86	Apolipoprotein N-acyltransferase	lnt cutE PA3984	R.GPADQPLLK.A	0	40	0	0	0	T-OM	-0.57	-0.1	3.5	0.022
