# Supplementary material for: The Landscape of Pseudomonas aeruginosa Membrane-Associated Proteins
Source: Cells. 2020 Nov 5;9(11):2421. doi: 10.3390/cells9112421 (PMC7694347; doi:10.3390/cells9112421)
Supplement: Supplementary file 1 [file cells-09-02421-s001.zip › cells-976337-supplementary/Table S6.xls]

## Sheet: Table S6
Table S6. Classification of experimentally identified peptides for proteins localized in P. aeruginosa plasma membrane. T-IM: trans inner membrane, T-OM: trans outer membrane, EXP-IM: inner membrane exposed, EXP-OM: outer membrane exposed. Antigenicity was calculated by Vaxygen server and in green are highlighted proteins with a score >0.8.
Annotations
UNIPROT ID	Protein name	Gene Name	EXP-IM	T-IM	EXP-OM	T-OM	Subecellular localization	Antigenicity by Vaxygen server
Q9HT18	ATP synthase subunit alpha	atpA	10	1	2	-	plasma membrane [GO:0005886]; proton-transporting ATP synthase complex, catalytic core F(1) [GO:0045261]	0.3555
Q9HT14	ATP synthase subunit a	atpB	1	1	-	-	plasma membrane [GO:0005886]; proton-transporting ATP synthase complex, coupling factor F(o) [GO:0045263]	0.7431
Q9HT21	ATP synthase epsilon	atpC	1	1	-	-	plasma membrane [GO:0005886]; proton-transporting ATP synthase complex, catalytic core F(1) [GO:0045261]	0.609
Q9HT20	ATP synthase subunit beta	atpD	11	6	-	1	plasma membrane [GO:0005886]; proton-transporting ATP synthase complex, catalytic core F(1) [GO:0045261]	0.3219
Q9HT16	ATP synthase subunit b	atpF	-	2	-	-	plasma membrane [GO:0005886]; proton-transporting ATP synthase complex, coupling factor F(o) [GO:0045263]	0.9133
Q9HT19	ATP synthase gamma	atpG	3	-	-	-	plasma membrane [GO:0005886]; proton-transporting ATP synthase complex, catalytic core F(1) [GO:0045261]	0.3648
Q9HXY4	Outer membrane protein assembly factor BamA	bamA	-	2	1	19	Bam protein complex [GO:1990063]; cell outer membrane [GO:0009279]	0.5217
Q9HXJ7	Outer membrane protein assembly factor BamB	bamB	-	-	2	8	Bam protein complex [GO:1990063]; cell outer membrane [GO:0009279]	0.5096
P33641	Outer membrane protein assembly factor BamD	bamD	-	-	-	6	Bam protein complex [GO:1990063]; cell outer membrane [GO:0009279]	0.5058
O68562	Outer membrane protein assembly factor BamE	bamE	-	-	1	3	Bam protein complex [GO:1990063]; cell outer membrane [GO:0009279]	0.5687
Q51485	Porin B	oprB	-	-	-	4	cell outer membrane [GO:0009279]	0.6513
G3XD89	Putative copper transport outer membrane porin OprC	oprC	-	-	-	5	cell outer membrane [GO:0009279]	0.5233
P32722	Porin D	oprD	-	-	-	18	cell outer membrane [GO:0009279]	0.8875
G3XDA5	Anaerobically-induced outer membrane porin OprE	oprE	-	-	-	14	cell outer membrane [GO:0009279]	0.8234
P13794	Outer membrane porin F	oprF	1	1	5	11	cell outer membrane [GO:0009279]	0.8044
Q9HWW1	Outer membrane protein OprG	oprG	-	-	1	10	cell outer membrane [GO:0009279]	0.8839
G3XD11	PhoP/Q and low Mg2+ inducible outer membrane protein H1	oprH	2	3	1	1	cell outer membrane [GO:0009279]	0.5542
P11221	Major outer membrane lipoprotein	oprI	-	-	1	2	cell outer membrane [GO:0009279]	0.9146
Q9I4Z4	Peptidoglycan-associated lipoprotein	oprL	1	2	3	9	cell outer membrane [GO:0009279]	1.055
Q51487	Outer membrane protein OprM	oprM	-	-	-	15	cell outer membrane [GO:0009279]	0.5741
Q9I3D5	Succinate dehydrogenase flavoprotein subunit	sdhA	1	4	3	-	plasma membrane [GO:0005886]	0.6218
Q9I3D4	Succinate dehydrogenase (B subunit)	sdhB	1	1	-	1		0.4813
Q9LCT3	Protein translocase subunit SecA	secA	2	-	1	-	integral component of plasma membrane [GO:0005887]	0.5431
Q9HXI1	Protein translocase subunit SecD	secD	2	1	1	-	integral component of plasma membrane [GO:0005887]	0.5227
Q9HXI2	Protein translocase subunit SecF	secF	-	1	-	1	integral component of plasma membrane [GO:0005887]	0.4752
Q9HV52	Protein-export membrane protein SecG	secG	-	1	2	1	integral component of plasma membrane [GO:0005887]	0.3545
Q9HWF5	Protein translocase subunit SecY	secY	-	1	-	2	integral component of plasma membrane [GO:0005887]	0.4586
Q9HVV7	Lipopolysaccharide export system protein LptA	lptA	-	-	-	1	cell outer membrane [GO:0009279]	0.544
Q9I5U2	LPS-assembly protein LptD	lptD	-	-	-	23	cell outer membrane [GO:0009279]	0.6638
Q9HX32	LPS-assembly lipoprotein LptE	lptE	-	-	-	4	cell outer membrane [GO:0009279]	0.6927
Q9HXU8	Lipotoxon F, LptF	lptF	-	-	-	1	cell outer membrane [GO:0009279]	0.6442
P52477	Multidrug resistance protein MexA	mexA	-	-	2	1	intrinsic component of plasma membrane [GO:0031226]	0.7378
P52002	Multidrug resistance protein MexB	mexB	-	4	-	4	intrinsic component of plasma membrane [GO:0031226]	0.5494
Q9I0Y9	Resistance-Nodulation-Cell Division (RND) multidrug efflux membrane fusion protein MexE	mexE	8	1	3	-	intrinsic component of plasma membrane [GO:0031226]	0.6581
Q9I0Y8	Efflux pump membrane transporter	mexF	-	-	1	-	intrinsic component of plasma membrane [GO:0031226]	0.4945
P50601	Tol-Pal system protein TolB	tolB	-	-	2	14	periplasmic space [GO:0042597]	0.4234
P50598	Tol-Pal system protein TolQ	tolQ	-	-	1	-	integral component of plasma membrane [GO:0005887]	0.3115
P38108	Sigma factor AlgU regulatory protein MucB	mucB	-	1	-	-	outer membrane-bounded periplasmic space [GO:0030288]	0.5075
G3XD20	Periplasmic serine endoprotease DegP-like	mucD	-	-	1	6	periplasmic space [GO:0042597]	0.4502
Q9I6X0	Histidine porin OpdC	opdC	-	-	-	5	integral component of cell outer membrane [GO:0045203]	0.655
Q9I5H4	Cis-aconitate porin OpdH	opdH	-	-	-	2	integral component of cell outer membrane [GO:0045203]	0.7576
Q9I202	Pyroglutatmate porin OpdO	opdO	-	-	-	1	integral component of cell outer membrane [GO:0045203]	0.7596
G3XD24	Methyl-accepting chemotaxis protein PctA	pctA	-	-	-	1	integral component of membrane [GO:0016021]	0.4927
Q9HW91	Methyl-accepting chemotaxis protein PctB	pctB	-	-	-	1	integral component of membrane [GO:0016021]	0.4944
Q9HW93	Methyl-accepting chemotaxis protein PctC	pctC	-	-	2	4	integral component of membrane [GO:0016021]	0.456
P04739	Fimbrial protein (Pilin)	pilA	-	-	1	-	cell surface [GO:0009986];	0.6418
P22608	Type 4 fimbrial assembly protein PilB	pilB	-	-	-	1	plasma membrane [GO:0005886]	0.5191
G3XD43	Type 4 fimbrial biogenesis protein PilE	pilE	-	-	-	1	integral component of membrane [GO:0016021]	0.7152
Q9HXJ2	Type 4 fimbrial biogenesis protein PilF	pilF	-	-	-	4		0.5518
P42257	Protein PilJ	pilJ	-	1	3	3	integral component of membrane [GO:0016021];	0.4025
G3XD28	Type 4 fimbrial biogenesis protein PilM	pilM	-	-	-	2	type IV pilus [GO:0044096]	0.4907
G3XD30	Type 4 fimbrial biogenesis protein PilN	pilN	-	-	-	3	integral component of membrane [GO:0016021];	0.3743
G3XD51	Type 4 fimbrial biogenesis protein PilO	pilO	-	-	1	3	integral component of membrane [GO:0016021];	0.6026
G3XCX7	Type 4 fimbrial biogenesis protein PilP	pilP	-	-	1	-	type IV pilus [GO:0044096]	0.5421
P34750	Fimbrial assembly protein PilQ	pilQ	-	-	1	15	cell outer membrane [GO:0009279]	0.6591
P42512	Fe(3+)-pyochelin receptor	fptA	-	-	-	15	cell outer membrane [GO:0009279]	0.5529
P48632	Ferripyoverdine receptor	fpvA	-	1	-	5	cell outer membrane [GO:0009279]	0.4915
Q9HVU0	Rod shape-determining protein MreB	mreB	-	-	1	-		0.3857
Q9HVU1	Cell shape-determining protein MreC	mreC	-	1	-	-	plasma membrane [GO:0005886]	0.4963
O33407	Esterase EstA	estA	-	-	-	4	cell outer membrane [GO:0009279]	0.6729
Q9I574	Membrane-bound lysozyme inhibitor of C-type lysozyme	mliC	-	1	-	-	cell outer membrane [GO:0009279]	0.7787
Q9HUT7	Osmotically inducible lipoprotein OsmE	osmE	-	-	1	1	cell outer membrane [GO:0009279]	0.5346
Q9I6W7	Uncharacterized protein	PA0165	-	-	-	4	cell outer membrane [GO:0009279]	0.7486
Q9I6C2	Probable zinc protease	PA0372	-	2	-	-	cell outer membrane [GO:0009279]	0.4385
Q9I5A7	Uncharacterized protein	PA0833	1	-	1	2	cell outer membrane [GO:0009279]	0.8944
Q9I4S1	Uncharacterized protein	PA1053	-	-	2	4	cell outer membrane [GO:0009279]	0.8026
Q9I456	Probable outer membrane protein	PA1288	-	-	-	3	cell outer membrane [GO:0009279]	0.7986
Q9I083	Probable outer membrane protein	PA2760	-	-	-	16	cell outer membrane [GO:0009279]	0.7674
Q9HZU7	Probable outer membrane protein	PA2900	-	-	-	3	cell outer membrane [GO:0009279]	0.4427
Q9HXY5	Skp-like protein	PA3647	-	-	-	2	cell outer membrane [GO:0009279]	0.5448
Q9HXI3	Uncharacterized protein	PA3819	-	-	1	-	cell outer membrane [GO:0009279]	0.6954
Q9HVC0	Probable TonB-dependent receptor	PA4675	-	1	-	3	cell outer membrane [GO:0009279]	0.6401
Q9HUJ1	Probable outer membrane protein	PA4974	-	-	-	14	cell outer membrane [GO:0009279]	0.5291
Q9HVD1	Lipid A deacylase PagL	pagL	-	-	-	5	cell outer membrane [GO:0009279]	0.8317
Q9X6V6	Endolytic peptidoglycan transglycosylase RlpA	rlpA	-	-	-	1	cell outer membrane [GO:0009279]	0.4044
Q9HUG8	Lipid A export ATP-binding/permease protein MsbA	msbA	-	-	1	1	integral component of membrane [GO:0016021]	0.5163
Q9HT06	Membrane protein insertase YidC	yidC	2	1	-	2	integral component of plasma membrane [GO:0005887]	0.696
Q9HUA5	Glucans biosynthesis protein G	opgG	-	-	-	6	outer membrane-bounded periplasmic space [GO:0030288]	0.4515
Q9HVY9	Uncharacterized protein	PA4426	-	-	1	3	outer membrane-bounded periplasmic space [GO:0030288]	0.4513
Q9I5U3	Chaperone SurA	surA	-	-	-	2	outer membrane-bounded periplasmic space [GO:0030288]	0.3921
Q9HU50	Probable carboxyl-terminal protease	PA5134	-	1	1	6	outer membrane-bounded periplasmic space [GO:0030288];	0.4686
Q9HVZ2	Uncharacterized protein	PA4423	-	1	1	8	periplasmic side of cell outer membrane [GO:0031241]	0.4372
