# Supplementary material for: The Landscape of Pseudomonas aeruginosa Membrane-Associated Proteins
Source: Cells. 2020 Nov 5;9(11):2421. doi: 10.3390/cells9112421 (PMC7694347; doi:10.3390/cells9112421)
Supplement: Supplementary file 1 [file cells-09-02421-s001.zip › cells-976337-supplementary/Table S7.xls]

## Sheet: Table S7
Table S7. Prediction of epitopes putatively bound and processed by T cell MHC Class I (NetMHCpan 4.1 and MHC-I Processing Predictions) and Class II (MHC-II binding predictions and MHCII-NP). Only proteins selected by a Vaxygen score >0.8 were processed.
							IEDB server
			NetMHCpan 4.1				MHC-I Processing Predictions							MHC-II binding predictions				MHCII-NP		ToxinPred
UNIPROT ID	Gene name	Peptide	MHC	Score_EL	%Rank_EL	BindLevel	Allele	Proteasome Score	TAP Score	MHC Score	Processing Score	Total Score	MHC IC50	Allele	perc_rank	adj_rank	netmhciipan_ic50	Cleavage probability score	Cleavage probability percentile rank
G3XDA5	oprE	VPGLTFNTIYLSGDK																122.701	0	Non-Toxic
		EPVHDFASLGLTAK																112.168	0.02	Non-Toxic
		EPVHDFASLGLTAKAK																0.95915	0.04	Non-Toxic
		SPSKQEEWGQGFILN																0.82814	0.06	Non-Toxic
		DQDENRLIVSYTLPL																0.75446	0.08	Non-Toxic
		VPGLTFNTIYLSGDKIK																0.74833	0.1	Non-Toxic
		LQPKLPVVTY	HLA-B*15:01	0.954778	0.013	SB	HLA-B*15:01	1.93	1.3	-1.49	3.23	1.74	30.7							Non-Toxic
		RAFSGLFTY	HLA-A*03:01	0.593119	0.351	SB	HLA-B*58:01	1.32	1.51	-0.81	2.83	2.03	6.4							Non-Toxic
			HLA-A*26:01	0.243425	0.478	SB
			HLA-B*58:01	0.958577	0.039	SB
			HLA-B*15:01	0.847242	0.08	SB
			HLA-A*03:01	0.593119	0.351	SB	HLA-B*15:01	1.32	1.51	-1.39	2.83	1.45	24.4
			HLA-A*26:01	0.243425	0.478	SB
			HLA-B*58:01	0.958577	0.039	SB
			HLA-B*15:01	0.847242	0.08	SB
		SSRDSNKFYY	HLA-A*01:01	0.953636	0.032	SB	HLA-A*01:01	1.38	1.4	-1.47	2.78	1.31	29.3							Non-Toxic
		YYYGNLDDF	HLA-A*24:02	0.913137	0.04	SB	HLA-A*24:02	0.97	1.27	-1.08	2.23	1.16	11.9							Non-Toxic
		YYYGNLDDFYKQHF	HLA-A*24:02	0.560895	0.27	SB	HLA-A*24:02	1.29	1.27	-1.39	2.55	1.16	24.6							Non-Toxic
P11221	oprI	DEAYRKADEALGAAQK																0.77199	0	Non-Toxic
		AQARADEAY	HLA-B*15:01	0.911121	0.035	SB	HLA-B*15:01	1.34	1.43	-1.75	2.77	1.01	56.5							Non-Toxic
P13794	oprF	SDSQGRQQMTMANIG																0.79118	0	Non-Toxic
		INSDSQGRQQMTMAN																0.75729	0.03	Non-Toxic
		DSVGTDAYNQKLSER																0.75093	0.05	Non-Toxic
		YPSTSTTVEGHTDSVG																0.73895	0.08	Non-Toxic
		FLTDDVELALSY	HLA-A*01:01	0.746818	0.14	SB	HLA-A*01:01	1.35	1.2	-1.31	2.55	1.25	20.3							Non-Toxic
		FTDSVRNMKNADLY	HLA-A*01:01	0.947365	0.035	SB	HLA-A*01:01	1.18	1.12	-0.85	2.3	1.45	7							Non-Toxic
		HTDSVGTDAY	HLA-A*01:01	0.991495	0.004	SB	HLA-A*01:01	1.27	1.13	-0.89	2.4	1.51	7.7							Non-Toxic
			HLA-A*26:01	0.270276	0.428	SB
		KYYFTENFF	HLA-A*24:02	0.941493	0.023	SB	HLA-A*24:02	1.38	1.36	-1.24	2.74	1.5	17.3							Non-Toxic
		LTDDVELALSY	HLA-A*01:01	0.992798	0.004	SB	HLA-A*01:01	1.35	1.14	-1	2.49	1.49	10							Non-Toxic
		LTDDVELALSYGEY	HLA-A*01:01	0.932207	0.043	SB	HLA-A*01:01	1.43	1.14	-1.03	2.57	1.54	10.7							Non-Toxic
P32722	oprD	LPVMNDGKPRDDYSR																114.959	0.02	Non-Toxic
		KPRDDYSRAGGAVK																104.149	0.06	Non-Toxic
		KPRDDYSRAGGAVKVR																101.357	0.09	Non-Toxic
		APVFAAGGSRLFPQ																12.645	0	Non-Toxic
		GPAKDLSFRIRQAWHR																11.134	0.04	Non-Toxic
		DIYRQYYLNSNYTIPL												HLA-DRB3*02:02	0.07	0.08	18.74			Non-Toxic
		DIYRQYYLNSNYTIPLA												HLA-DRB3*02:02	0.03	0.05	17			Non-Toxic
		DSIFLANSVQYSDF												HLA-DRB3*02:02	0.06	0.06	20.62			Non-Toxic
		IFLANSVQYSDF												HLA-DRB3*02:02	0.03	0.09	43.95			Non-Toxic
		IYRQYYLNSNYTIPL												HLA-DRB3*02:02	0.09	0.09	17.35			Non-Toxic
		IYRQYYLNSNYTIPLA												HLA-DRB3*02:02	0.02	0.02	14.34			Non-Toxic
		IYRQYYLNSNYTIPLAS												HLA-DRB3*02:02	0.03	0.05	15.67			Non-Toxic
		RQYYLNSNYTIPLA												HLA-DRB3*02:02	0.04	0.04	18.84			Non-Toxic
		RQYYLNSNYTIPLAS												HLA-DRB3*02:02	0.04	0.04	14.33			Non-Toxic
		RQYYLNSNYTIPLASD												HLA-DRB3*02:02	0.04	0.05	16.56			Non-Toxic
		RQYYLNSNYTIPLASDQ												HLA-DRB3*02:02	0.06	0.1	20.02			Non-Toxic
		SIFLANSVQYSD												HLA-DRB3*02:02	0.03	0.09	41.41			Non-Toxic
		SIFLANSVQYSDF												HLA-DRB3*02:02	0.02	0.03	23.22			Non-Toxic
		SIFLANSVQYSDFN												HLA-DRB3*02:02	0.05	0.05	19.44			Non-Toxic
		YRQYYLNSNYTIPL												HLA-DRB3*02:02	0.07	0.08	21.07			Non-Toxic
		YRQYYLNSNYTIPLA												HLA-DRB3*02:02	0.02	0.02	13.3			Non-Toxic
		YRQYYLNSNYTIPLAS												HLA-DRB3*02:02	0.02	0.02	13.52			Non-Toxic
		YRQYYLNSNYTIPLASD												HLA-DRB3*02:02	0.03	0.05	16.15			Non-Toxic
		AITDNLSASLY	HLA-A*01:01	0.846847	0.085	SB	HLA-A*01:01	1.27	1.35	-1.37	2.62	1.25	23.6							Non-Toxic
		ASYGVPGLTF	HLA-A*24:02	0.79667	0.114	SB	HLA-B*58:01	1.5	1.28	-1.58	2.78	1.19	38.4							Non-Toxic
			HLA-B*58:01	0.810272	0.172	SB
			HLA-B*15:01	0.673545	0.232	SB
			HLA-A*24:02	0.79667	0.114	SB	HLA-B*15:01	1.5	1.28	-1.73	2.78	1.05	53.1
			HLA-B*58:01	0.810272	0.172	SB
			HLA-B*15:01	0.673545	0.232	SB
		AYTLDAHTF	HLA-A*24:02	0.967196	0.013	SB	HLA-A*24:02	1.53	1.33	-1.83	2.86	1.03	68							Non-Toxic
		GEMQPTAPVF	HLA-B*40:01	0.80297	0.169	SB	HLA-B*40:01	1.75	0.97	-1.58	2.71	1.14	37.7							Non-Toxic
			HLA-B*15:01	0.484387	0.485	SB
		ITDNLSASLY	HLA-A*01:01	0.994235	0.003	SB	HLA-A*01:01	1.27	1.26	-0.63	2.53	1.9	4.3							Non-Toxic
		KAGDISNTTW	HLA-B*58:01	0.987294	0.008	SB	HLA-B*58:01	1.63	0.45	-1	2.08	1.08	10							Non-Toxic
		KMSDNNVGY	HLA-B*15:01	0.825687	0.095	SB	HLA-B*15:01	1.55	1.37	-1.86	2.92	1.06	72.1							Non-Toxic
		LSFRIRQAW	HLA-B*58:01	0.985882	0.009	SB	HLA-B*58:01	1.32	0.39	-0.68	1.72	1.03	4.8							Non-Toxic
		MSDNNVGYKNY	HLA-A*01:01	0.939781	0.039	SB	HLA-A*01:01	1.48	1.27	-1.44	2.76	1.32	27.7							Non-Toxic
		MSDNNVGYKNYGY	HLA-A*01:01	0.878564	0.069	SB	HLA-A*01:01	1.32	1.27	-1.27	2.59	1.32	18.7							Non-Toxic
		RLFPQTATGF	HLA-A*24:02	0.400596	0.434	SB	HLA-B*15:01	1.19	1.29	-1.2	2.47	1.27	15.8							Non-Toxic
			HLA-B*15:01	0.929626	0.024	SB
		RQYYLNSNY	HLA-B*15:01	0.960682	0.011	SB	HLA-B*15:01	1.31	1.47	-1.3	2.78	1.48	20							Non-Toxic
		SADFIGGRY	HLA-A*01:01	0.94797	0.035	SB	HLA-A*01:01	1.49	1.28	-1.62	2.77	1.15	41.7							Non-Toxic
		SIFLANSVQY	HLA-A*26:01	0.274081	0.421	SB	HLA-B*15:01	1.68	1.34	-1.81	3.02	1.21	64.3							Non-Toxic
			HLA-B*15:01	0.593446	0.324	SB
		SYGVPGLTF	HLA-A*24:02	0.980578	0.007	SB	HLA-A*24:02	1.5	1.23	-1.36	2.73	1.37	22.8							Non-Toxic
		TLDAHTFTL	HLA-A*02:01	0.974526	0.011	SB	HLA-A*02:01	1.64	0.32	-0.95	1.96	1.01	8.9							Non-Toxic
			HLA-B*08:01	0.446076	0.26	SB
			HLA-B*39:01	0.508265	0.214	SB
		YAITDNLSASLY	HLA-A*01:01	0.454159	0.362	SB	HLA-A*01:01	1.27	1.37	-1.53	2.64	1.12	33.5							Non-Toxic
		YRQYYLNSNY	HLA-B*27:05	0.567141	0.399	SB	HLA-B*15:01	1.31	1.34	-1.29	2.65	1.37	19.3							Non-Toxic
			HLA-B*15:01	0.5936	0.324	SB
		YTLDAHTFTL	HLA-A*02:01	0.742841	0.158	SB	HLA-A*02:01	1.64	0.47	-0.92	2.11	1.2	8.3							Non-Toxic
Q9HVD1	pagL	APVFVYEFAGDSIKPF																127.674	0	Non-Toxic
		APVFVYEFAGDSIKP																0.7484	0.06	Non-Toxic
		HSLSFAPVF	HLA-B*58:01	0.857854	0.13	SB	HLA-B*58:01	1.46	1.13	-1.33	2.59	1.25	21.6							Non-Toxic
		LSFAPVFVY	HLA-A*01:01	0.439596	0.377	SB	HLA-B*58:01	1.42	1.36	-1.35	2.78	1.43	22.4							Non-Toxic
			HLA-B*58:01	0.78157	0.199	SB
			HLA-B*15:01	0.563204	0.363	SB
			HLA-A*01:01	0.439596	0.377	SB	HLA-B*15:01	1.42	1.36	-1.67	2.78	1.11	46.4
			HLA-B*58:01	0.78157	0.199	SB
			HLA-B*15:01	0.563204	0.363	SB
		MTYRLGLSW	HLA-B*58:01	0.992697	0.005	SB	HLA-B*58:01	1.33	0.46	-0.51	1.79	1.29	3.2							Non-Toxic
		SFAPVFVYEF	HLA-A*24:02	0.85918	0.071	SB	HLA-A*24:02	1.46	1.22	-1	2.69	1.69	10							Non-Toxic
Q9HWW1	oprG	TPFNHQVDVKGLGPG																135.793	0	Non-Toxic
		GPGLDGKLADIKQLPP																0.86994	0.04	Non-Toxic
		DPDDSSSDIKLDGAK																0.83376	0.09	Non-Toxic
		HALFNMAVW	HLA-B*58:01	0.886157	0.107	SB	HLA-B*58:01	1.53	0.3	-0.75	1.83	1.08	5.6							Non-Toxic
		SSMKLQDSW	HLA-B*58:01	0.992051	0.005	SB	HLA-B*58:01	1.39	0.41	-0.72	1.8	1.08	5.2							Non-Toxic
		VYMIGFGYKF	HLA-A*24:02	0.945127	0.021	SB	HLA-A*24:02	1.39	1.25	-0.87	2.64	1.77	7.4							Non-Toxic
		YMLNEHALF	HLA-A*24:02	0.579776	0.253	SB	HLA-B*15:01	1.32	1.09	-1.34	2.41	1.07	21.9							Non-Toxic
			HLA-B*15:01	0.561869	0.364	SB
		YPMGGTNSAF	HLA-B*07:02	0.823148	0.115	SB	HLA-B*07:02	1.17	0.96	-1.13	2.14	1.01	13.5							Non-Toxic
Q9I4S1	PA1053	GDTYSREEARTVQTVR																0.81645	0	Non-Toxic
		TPIGSIAGAGVGGVAG																0.6989	0.07	Non-Toxic
		KSALIVASF	HLA-B*58:01	0.946322	0.053	SB	HLA-B*58:01	1.3	1.23	-1.05	2.53	1.48	11.2							Non-Toxic
			HLA-B*15:01	0.559764	0.367	SB														Non-Toxic
		QQVDQGQIF	HLA-B*15:01	0.929689	0.024	SB	HLA-B*15:01	1.57	1.19	-1.63	2.76	1.14	42.4							Non-Toxic
Q9I4Z4	pal	GDASGEGANGGVDPN																0.90259	0	Non-Toxic
		DERGTREYNMALGER																0.86569	0.06	Non-Toxic
		LSDEAALRAITTFY	HLA-A*01:01	0.906242	0.057	SB	HLA-A*01:01	1.33	1.24	-1.21	2.57	1.36	16.1							Non-Toxic
		ALRAITTFY	HLA-A*03:01	0.743933	0.176	SB	HLA-B*15:01	1.33	1.43	-1.48	2.76	1.28	30.4							Non-Toxic
			HLA-B*15:01	0.886714	0.056	SB
		MLKFGKFAAL	HLA-B*08:01	0.53278	0.183	SB	HLA-B*08:01	1.62	0.37	-0.79	2	1.2	6.2							Non-Toxic
		HTDERGTREY	HLA-A*01:01	0.991347	0.005	SB	HLA-A*01:01	1.45	1.13	-1.31	2.58	1.27	20.6							Non-Toxic
			HLA-A*26:01	0.295386	0.385	SB
Q9I5A7	PA0833	GPDQPIASNSTADG																134.033	0	Non-Toxic
		NPYDTQSQSQGGMSK																106.051	0.04	Non-Toxic
		RPVPGAQGPAQTQPQ																0.9509	0.08	Non-Toxic
		AAAAGYGYY	HLA-A*01:01	0.359857	0.477	SB	HLA-B*15:01	1.4	1.35	-1.61	2.75	1.14	40.7							Non-Toxic
			HLA-A*26:01	0.303455	0.373	SB
		ATDSANIAPSFY	HLA-A*01:01	0.979022	0.012	SB	HLA-A*01:01	1.48	1.2	-1.3	2.68	1.38	20.1							Non-Toxic
		AVAGAAAAGY	HLA-A*26:01	0.403141	0.244	SB	HLA-B*15:01	1.3	1.47	-1.75	2.76	1.02	55.8							Non-Toxic
			HLA-B*15:01	0.537443	0.396	SB
		KLIMPGNITF	HLA-B*15:01	0.877807	0.062	SB	HLA-B*15:01	1.76	1.19	-1.37	2.94	1.57	23.7							Non-Toxic
		LIMPGNITF	HLA-B*58:01	0.578719	0.414	SB	HLA-B*15:01	1.76	1.23	-1.23	2.98	1.75	17.1							Non-Toxic
			HLA-B*15:01	0.851875	0.077	SB
